# Supplementary material for: Exploratory Metabolomics Underscores the Folate Enzyme ALDH1L1 as a Regulator of Glycine and Methylation Reactions
Source: Molecules. 2022 Dec 1;27(23):8394. doi: 10.3390/molecules27238394 (PMC9740053; doi:10.3390/molecules27238394)
Supplement: Supplementary file 1 [file molecules-27-08394-s001.zip]

Archive with 7 entries (7 files):
- Rushing_Supplementary File S1 .xls
- Rushing_Supplementary File S2.xlsx
- Rushing_Supplementary File S3.xlsx
- Rushing_Supplementary File S4.xlsx
- Supplementary Materials.pdf
- Supplementary Table S2.xlsx
- Supplementary Table S3.xlsx
