# Supplementary material for: Exploratory Metabolomics Underscores the Folate Enzyme ALDH1L1 as a Regulator of Glycine and Methylation Reactions
Source: Molecules. 2022 Dec 1;27(23):8394. doi: 10.3390/molecules27238394 (PMC9740053; doi:10.3390/molecules27238394)
Supplement: Supplementary file 1 [file molecules-27-08394-s001.zip › Rushing_Supplementary File S1 .xls]

## Sheet: Sheet 1
Peak abundances for all identified and annotated metabolties for each sample
				S_2	S_3	S_4	S_5	S_6	S_7	S_8	S_9	S_10	S_11	S_12	S_13	S_14	S_15	S_16	S_17	S_18	S_19	S_20	S_21	S_22	S_23	S_24
Metabolite	Ontology Level	Retention Time (min)	Mass	506.1	572.9	L1KO	WT	506.1	572.9	L1KO	WT	506.1	572.9	L1KO	WT	506.1	572.9	L1KO	WT	506.1	572.9	L1KO	WT	506.1	572.9	L1KO
SPERMINE	OL1	0.48	102.1149m/z	3486.12	3537.52	3628.37	7500.63	1505.47	6446.17	5547	14455.5	1652.7	16655.4	2195.45	11386.6	977.909	10251.3	3687.77	14433	1611.71	7459.28	3611.39	20370.6	2583.05	6975.03	3929.19
SPERMIDINE	OL1	0.52	146.1648m/z	905136	1.72915e+06	1.17173e+06	2.05662e+06	652341	1.26724e+06	949371	3.11795e+06	312349	2.80247e+06	1.13385e+06	2.76154e+06	426135	1.90515e+06	1.06219e+06	2.78288e+06	540575	1.18103e+06	1.40098e+06	3.37219e+06	687536	914232	884981
Arginine	OL1	0.64	175.1183m/z	17179.4	88490.9	70745.1	102688	10067.7	34921.8	64499.6	81188.5	17496.5	50518.4	75886.1	131953	10513.2	42242.2	148360	59086.7	16194.5	51894.1	100791	51492.6	60179.7	27116.9	50676.5
SPERMINE	OL1	0.64	202.2151n	102708	277309	318277	350414	83198.1	168219	294859	745698	40416.8	422527	305038	989519	48820.4	470949	630941	1.00984e+06	58514.1	271626	715112	1.09182e+06	106357	300668	368689
Glycerophosphocholine	OL1	0.64	257.1018n	716759	815723	754500	1.2091e+06	650335	1.29618e+06	369022	1.14619e+06	468625	2.01761e+06	993686	1.70061e+06	610080	1.92099e+06	1.60639e+06	1.47948e+06	756863	1.79118e+06	1.59871e+06	1.25255e+06	1.45622e+06	1.0564e+06	804945
Threonine	OL1	0.66	119.0580n	8853.87	49805	38209.8	123980	8918.82	27169.5	28310.3	77901.2	11067.8	44121.7	44396.7	86356	15181	30143.3	40732.5	75811.2	8344.37	43305.8	65709.2	68252.1	17087.2	25497.3	36588.3
L-Glutamic acid	OL1	0.66	147.0527n	156888	1.16673e+06	888732	1.74076e+06	189850	565259	555221	1.21435e+06	192486	906019	824788	1.37989e+06	244750	661954	883714	1.18619e+06	151118	727034	1.35613e+06	1.19355e+06	304967	441089	681034
Glutamine	OL1	0.66	147.0760m/z	66625.6	461880	271830	470138	76696	246941	171536	318605	67378.1	407378	318511	278132	82230.4	301930	305133	334858	54707.4	291229	441407	289263	121137	191472	251419
L-Cartinine	OL1	0.66	162.1120m/z	552745	230822	661732	3.08374e+06	571690	1.11253e+06	526192	2.86567e+06	498879	2.29193e+06	673023	2.53506e+06	438698	1.53098e+06	619529	2.62754e+06	430237	1.32529e+06	1.02278e+06	3.16822e+06	939728	858276	640286
PHOSPHORYLCHOLINE	OL1	0.66	184.0729m/z	1.15022e+06	5.11909e+06	3.95531e+06	4.64191e+06	1.27365e+06	3.23291e+06	2.50929e+06	4.22012e+06	906685	5.52053e+06	4.0511e+06	3.46752e+06	1.10946e+06	4.43239e+06	3.89715e+06	4.47679e+06	906213	3.63986e+06	5.66196e+06	4.33954e+06	1.64165e+06	2.46795e+06	3.11119e+06
Glycerophosphocholine	OL1	0.66	258.1092m/z	1.21959e+06	1.0108e+06	1.18383e+06	2.29621e+06	1.474e+06	2.40102e+06	733253	1.88752e+06	1.25468e+06	3.623e+06	1.253e+06	1.82802e+06	1.47272e+06	3.46248e+06	1.15062e+06	1.90733e+06	1.09061e+06	2.54168e+06	1.705e+06	1.74785e+06	2.69763e+06	1.75615e+06	1.00789e+06
S-ADENOSYLMETHIONINE	OL1	0.66	399.1428m/z	16474.4	185170	130062	247617	13789.7	44757.8	71686.9	159763	7711.71	103469	95692.2	294392	17204.3	64015.3	219689	165353	14383	127786	255422	129138	24450.2	64841.4	76583.9
L-Alanine	OL1	0.66	90.0547m/z	37223.9	183680	139515	482341	28872	132938	81548.5	545881	31490.3	280704	152824	559839	36847.7	187102	144800	452821	29089.8	174843	186691	556772	54849.5	118050	118394
Creatine	OL1	0.7	131.0691n	3.32594e+06	1.2022e+07	7.61687e+06	1.27124e+07	3.01067e+06	6.62654e+06	4.59285e+06	1.52555e+07	2.22319e+06	1.20635e+07	7.14101e+06	1.50071e+07	2.36399e+06	8.43767e+06	7.80954e+06	1.41491e+07	2.62891e+06	7.00188e+06	9.14752e+06	1.6609e+07	3.36712e+06	5.12681e+06	5.28074e+06
Creatinine	OL1	0.7	136.0476m/z	15514.6	37729.2	30952.4	54146	12468.1	46516	24043.1	71254.4	7545.29	87246.4	43146.7	60506.5	7946.27	68093.8	30777.5	93549.4	12768.6	44507.1	28151.3	85270.1	13297.9	35024.8	27366.1
DEOXYCARNITINE	OL1	0.72	146.1171m/z	409440	249549	222325	569525	358722	303876	154947	725972	259060	600783	341295	617644	314966	575838	231669	748630	303096	350642	327217	674139	397896	269222	239690
Thioproline	OL1	0.74	134.0266m/z	49974.7	137703	88898.9	125068	25010.3	56140.6	164132	189552	35667.6	79669.4	132442	134427	30399.2	138340	132920	161403	29442.8	77975.5	172875	123064	140113	99123.9	87229.9
TRIGONELLINE	OL1	0.74	138.0544m/z	591.871	6760.23	15783.6	41152	1298.82	3455.3	9743.46	41632.8	2455.83	4636.49	19812.4	57087.6	3998.45	5713.3	15887	42950.4	2630.41	6545.15	30524	47336.7	3446.43	3463.27	13432.7
Ectoine	OL1	0.74	143.0810m/z	31938.6	680.168	0	211.827	45928.2	2203.97	0	825.361	63022.4	5759.73	420.34	0	20250.6	14676.8	437.204	716.303	26432	5243.22	0	302.233	74524.4	4017.22	115.133
N,N-DIMETHYL-ARGININE	OL1	0.74	203.1493m/z	7887.42	9089.88	9064.75	12688.3	5186.08	8666.99	12188.1	17275.2	6501.8	21900.3	5255.09	19973	3561.72	12573.1	8777.89	12543.6	6102.57	8800.48	5508.52	14909	9459.38	8456.66	5513
N-Acetylglucosamine	OL1	0.74	204.0857m/z	7128.52	38595.6	42538.4	91446.9	8196.19	15652.1	29876.9	102207	8066.07	32785.1	47339.3	142093	10400.1	29854.6	39922.6	104793	10346.5	30807.4	72725.1	111799	12122.1	18849.2	34299.6
RAFFINOSE	OL1	0.74	504.1676n	58729.8	4568.73	246531	66155	40813.2	5609.23	89493.8	139391	14079.2	107521	35874.2	4841.21	11279.7	9638.83	202799	261607	366402	18231	8470.62	27051.2	10044	11116	4661.92
Maltotetraose	OL1	0.76	689.2097m/z	33830.9	0	153114	28619.8	19508	0	32972.6	50293.1	7843.91	28519.6	10563.2	0	2372.23	0	74830.3	94492.8	220144	11721.3	0	0	0	0	0
L-Serine	OL1	0.8	106.0496m/z	1278.36	16166.3	12309.7	22563.6	1673.53	8378.95	7478.35	20821.7	779.802	16321.1	11474.9	21259	1454.14	11448.2	13168.9	20507.4	1048.19	11957	17913.8	21675.9	3043.22	7886.02	10703.2
SPERMINE	OL1	0.9	102.1148m/z	2415.7	11695.4	6337.44	9167.06	3405.94	3913.23	5065.22	11725.6	1908.47	6579.43	5790.48	10709.5	1744.59	5719.51	4715.21	12257.7	1868.08	3736.84	8176.33	12679.3	2363.58	3846.66	4611.19
N-Methyl-a-aminoisobutyric	OL1	0.9	117.0787n	2.63665e+06	1.98852e+06	1.34245e+06	2.27984e+06	2.1853e+06	1.70456e+06	1.20713e+06	2.39778e+06	2.42089e+06	2.89181e+06	1.73262e+06	2.37022e+06	2.08459e+06	3.00786e+06	2.08505e+06	2.33631e+06	2.1609e+06	1.99458e+06	1.55867e+06	2.43262e+06	3.05388e+06	1.40462e+06	1.38259e+06
Cytosine	OL1	0.92	112.0502m/z	14889.2	316862	155437	285268	18007.4	52451.7	181666	241401	41174.1	54889.1	99075.1	286785	22364.6	55412	123683	213997	19368.6	54641.6	132383	227596	64394.7	44826.8	96760.4
Iminodiacetic acid	OL1	0.92	134.0442m/z	2719.22	22350.3	28780.3	63671.2	3217.73	8269.85	17212.1	48391.6	2581.93	14501	27980.5	51686.5	1874.34	8516.72	34120.2	37572.4	2115.23	9901.08	39373.8	50066.2	6969.43	6440.03	21426.1
4-Guanidinobutyric acid	OL1	0.92	146.0920m/z	49094	71820.5	59827.6	75810.5	38530.3	27186.3	35802.3	109089	31247.7	66616.8	69931.7	103181	34256.3	34251.4	55397.6	113502	33470.2	32359.3	73928.4	120450	41737.9	20946.7	54429
MANNOSE	OL1	0.96	145.0490m/z	31063.4	29447.6	33993.5	63278.5	21676.3	42577.7	14674.7	91668.6	36440.9	90127.5	57581.8	82088.2	22720.5	133612	97303.2	101561	37143.4	43314.9	50097.5	99435.3	65198.1	41481.9	45169
Kyotorphin	OL1	1	169.5940m/z	0	3365.3	3117.22	12347.5	0	1829.47	7665.07	4063.21	0	0	2832.94	10937.8	0	793.834	8250.9	1850.42	0	3244.64	5726.86	2598.09	0	3217.48	5949.02
L-Glutathione reduced	OL1	1.04	307.0826n	5.2644e+07	1.78027e+08	113813281	1.76929e+08	5.25856e+07	8.821e+07	6.4919e+07	211879796	3.67387e+07	1.67456e+08	1.27322e+08	1.9937e+08	3.93716e+07	1.25693e+08	1.11757e+08	205413537	3.42672e+07	9.80792e+07	1.32962e+08	2.29819e+08	5.25044e+07	6.82341e+07	9.17468e+07
DL-Methionine sulfoxide	OL1	1.07	166.0526m/z	76549.4	31984.1	23903.6	26290.9	49411.9	31158.6	20730.4	46080.6	82344.2	72649.3	31330.1	34874.8	47192.8	63505.5	21431.4	44840.3	74582.4	27425.9	19541.3	47153.7	77963.3	28525.9	19280.7
Nicotinic acid	OL1	1.11	124.0390m/z	51713.2	41523.4	23583.7	0	28316.6	59881.3	15966.2	0	51304.6	110390	60414.6	112.305	29358.4	115817	110388	4963.26	37980.4	63552.4	41184.6	240.229	81718.3	46993.3	43157.8
Valyl-Glutamate	OL1	1.11	247.1277m/z	1417.32	29520.5	21520.9	50391.4	469.035	5992.5	21367	33970.7	748.322	8340.57	12622.6	55328.1	226.737	6563.84	58999	11607.1	434.27	11175.4	23635.8	13557.7	669.52	9178.71	19454.4
Uric acid	OL1	1.13	169.0350m/z	2956.12	13241.7	9455.09	35564	4387.55	29714.1	5250.43	50459.4	2951.81	53589.6	12779.7	38745.6	5188.1	43118.2	10135.2	44377.3	3475.61	31030.4	10132.2	39939.6	6848.95	22334	8848.92
N-Carboxyethyl-gamma-	OL1	1.13	176.0910m/z	13873.7	26868.2	14582	14622.9	9494.87	11542.1	5615.89	36795.8	4235.43	68657.7	28622.7	16856.9	3271.49	14918.5	32614.6	35825.6	7696.48	20698.1	50510.4	51701.1	6304.77	9803.19	28608
Nicotinamide	OL1	1.2	123.0550m/z	685823	2.07826e+06	1.32223e+06	1.99649e+06	569030	1.06823e+06	763753	2.4121e+06	495269	2.14518e+06	1.40585e+06	2.36167e+06	480311	1.63613e+06	1.50626e+06	2.27839e+06	510752	1.20785e+06	1.72932e+06	2.62342e+06	736196	884556	1.03898e+06
OXOPROLINE	OL1	1.24	129.0424n	1.09717e+06	2.29004e+06	1.592e+06	2.98769e+06	939004	1.76939e+06	1.61883e+06	2.82175e+06	1.20277e+06	2.99454e+06	2.14836e+06	2.85726e+06	821384	2.70973e+06	2.32209e+06	3.10188e+06	908116	1.82013e+06	2.10976e+06	3.1429e+06	1.42821e+06	1.25713e+06	1.48046e+06
Hydroxybutyrylcarnitine	OL1	1.26	248.1485m/z	54561	82012.7	95672.3	464137	39758.5	321845	53869.7	596996	27064.1	641365	129203	508895	38186.2	461603	94579.4	596235	38510.1	390724	113286	702788	46592.2	286300	91593.9
ACETOACETATE	OL1	1.38	103.0386m/z	5134.91	3747.93	6112.29	8546.66	4305.51	5021.32	2623.11	12737.3	6576.23	10789.3	9843.39	13120.7	4366.12	13514.5	14505.3	12256.4	5226.9	5022.77	8469.14	12610.3	8988.31	3906.45	6103.88
Histidinyl-Isoleucine	OL1	1.42	269.1595m/z	3936.85	13609.7	56525.2	9363.35	3074.88	66577.9	86904.2	7361.58	0	19315.5	27968.6	9360.44	0	44409.7	9276.76	41214.9	530.546	41811.3	52108.9	35234.3	6383.8	74366.5	55311.9
Succinic acid	OL1	1.45	118.0264n	107002	202642	120783	214843	97866.5	68266.3	70292.3	301130	75698.8	122053	130138	256603	75938.8	136932	115749	317551	89240.2	68263.6	144450	379319	114092	43102.4	85893.3
Xanthine	OL1	1.45	153.0403m/z	34881.5	4013.83	1304.43	5522.2	23401.4	60570.9	594.217	12258.2	35442.1	104889	8593.07	3433.73	21043.8	138788	4548.11	13058.9	29023.6	54936.3	1541.19	8503.75	65848.1	33860.5	2203.52
Alanylvaline	OL1	1.52	189.1227m/z	0	20396.3	21569.9	28261.3	138.281	11981.5	11110.6	15350.8	173.563	8083.98	17270.5	25932.5	0	9707.4	33437.4	10505.9	0	18497.8	22762.6	11705.7	932.267	12312.8	27416.4
Hydroxybutyrylcarnitine	OL1	1.54	248.1484m/z	22757.9	88123.1	61807	327568	15927.5	147015	40893.6	466903	9965.67	349767	72960.5	419201	14768.1	226402	73232.3	419233	18136.4	193380	78036	489359	22908.8	118238	59059.2
Lysyl-Leucine	OL1	1.56	260.1959m/z	25222.3	107983	254251	111215	21940.7	380905	571202	50952.2	6154.21	83250	176792	97077.6	6146.61	315020	83736.8	126501	14739.4	283376	194027	95654.4	64269.7	424341	306719
Glycylvaline	OL1	1.63	175.1070m/z	231.718	7889.46	8695.11	13480.1	211.807	5995.24	20600.2	7901.18	2162.81	5027.99	7756.46	15601.4	0	7026.75	19796.4	3548.52	289.241	7956.53	7049.31	5457.43	542.269	7712.92	9732.04
Oxidized glutathione	OL1	1.63	612.1502n	5.6758e+07	6.61127e+07	2.20051e+07	5.64922e+07	4.43206e+07	5.33332e+07	3.31548e+07	7.57597e+07	4.55097e+07	7.81017e+07	3.27085e+07	7.05025e+07	6.97024e+07	6.29037e+07	4.66493e+07	8.05891e+07	6.0153e+07	5.14987e+07	1.034e+08	8.40529e+07	1.00257e+08	4.24476e+07	3.44462e+07
L-Isoleucine	OL1	1.85	131.0940n	53644.2	29924.6	26086.1	52334.2	19799.7	75411.7	39721.8	64064.7	29909.7	128027	45330.2	50730.9	19537.2	136040	63535.6	48606.6	27962.5	73441.1	21535.5	54076.3	55587.5	64447.4	32152.6
DL-Leucine	OL1	1.85	132.1015m/z	1.1114e+07	1.29318e+07	9.97745e+06	1.84234e+07	6.18783e+06	1.60914e+07	9.73072e+06	2.18425e+07	8.98282e+06	2.82542e+07	1.44574e+07	1.97776e+07	6.30421e+06	27073633	1.70702e+07	1.97106e+07	7.64045e+06	1.77222e+07	1.12761e+07	2.12687e+07	1.50045e+07	1.38042e+07	1.08125e+07
Pterine	OL1	1.9	164.0563m/z	4509.06	115801	73004.1	83564.6	5271.5	40156.8	49025.2	176121	3029.99	101938	74191.1	188372	4782.5	57525.8	71799.9	146747	5325.29	51727.6	135886	187224	9727.93	36301.7	63213.4
Decanoyl-L-carnitine	OL1	11.09	316.2468m/z	369.704	0	129.413	514.621	1967.59	2041.7	0	306.78	1311.15	2200.1	438.618	208.73	2577.81	1891.06	0	250.717	3153.61	1806.63	0	271.713	3533.18	1672.93	0
Dodecanoylcarnitine	OL1	12.44	344.2779m/z	16824.6	0	441.163	639.228	11849.3	2018.74	0	929.355	6652.15	1487.43	1093.55	435.201	10503.1	2601.43	502.773	0	12868.1	1955.03	0	0	15604.5	832.145	0
Tetradecenoyl-L-carnitine	OL1	12.97	370.2935m/z	12887.4	0	0	1599.95	7751.18	4770.51	0	2281	5001.05	6440.37	0	3468.06	7469.2	9762.05	0	1348.42	9281.79	5143.24	175.986	2790.85	10521	2410.58	135.324
Glycylcholic acid	OL1	13.23	465.3074n	135055	23197	16391	40618	73497.7	65114	9071.75	31736.1	92559.4	107826	71989.2	34243.4	58254.3	162052	86528.1	38054.4	89935.9	54771.2	35051.8	30710.6	150414	57536.9	37763.1
Tetradecanoylcarnitine	OL1	13.42	372.3092m/z	94419.2	23412.6	38479.6	18553.8	67887.5	71373.7	2456.18	28626.6	13668.9	115259	30861.1	17081.5	60864.2	122097	19027.7	19709.9	73234	87533.9	16638.6	22113.2	85495.2	44827.4	9990.12
Taurocholic acid	OL1	13.66	538.2790m/z	23604.6	2294.68	688.099	3708.32	8258.31	6431.91	369.863	1019.23	11693	9558.56	10150.3	2482.75	5176.9	20185.3	9636.32	780.133	12979.1	5870.1	2028.43	0	24445.2	7256.96	2669.77
12,13-DiHOME	OL1	13.73	337.2336m/z	688754	561725	379393	403862	597696	326960	222124	552715	836573	583161	396446	494777	565251	551449	314447	581346	610058	341739	450910	606197	683450	233227	310947
SPHINGANINE	OL1	13.91	302.3041m/z	35884	82260.8	263985	87617.1	40171.9	25975	22065.7	83849.8	752.255	51714.6	102110	92021	53955.1	64222	171565	62453.1	42681.4	71484.7	159906	94292.7	59512.3	44762.7	92803.5
Glycochenodeoxycholic acid	OL1	13.99	449.3125n	53341.2	3345.94	3640.12	21116.5	29712.2	22473.1	2642.6	13356.5	21888.8	45691.1	19035.6	14700.4	26494.5	53402.2	12511.5	21689	47276.2	23953.5	9191.92	23603.7	61013.5	25201.6	7928.82
Gamma-Muricholic acid	OL1	14.02	408.2859n	73952.5	27779	23657.2	51258	43208.8	45504.1	12945.5	54189.2	46956.4	90644.7	73263.7	51841.1	37337.2	117957	68401.4	69232.1	62490.7	55075.6	36888.3	64753.4	110025	52361.7	40222.4
Nutriacholic acid	OL1	14.05	355.2616m/z	37112.9	12150.6	11148.4	20439.9	23227.4	21391.4	4929.26	21329.4	23428.4	41277.3	33806.5	24096.2	17788.2	55233.8	29084.6	30109.2	33692.3	24946.1	15110.1	29961.3	53907	24147.5	19934.2
Hexadecanoylcarnitine	OL1	14.18	400.3406m/z	153334	38430	81471.2	88331.8	128081	134221	10133.7	100332	4138.9	237262	54179.9	98066.1	138554	273489	38398.3	78182.9	130147	179201	23070.4	110773	132014	119338	26164.5
Chenodeoxycholic acid glycine	OL1	14.18	449.3121n	148538	15477.4	24968.8	58528.6	113500	47417	15498.4	56509.4	83377.1	103499	66757.4	64490.8	104970	117872	40986.9	76639.3	146052	49431	36118.9	74340.4	171207	53176.9	34653.4
Oleoylcarnitine	OL1	14.37	426.3563m/z	182392	11747.3	18147.8	30007	127926	69553.5	2593.93	47896.5	13901.2	123825	18568.6	39650.6	115461	154570	11323.1	41190.9	138466	86236.1	7105.27	48187.5	123050	48839.3	8215.45
16-Hydroxy hexadecanoic acid	OL1	14.57	272.2338n	496814	302182	215942	230784	478575	138326	118909	335571	468140	287291	274423	320645	450585	234564	204486	399702	455629	162283	326175	404821	463264	123929	225504
Octadecanoylcarnitine	OL1	14.76	428.3722m/z	57815.3	14743.1	24622.5	21668.4	35381.7	51519.7	2056.45	22159.9	0	71487.5	14087.1	21406	39248.1	105259	12779.9	17362.7	33327.7	84520	7596.95	18957.7	42790.1	40472.2	6600.27
12-hydroxy-9-cis-octadecenoic acid	OL1	14.91	281.2461m/z	57950.1	30369.7	22299.3	16197.7	40949.5	16022.9	7623	22309.9	24691.8	21854.8	15646.9	20923.2	31385.2	23575.6	15053.1	28189.5	29454.8	14682.2	19545	27205.3	37135.9	11628.4	13879.4
Deoxycholic acid	OL1	14.91	392.2914n	185731	238590	269431	334931	107104	179721	151645	523433	85142.2	349260	397365	522757	130239	299120	295200	628071	150782	184074	214060	594501	196235	141190	286077
12-hydroxy-9-cis-octadecenoic acid	OL1	15.25	321.2389m/z	707714	845309	596433	438004	906380	400437	225030	593401	410719	554103	379289	478641	666731	561418	294086	573019	617488	242486	404111	567970	586174	252431	267890
12-Hydroxystearic acid	OL1	15.35	300.2650n	539131	379391	293287	336962	641318	232785	164378	482715	554382	454836	337425	436207	531309	377136	273780	548861	548364	260124	396095	585323	625896	185685	268513
GLYCEROL-MYRISTATE	OL1	15.41	285.2409m/z	20006.7	5915.88	8707.11	5727.86	19611.5	2704.89	2235.93	7647.12	5712.7	4945.62	5782.39	8792.78	19921.2	4531.79	7702.63	8937.46	16603.6	4351.63	8948.85	9107.76	13403.1	2232.58	4873.71
3-Hydroxyhexadecanoic acid	OL1	15.48	237.2200m/z	9445.63	7676.73	16981.8	10759	8797.6	6786	3415.96	12626.7	4949.3	13683.8	12388.5	18004.7	12968.6	13230	16243.1	19814.6	11142.3	7583.05	17118.3	18363.7	6926.98	2942.12	9517.85
Calcifediol	OL1	15.73	383.3294m/z	2642.88	1180.25	2679.53	995.363	2234.79	881.989	548.148	1692.96	0	3117.7	1951.52	2310.68	651.358	3360.07	1967.55	2691.9	2623.55	5869.82	2067.08	2245.35	1810.73	1483.56	745.842
Calcifediol	OL1	15.76	401.3404m/z	0	990.434	1671.61	1216.79	0	396.961	438.458	1645.51	0	1804.61	2275.58	3512.48	0	274.588	1494.46	3061.13	0	902.432	787.361	2719.33	0	225.693	1103.78
Palmitoylethanolamide	OL1	15.84	299.2810n	40114.9	21237.5	31599.4	8714.72	49914.8	15241.4	3040.3	9992.44	7219.76	23219.7	19963.5	7304.72	47439	32121.9	16500.6	7722.59	44829.8	30108.9	19677.8	9317.53	49546.7	11503.6	7093.95
DOCOSAHEXAENOATE	OL1	16.21	328.2390n	1.69054e+06	552088	234183	413727	1.45629e+06	2.90081e+06	160773	1.42435e+06	730319	5.12319e+06	502660	1.36074e+06	1.35711e+06	5.087e+06	674481	1.49332e+06	1.77047e+06	3.23698e+06	526112	1.35093e+06	1.64873e+06	1.69093e+06	433538
Arachidonic acid	OL1	16.23	327.2285m/z	481564	158558	71835.5	92324.9	467786	517031	47044.2	337357	219961	1.17336e+06	117162	384634	422328	1.16405e+06	199851	406419	482322	681947	202068	397416	475560	398800	119627
7Z,10Z,13Z,16Z,19Z-Docosapentaenoic acid	OL1	16.38	330.2544n	321657	90365.3	85300.1	90618.9	278407	285953	36473	315291	104652	823484	118089	329420	315993	759256	199112	343510	385426	392332	157211	342299	286566	266344	104889
Stearoylethanolamide	OL1	16.43	327.3121n	47319.3	25867.9	50172.6	12749.6	67906.6	24213.1	3289.35	13623.9	2134.72	33493.7	25170.5	9940.28	72626	62103.3	20908.4	9912.95	65908.9	44109.9	25205.3	11421.9	62862.8	18822.7	12204.9
25-Hydroxycholesterol	OL1	16.52	385.3447m/z	5043.72	1548.92	0	0	8289.89	4049.4	420.009	927.016	865.811	8417.34	1841.92	609.288	7385.32	12456	1798.82	1191.43	7291.44	8375.36	3693.55	3812.72	6518.19	3324.32	1029.48
7Œ±-Hydroxy-4-cholesten-3-one	OL1	16.98	383.3293m/z	55299.7	33059.7	53102	14596.9	48170.2	40954.2	5860.6	21901.8	4432.71	65839.9	33174.4	18870.6	41460.1	69469.3	32007.8	16446.4	48687.1	51669.6	31089.4	23854.1	30530.7	23708	14138.3
7-Ketocholesterol	OL1	16.98	400.3328n	489364	887773	1.02368e+06	276029	585809	725799	117633	516629	79842.6	1.44872e+06	714157	537277	671131	1.79861e+06	695749	473863	736181	1.17026e+06	606286	590038	533901	606696	306711
7-Dehydrocholesterol	OL1	17.03	385.3450m/z	12362.7	24309.1	39881.1	10255.8	13190.6	14971.4	3365.92	16567.8	723.975	28281.2	23422	19193.1	9315.03	28689.7	25656.9	13973.2	13625.5	24974.5	15282.7	21838	9040.56	12283.8	10685.6
Cholesterol 5Œ±,6Œ±-epoxide	OL1	17.29	402.3482n	63868.7	36765.3	42218.3	20031.9	79958	44325.7	15126	53211.3	20970.1	123188	64711.8	51426.6	112693	107040	53711.1	49992.1	120964	105485	67628.9	67448.4	130141	46682.2	32411.3
S-ADENOSYLHOMOCYSTEINE	OL1	2.02	384.1211n	299305	1.49227e+06	596799	1.01218e+06	217890	913094	306538	1.3766e+06	56684.5	1.76797e+06	565295	1.19008e+06	118690	1.58784e+06	821736	1.48576e+06	151887	857776	660764	2.08174e+06	209852	596142	528195
3-Hydroxy-3-methylglutaric acid	OL1	2.09	145.0490m/z	24393.3	15867.8	14707.2	24209.9	18469.3	14131.6	8306.7	33187	28606	37373.6	30966.7	32621.4	18319.2	48804.2	38282.6	42475.6	26561.9	16220.9	27166.1	42245.7	48101.1	15023.3	22518.2
2-Hydroxyadipic acid	OL1	2.09	163.0594m/z	3613.98	22991.3	20284.8	48494.3	2185.49	9089.71	10403.4	30215.7	2277.02	17663.2	23944	21924.9	1625.18	12008.9	17599.8	23397.2	2000.64	19707.7	26943.4	54178.2	4237.04	4521.46	22827.8
Propionylcarnitine	OL1	2.09	218.1383m/z	454938	505814	377881	1.64172e+06	307828	1.40982e+06	242607	2.20448e+06	249771	2.68908e+06	497386	2.00073e+06	299177	2.44717e+06	448395	2.43918e+06	324001	1.66198e+06	440670	2.49371e+06	461438	1.23224e+06	405380
4-acetamidobutanoic acid	OL1	2.38	145.0735n	10628.4	18686.8	14120.5	28542.9	5623.45	25789.2	9195.49	40454	8074.64	50728.3	16332.7	34534.5	5626.54	49999.4	24857.5	34691.2	7434.71	27841.3	19993	48791.2	15676.3	19422.7	14850.7
S-Lactoylglutathione	OL1	2.43	380.1111m/z	319549	19197.8	8673.83	12743.5	230279	8434.05	4263.58	6822.28	77055.2	15048	15300.1	8770.62	313982	10212.1	10242.4	10013.9	139408	8292.34	24207.4	16562.1	145352	3550.3	7093.19
ADENOSINE	OL1	2.5	267.0959n	1.51801e+06	7.67417e+06	6.46219e+06	6.093e+06	1.66386e+06	2.5745e+06	3.34442e+06	8.67845e+06	978917	3.75352e+06	3.16936e+06	9.23931e+06	877273	3.64134e+06	3.8926e+06	9.87511e+06	1.29333e+06	3.91733e+06	4.37661e+06	1.31113e+07	1.73504e+06	2.64204e+06	3.08352e+06
Glycyltyrosine	OL1	2.57	239.1015m/z	160.593	11765.5	14588.9	18908.1	412.196	5521.17	46282.4	16827.1	0	2652.35	7617.21	25461.7	98.5402	4217.53	24067	5804.2	0	8674.45	10492.6	8456.45	364.547	9926.03	14306.1
Alanyltyrosine	OL1	2.6	253.1171m/z	0	5435.77	8927.43	6329.43	0	5833.32	4461.41	5598.76	0	3830.16	6044.05	5829.18	0	4506.47	5611.78	4314.99	0	7782.07	8238.75	3311.93	417.01	5690.41	10754.2
Inosine	OL1	2.6	268.0801n	9059.05	93404.5	247385	288597	7492.97	192628	193929	542910	6177.77	482125	115660	527832	6536.65	406022	283360	446424	6658.7	371469	264751	675363	15030.5	196038	181276
Guanosine	OL1	2.6	283.0908n	13816	2.24798e+06	227251	195633	14129.2	63884.6	189638	367481	12220.5	102259	93601.6	421256	7033.03	59291.5	82849.6	282529	11011.8	89308.3	102160	400914	25221.7	46507.3	101109
4-acetamidobutanoic acid	OL1	2.62	145.0733n	61834.5	57870.9	40277.9	54119.1	46689.8	34771.1	27572	67949.1	68649.3	71985.2	70280.9	55282.1	44926.1	59710.5	43038.8	68358.4	52701.7	36430.5	65678.5	68730.6	55046.8	27186.5	38683.7
GLUTARATE	OL1	2.7	132.0419n	40920.6	9528.82	7623.4	7116.12	34288.8	6479.74	4146.26	9499.58	21458.9	11548.8	10489.3	8301.31	26333.1	13157.3	7927.29	8658.95	28741.7	7397.21	10749.2	11517.7	33810.1	4795.37	7262.32
CYCLIC AMP	OL1	2.85	330.0586m/z	2494.4	6722.85	7537.35	5229.76	2476.04	2996.24	3482.83	10657.7	1138.99	8476.58	7483.72	6746.17	2414.32	5715.5	7008.06	10655.9	1576.96	4321.55	11453.5	12639.3	2898.68	3520.97	6228.24
S-Lactoylglutathione	OL1	2.88	380.1110m/z	8900.05	2972.78	4630.66	2989.47	5812.62	1288.1	3607.51	427.645	1091.01	4918.72	2524.68	880.167	1969.47	1248.08	2573.54	2546.35	2862.45	1591.38	3628.31	3768.51	576.418	317.899	1982.18
Arginyl-Phenylalanine	OL1	2.91	322.1863m/z	7150.43	9047.9	19225.9	4379.92	8628.77	21015.9	19506.9	2047.29	2261.87	17566.9	7605.52	5304.53	1788.32	17162	3961.84	27636.5	4113.98	12059.1	10865	17157.2	9130.4	18036.9	14775.6
Œ≤-Nicotinamide adenine dinucleotide	OL1	2.96	665.1223n	128537	31981.8	120936	94715.2	112790	42007.9	122353	25556.3	29590.6	87872.9	38379.7	53461.9	62437.2	62586.3	43938.5	135864	52478	36737.9	64079.9	89701.3	55863.6	15067.1	32718.9
Valyl-Valine	OL1	3.01	217.1536m/z	1148.55	15587.9	13279.8	20409.1	361.555	6972.8	11008.4	16338.7	304.392	7620.62	9344.55	31833.1	1052.68	9885.32	16390.4	8037.61	98.9998	9978.93	14134.9	14702.5	1362.87	8271.77	17792.9
L-Phenylalanine	OL1	3.23	165.0785n	32938	22258.9	25327.4	65552.9	15351.6	72480.4	41928.9	79476.8	24183.1	141882	50841	91913.3	16762.1	159937	96321.5	70693.7	26332.6	94906.5	29109.6	85097.6	48617.5	72796.9	37040.9
Alanylisoleucine	OL1	3.26	203.1381m/z	1096.61	41411.6	65158.5	42096.4	972.029	25668.1	12514	22215.1	816.532	15950.9	45847.1	34906.3	908.342	21354.8	75171.4	17759.8	1076.12	34470.2	72749.8	12447.8	2104.61	22035.1	57888.7
Adipoyl-L-carnitine	OL1	3.41	290.1584m/z	2085.52	961.834	358.416	1014.57	2012.12	14414.3	534.229	1534.32	1746.85	15760.6	465.231	1691.47	1715.62	23008.9	350.842	1127.17	1661.75	14944	636.654	1078.88	2816.78	9666.62	467.945
p-Aminobenzoic acid	OL1	3.46	137.0475n	12207.9	13951.5	12233.8	12485.3	3157.56	11279.5	15738.4	18499	16956.6	14234.8	16012.5	15651.8	2774.2	19986.8	18518.6	12867.3	8023.64	10387.1	14167.6	14949.4	31209.2	8355.71	13117.1
Threoninyl-Leucine	OL1	3.48	232.1412n	692.139	12007.7	42138.2	19809.4	177.538	23763.8	20997.9	9114.54	547.825	10978.5	28742.6	14837.9	1044.7	14573.9	24768.9	14019.3	225.145	24694.3	36785.3	7653.8	1688.32	19525.1	47708.3
5'-DEOXYADENOSINE	OL1	3.53	252.1081m/z	1180.68	2614.23	11161.4	37718.9	944.959	5236.79	7896.57	53466.7	729.353	14238.3	10098.4	75291	756.035	5621.6	14148.1	55126.7	1009.89	6482.05	13124.4	74031.3	1442.05	4032.17	9401.68
Alanyl-Leucine	OL1	3.61	203.1384m/z	3551.65	86973.6	209167	124149	1841.2	141617	73455.9	66125.4	1188.33	57375.4	170594	120526	2534.7	104565	141045	89171.5	1345.14	143448	224865	36705.4	7169.85	110078	240144
Glycyl-Isoleucine	OL1	3.63	189.1227m/z	7482.84	106861	138904	158930	4996.42	90121.3	489565	88994.9	3051.14	29673.3	109781	163132	2739.73	51537.4	261221	58351.4	3835.83	88531.8	124966	65948.4	9862.79	133490	178428
Isobutyryl-L-carnitine	OL1	3.65	231.1461n	9.88221e+06	1.35674e+07	1.36554e+07	3.33253e+07	7.35338e+06	2.13172e+07	8.79601e+06	4.89606e+07	5.93328e+06	5.11606e+07	1.85562e+07	4.54298e+07	6.98628e+06	33682896	1.40954e+07	5.11082e+07	7.19443e+06	2.7101e+07	1.49585e+07	5.71123e+07	9.49578e+06	1.8483e+07	1.39723e+07
Dimethylmalonic acid	OL1	3.75	132.0420n	195026	185937	169157	148220	216341	137623	83549	186557	235887	262508	178012	133051	192121	225442	119591	199678	140503	164357	187803	196434	230248	109579	121812
Threoninyl-Leucine	OL1	3.75	232.1412n	2281.45	13447.2	121982	15362	751.878	94818.6	42282	3618.75	351.5	30652.1	60758	10154.8	1258.66	56122.9	11304.2	41220.2	323.296	87132	70664.9	13029.7	5314.62	69645.4	133809
Valyl-Tyrosine	OL1	3.77	281.1485m/z	2548.95	78726.6	93883.1	44022.8	1938.44	67122.6	62410.1	36533.7	320.972	50867.4	66931.2	55435.6	558.692	63106.8	36612.5	70358.9	1452.85	84736.7	81973.2	126912	5919.79	77576.9	108786
1-METHYLADENOSINE	OL1	3.77	282.1185m/z	6961.07	48396.7	25225	50740.7	3985.33	25323.7	60171.6	58253.8	8100.88	49646.8	31906.5	86011.1	3392.96	45844.8	43899.7	71666.5	5403.9	33686.1	45229.8	83326.7	11447.8	24112.7	34242.1
Phenylalanylalanine	OL1	3.82	237.1223m/z	382.601	9639.97	13237.1	4355.31	255.475	10658.6	9591.74	3393.52	183.994	4429.84	8350.07	5063.29	282.1	10256.8	4602.12	8335.03	98.7987	11938.3	11925.8	15115.1	564.627	14069.6	15356.9
PANTOTHENATE	OL1	4.02	219.1100n	1.15387e+06	1.81156e+06	1.14977e+06	3.58213e+06	754011	3.80073e+06	760307	4.73792e+06	567217	7.43284e+06	1.29013e+06	4.47485e+06	668185	6.10329e+06	1.29592e+06	4.53564e+06	740239	4.61723e+06	1.36432e+06	6.03739e+06	1.18288e+06	3.55962e+06	1.13175e+06
N-ACETYLPROLINE	OL1	4.68	158.0805m/z	2174.8	175.962	85.3016	163.955	1691.36	570.974	31.1734	451.193	2288.33	1050.11	158.671	196.04	1979.09	1265	169.41	222.409	2104.88	886.5	285.245	259.685	3528.38	414.398	87.1938
N-ACETYLMETHIONINE	OL1	4.68	191.0610n	1982.47	54318.4	63418.7	52231.4	1406.52	28837.2	16812.2	28008.2	345.145	10635.6	29715.7	25394	1956.28	21274.4	32461.6	10976	1238.07	18425.8	25788.1	10710.5	5086	19506	26732.8
2-Methylbutyrylglycine	OL1	4.8	159.0891n	173353	89454.2	59461.6	76767.9	130174	18542.4	38483.9	86970	164588	37533	137541	44596.4	133329	32153.7	21406.1	72451.9	133944	3647.36	149523	46252.1	16601.4	4840.42	47964.5
2-Methylbutyroylcarnitine	OL1	4.85	246.1692m/z	109450	242800	328676	1.09053e+06	73853.8	902859	207133	1.4921e+06	46019.9	1.85903e+06	404735	1.23977e+06	80946.9	1.55812e+06	365365	1.39106e+06	74206.4	1.17815e+06	294982	1.43839e+06	124535	783760	364138
Gamma-glutamylleucine	OL1	4.85	261.1432m/z	4715.14	8178.25	22713.8	33279.2	3500.46	19088.3	21730	9009.69	2892.38	20192.8	10252.7	13725.3	2686.84	31825.6	20331.8	8009.15	3642.62	19270.3	11067.4	9182.18	6536.19	12514.5	11466.2
METHYLTHIOADENOSINE	OL1	4.88	297.0886n	688249	1.8567e+06	1.48061e+06	2.56252e+06	515937	1.18296e+06	711666	3.13858e+06	360504	2.6708e+06	1.3423e+06	2.80213e+06	342129	1.62611e+06	1.75613e+06	3.38348e+06	445677	1.61512e+06	1.85823e+06	3.73936e+06	600807	898402	1.18397e+06
4-hydroxybenzaldehyde	OL1	5.27	105.0333m/z	2268.75	711.107	482.838	3184.26	1181.95	4990.36	197.83	4080.06	2247.63	10867.5	1377.42	3809.4	1021.41	15559.4	2636.12	4553.53	1739.32	5702.81	915.842	5220.99	3997.18	4635.49	1180.96
4-hydroxybenzaldehyde	OL1	5.5	105.0333m/z	520.264	372.004	223.01	374.118	514.419	195.634	139.149	314.654	1724.48	427.072	321.901	240.406	1082.41	424	1350.13	657.972	2456.84	380.689	470.656	347.937	330.582	97.1881	2680.07
Isoleucyl-Leucine	OL1	5.5	245.1852m/z	134.944	28747.9	64181.5	78864.4	0	62274.3	25534.2	40900.9	0	8676.99	71820.9	72262.5	134.728	23968.4	58182.9	23513.2	116.274	56439.5	58295.5	11170.4	180.575	42651.7	85863.3
Phenylacetylglycine	OL1	5.87	193.0734n	34210.6	14032.4	11849.7	30304.2	13532.1	66799.5	7793.34	36277.6	26128.1	148877	34817.3	36950.5	15844.4	182397	53370	43511.5	25561.8	74849.1	17589.3	43616.2	60272.7	55332.3	24750.7
Isoleucyl-Leucine	OL1	5.97	245.1851m/z	1237.06	47145.4	118457	35994.9	0	53952.6	27966.1	17831.4	0	38281	80554.6	31661.5	2300.88	52424.3	34914.1	36696.9	131.552	72271.3	112894	17493.2	1213.22	38638	126571
Vitamin B12	OL1	6.05	1354.5668n	51112.5	14501.5	8437.26	5677.35	14904.9	33346.7	2966.41	8213.21	43192.5	67037.6	22936	6577.05	13922	82848.9	42242.3	10132.4	24489.9	23105.8	16661.6	7397.85	73583.9	19228.9	23145.7
Biotin	OL1	6.15	244.0875n	55246.4	95943.3	62162	87366.9	31144.1	122091	52626	128760	26346.1	228090	82609.8	116560	36097.6	223651	101341	124107	31446.1	156870	76018.4	161688	59683.9	116048	79530.6
Leucyl-Leucine	OL1	6.31	245.1852m/z	374.158	44520.3	135360	25583	0	74092.8	30812.9	13434.3	150.102	60573.4	81915	19732.3	2904.28	83048.2	19631.2	52866	125.989	84594.8	127571	22095.8	2022.16	51386.8	120496
Hexanoylcarnitine	OL1	6.54	260.1849m/z	20682.1	31089.5	90273.1	100607	12228	116701	63882.9	160759	10709.2	190813	161659	103329	14849.6	195917	111620	168851	15001.9	137068	87959.2	197868	21709.4	85603.8	123704
RIBOFLAVIN	OL1	6.8	376.1367n	3704.51	30415.9	23413	22767.8	2254.52	10185.1	12526.7	23432.4	1987.89	55898.1	14470.1	30729.8	1537.53	27632.5	17423.7	19416.1	1257.46	14503.3	12641.4	39106.6	0	8151.11	11057.8
2-Octenedioic acid	OL1	7.16	172.0731n	866732	219872	201277	338394	594087	195113	129064	468906	807031	426652	293943	335023	587877	304914	174428	403169	625509	152387	197296	386750	680361	128978	182265
3-(2-HYDROXYPHENYL)PROPANOATE	OL1	7.24	189.0515m/z	642.758	0	0	0	1822.77	0	0	0	898.392	78.7171	181.176	162.625	4737.72	91.357	0	0	2302.48	0	0	0	0	0	0
BENZOATE	OL1	7.76	105.0332m/z	3988.24	2862.68	1250.89	1613.62	4090.76	908.442	723.571	1549.4	5021.44	2242.86	2293.75	1403.16	5065.38	1620.02	736.233	1994.87	4147.05	821.101	2704.22	2115.69	2750.3	423.284	905.911
LUMICHROME	OL1	8.97	242.0796n	75590.4	233800	118443	168989	68461.6	145163	82567.3	305953	55102.9	271223	161614	279753	69750	246379	209883	304498	67213.8	173468	217360	338364	104302	124488	117672
1,3-Diaminopropane	OL2a	0.46	75.0915m/z	54.7452	153.969	0	118.872	0	114.571	28.2357	90.4187	0	257.107	100.958	0	0	68.5949	45.9122	212.697	0	111.634	1611.81	870.236	65.4957	0	0
SPERMIDINE	OL2a	0.48	73.5860m/z	1143.42	3073.53	1711.26	3104.87	923.46	3015.3	1722.61	5968.79	339.201	5375.28	1404.25	4846.45	299.089	3137.93	1714.76	5053.21	604.234	1598.48	1521.57	6602.69	568.077	1243.41	1293.93
5-AMINOLEVULINATE	OL2a	0.64	131.0578n	5056.27	90848.4	37256.3	108452	2224.81	22529.6	18966.2	130055	3492.27	44426.8	39259.3	146236	4311.42	30180.1	47366.9	126022	2970.35	35663.8	49278.3	120260	9615.6	19163.7	29091.9
Betaine	OL2a	0.64	140.0678m/z	12244	5182.74	8619.65	6198.68	2915.08	19404.9	2143.36	45520.2	2309.58	47369.7	20196.1	50077.2	290.409	48418.5	26724.6	57926.4	9542.2	30669.9	10881.1	52969.7	20976.2	22774.1	8359.55
L-Homoserine	OL2a	0.64	142.0470m/z	2522.8	14314.3	11177.1	25795.7	2042.01	8846.72	6758.44	25527.8	1356.61	16416.9	12905.1	24718.7	2522.26	10606.3	11681.7	24638	2424.21	13934.7	10033.8	20561.5	5261.04	8192.82	8546.22
Glutamine	OL2a	0.64	146.0685n	28627.9	183273	138988	193093	23348.4	95781.4	66285	145844	25018.7	168202	178314	145566	31318.4	112597	177084	161922	29237.4	162211	169498	120094	62928.6	80374.6	111804
GALACTOSE	OL2a	0.64	180.0629n	823344	1.4905e+06	1.38544e+06	2.53929e+06	417239	971345	732632	2.82328e+06	1.09003e+06	1.68035e+06	1.87368e+06	2.96228e+06	520085	1.80037e+06	2.74914e+06	3.00573e+06	768252	1.02019e+06	2.15635e+06	2.83167e+06	2.58502e+06	756149	1.30711e+06
PHOSPHORYLCHOLINE	OL2a	0.64	183.0654n	173409	1.03765e+06	857999	998801	173624	435745	404908	717043	141617	774232	880937	720257	170824	505653	975535	774158	164754	709105	1.16914e+06	601794	332637	316881	518879
GALACTOSE	OL2a	0.64	219.0257m/z	67636.6	236162	282259	620795	27754.7	164496	136682	558304	63708.2	274886	350103	672196	35979.2	284952	536795	534120	62482.5	175335	373574	489805	217276	123218	244842
Sarcosine	OL2a	0.66	122.0808m/z	496913	354.805	570.636	134.572	514186	115845	807.661	106.406	915817	243894	2012.65	0	594717	210824	595.558	338.307	467845	172572	1711.68	655.999	773153	115112	3317.28
CIS-4-HYDROXY-D-PROLINE	OL2a	0.66	132.0652m/z	4353.29	85831.8	51094.7	287736	6532.92	30262.7	41687	157917	6495.65	46898.2	45781.9	200176	8058.52	27507.2	54789	139244	4236.26	50068.6	80562.4	143064	11848.1	28996.9	44160.9
L-Asparagine	OL2a	0.66	155.0421m/z	1902.81	10518	12004.9	27846.4	1817.15	7865.51	4296.49	27730.8	944.571	13500.9	11617.7	30641.6	2436.28	10872.2	12208.2	28933.7	1382.6	10836.7	12536.7	28757.5	6009.24	5838.99	7875.47
Hypotaurine	OL2a	0.66	219.0461m/z	11566	29223.8	19553.4	73797.7	13998.8	3620.31	11351	53903	13254.5	8955.98	19181.1	68579.8	18421.8	4784.94	14151.8	61765.2	11704	6506.98	26622.5	50428.1	21961.6	2119.17	14407.7
Glycine	OL2a	0.68	76.0391m/z	15780.9	48403.4	26840.5	125311	11804.6	29710.7	15548	190035	17020.8	73882.7	32064.3	184211	13829.5	44432.5	25688.4	161229	10776.9	39765.8	36804.7	191966	19439.7	29620.9	24629.3
Taurine	OL2a	0.7	126.0214m/z	173.583	1718.17	2023.58	14748.3	543.775	7859.34	1234.66	10759.3	313.055	11964.9	4700.26	8389.05	722.17	9434.77	2243.45	7903.52	192.963	8345.78	1978.55	10332	1574.61	6059.75	2158.86
Glycyl-Glutamate	OL2a	0.7	205.0809m/z	1405	12638.1	4352.95	12353	0	3455.41	1830.53	4249.16	852.071	2964.03	4949.78	10067.9	0	7273.25	9548.8	4856.33	439.032	3044.4	9719.18	3631.34	3336.52	2228.19	5217.56
LACTOSE	OL2a	0.7	365.1037m/z	23228	6739.51	54971.8	23366.4	18158	3210.59	25490	26926.5	25912.8	98673.1	16030	0	9929.79	11405	138289	45187.8	75143.8	6206.13	12653.6	8818.76	9330.47	3324.28	9296.04
L-Proline	OL2a	0.72	115.0630n	1.00311e+06	3.91915e+06	1.49224e+06	3.45157e+06	817530	1.27473e+06	905729	4.00483e+06	806034	2.65451e+06	1.87885e+06	3.73389e+06	675736	2.16762e+06	1.77438e+06	3.60635e+06	739110	1.52317e+06	1.83465e+06	3.85688e+06	1.33902e+06	1.0612e+06	1.41209e+06
Glycyl-Serine	OL2a	0.72	145.0601m/z	384.718	0	228.319	194.464	0	568.598	101.912	1142.85	0	0	0	1012.14	151.164	560.399	880.147	0	0	1165.53	0	1092.17	942.069	309.295	446.802
Alanyl-Threonine	OL2a	0.74	173.0912m/z	392.68	3260.1	2514.98	2515.3	1055	1588.66	1457.29	2553.31	1040.99	4971.43	2065.61	4290.77	0	3199.17	3542.28	1275.42	934.022	3115.73	1549.65	1924.69	328.272	521.648	2198.04
GALACTOSAMINE	OL2a	0.74	179.0788n	713.731	9886.7	9454.54	19532.3	2780.44	6699.01	6388.42	24256.7	3022.8	7448.86	11031.6	25602.9	3372.69	7989.38	7532.35	18657.7	3402.66	7617.02	15716.3	25625.9	4737.49	4659.05	8528.82
glutamyl-valine	OL2a	0.74	229.1171m/z	4979.68	15295	0	0	2453.29	0	0	0	10379.1	0	0	0	1891.41	0	0	0	5793.8	0	0	0	6374.51	0	0
PALATINOSE	OL2a	0.74	325.1114m/z	760.698	0	10633	1836.19	0	0	3033.08	3939.51	0	2111.81	1531.03	0	0	884.399	7747.77	6993.92	13131	975.323	0	0	0	0	0
Œ≤-Nicotinamide mononucleotide	OL2a	0.74	335.0624m/z	15424.4	28225.6	3673.26	572.691	8368.19	913.586	0	2566.72	83441.5	20903.7	2009.36	3299.08	10709	22588.9	2235.4	6318.19	14114	3638.48	5192.28	6612.16	4656.31	0	690.917
5-Hydroxypipecolic acid	OL2a	0.76	128.0702m/z	4077.48	6368.75	4431.03	24105.7	2523.56	4871.02	2524.83	27398.4	3285.9	14237.6	4516.77	33601.4	2967.97	11344.9	6287.01	20756.1	3193	9770.81	5413.06	22830.1	4378.52	3084.49	3906.15
N2-Acetylornithine	OL2a	0.76	175.1069m/z	2297.22	5625.97	4392.25	13046.7	1187.52	7539.05	2128.8	15354.2	2141.18	19447.1	3518.14	16557.5	1769.02	19442.7	5915.98	10397.5	1616.31	11003.3	2507.63	10472.4	3090.86	3293.49	2395.06
N-Acetylhistidine	OL2a	0.76	198.0883m/z	16482.6	107261	138992	120579	20443.6	33782.9	77237.3	124071	11116.2	74965	62286.3	123847	15951.5	47219.5	157675	90508.4	18927	47757.7	170543	130691	18262.9	17172.5	74553.8
N-ACETYLPUTRESCINE	OL2a	0.78	131.1177m/z	3296.5	5243.18	6233.05	7185.26	2518.76	6478.17	4499.66	13027.5	2807.4	14950.8	7035.41	12694.8	1825.78	12154.7	5704.81	13912.6	2468.07	8715.04	4187.6	14617.2	3226.3	5925.62	6946.32
Malate	OL2a	0.78	134.0212n	128060	696643	519652	593977	117625	202837	349359	794349	70095.6	474466	560545	723639	91886.2	210036	585877	748167	96599.4	275940	773399	881779	149169	176092	533454
Gamma-glutamylglutamate	OL2a	0.78	276.0944n	659.032	107203	147692	216268	0	26543.5	54682.5	103765	1387.56	25907.9	128728	142523	805.899	18009.1	128710	47745.2	1111.03	40697.7	180665	53355	3669.62	39821.3	100344
L-Homocysteic acid	OL2a	0.8	184.0277m/z	319.45	3249.09	3772.41	2066.05	0	3069.73	1928.32	2487.95	0	6155.94	2847.6	2772.62	0	4360.97	2307.05	1582.27	0	3108.97	4574.16	2326.69	231.634	1834.94	1696.1
L-Proline	OL2a	0.83	98.0599m/z	233.928	60.1557	119.436	0	69.1879	128.847	72.2253	110.159	231.754	0	86.9327	307.901	134.827	71.7529	127.102	439.694	115.909	0	318.44	369.28	77.2899	40.2461	98.7526
2'-Deoxycytidine	OL2a	0.87	210.0877m/z	191.727	2455.68	2365.04	2085.06	158.697	2804.15	1495.31	1750.79	0	5293.77	1236.94	1860.94	165.354	3989.57	2645.51	2235.34	0	2987.66	3718.66	1491.86	201.493	2035.45	1215.14
Glycylproline	OL2a	0.9	155.0809m/z	1674.19	3030.13	2308.45	16127.6	1167.89	2587.8	2453.56	4293.53	1645.54	5700.36	4041.55	9776.99	499.826	3314.74	4328.39	5876.05	1935.55	3758.69	2336.44	9039.69	2505.62	2079.55	3703.65
1-Deoxy-D-glucitol	OL2a	0.9	167.0919m/z	2316.41	5265.14	2559.8	4299.81	1992.78	1587.77	1749.14	4069.52	1654.9	4720.86	3585.31	3564.28	1302.99	3699.76	3489.36	6017.7	1638.69	1998.07	4035.84	6454.44	1839.55	1594.74	2901.28
Cytidine	OL2a	0.92	243.0846n	5233.72	393199	137174	99984.5	2655.29	24511.8	71737.5	79931.7	4847.52	47764.9	35282.3	153661	2133.65	27819.1	69923.7	148674	3763.37	28557.3	92510.6	159592	9968.36	28016.9	69061.3
CYTIDINE MONOPHOSPHATE	OL2a	0.92	323.0507n	175904	686504	428040	1.30514e+06	171785	251177	1.06809e+06	1.22167e+06	295309	290109	490873	1.30584e+06	188495	309949	452664	987449	186688	257068	436343	1.03511e+06	439724	256472	359417
CYTIDINE 2',3'-CYCLIC PHOSPHATE	OL2a	0.92	338.0734m/z	0	8157.07	401.353	5597.92	0	0	813.216	3602.23	0	2260.35	0	11061.5	0	0	0	4162.51	0	0	0	6806.6	0	0	0
L-Proline	OL2a	0.94	148.0963m/z	11638.7	9812.32	6916.21	15421.1	11420.5	15488.3	4089.47	17017	14707	31781	8242.04	17281.7	11167.1	27853.9	10318	14936.4	13145.6	20076.7	6287.48	21690.5	11459.3	12097.3	5230.11
ACETOACETATE	OL2a	0.96	85.0281m/z	18601.9	16080	13045.7	29741.8	15613.2	26192.6	8138.84	46706.8	15459.3	43778.7	16659.8	40424.3	14354.3	43639.6	16643.1	49857.9	17192.9	32040.5	19535.8	55564.3	23000.2	24282.5	13931.8
Proline betaine	OL2a	0.98	144.1014m/z	13755.7	6731.72	7378.79	20133.5	8813.18	14924.3	5371.83	36101.3	8671.57	28955.6	8180.64	27658	9971.37	24481.2	8081.16	36346.1	9317.61	19465	12130.3	34982.8	18505.8	15028.6	8409.46
alpha-ketoglutarate	OL2a	0.98	147.0284m/z	1572.03	12499.2	6388.83	6910.84	2363.04	2948.61	4510.08	12916.5	1795.12	4768.06	5965.18	10817.3	2849.28	4653.08	6234.44	13493.1	1958.23	2591.31	12847.6	15349.5	3284.93	2320.57	5489.3
L-Glutathione reduced	OL2a	0.98	307.0826n	1.29482e+07	2.32031e+06	1.62265e+06	1.6207e+06	9.9157e+06	3.80286e+06	1.24615e+06	4.46728e+06	7.8026e+06	8.71145e+06	2.70091e+06	2.75057e+06	7.93933e+06	7.29135e+06	1.53015e+06	5.46609e+06	8.84738e+06	3.13369e+06	2.16707e+06	6.56849e+06	9.82946e+06	3.16111e+06	1.95361e+06
DL-Glyceraldehyde	OL2a	1.02	113.0205m/z	65644.3	35876.6	26408.5	37660.8	50125.9	30575.8	19118.9	66715.9	44520.3	59653.8	36140.1	58206.1	42282.1	48833.5	37377.5	92762	61360.3	26573	42043.7	112983	78523.2	29916.9	33848.2
Gamma-Glutamylcysteine	OL2a	1.05	215.0473m/z	6554.57	20662.3	13831.7	17639.3	7698.74	9159.21	9644.05	23983.4	4246.42	18349.3	14950	26172.8	3916.72	13862.6	11718.2	25451.1	2710.85	10719.2	16040.9	30104.7	6119.95	6351.67	9784.96
Thioproline	OL2a	1.13	134.0266m/z	887.633	2125.26	1641.62	2466.68	278.248	780.301	3733.24	3973.96	294.571	1090.25	1738.84	2125.63	168.672	2997.77	3139.83	1931.51	615.695	1900.09	2861.66	1139.17	1588.82	2273.97	1657.38
Valyl-Alanine	OL2a	1.13	189.1227m/z	0	3667.97	3581.12	9120.84	0	1183.06	3714.87	4049.01	355.116	1416.76	1895.11	15377.2	262.749	1877.76	3915.1	1016.93	0	1485.66	1837.26	3888.71	410.702	1975.86	4571.64
Isomaltose	OL2a	1.13	375.1493m/z	0	261389	0	0	0	0	0	0	0	0	0	0	0	0	0	0	0	0	0	0	0	0	4.23461
Glycyl-Glutamate	OL2a	1.15	187.0706m/z	0	0	0	256.803	0	560.356	0	0	149.966	874.158	310.121	0	127.398	1728.65	788.132	0	0	820.254	0	0	536.178	494.362	510.152
Citric acid	OL2a	1.15	192.0263n	350524	1.14636e+06	668598	916745	368456	449600	411559	1.40449e+06	312689	831849	768011	1.31287e+06	338106	666382	555958	1.52432e+06	302289	464707	813136	1.64831e+06	472996	310957	519444
alpha-ketoglutarate	OL2a	1.18	129.0180m/z	7098.87	70938.3	39008	71283.4	9218.79	16238.2	21843.7	70385.3	9411.05	28554.9	38149.8	73380.9	8191.43	21441.3	32765.7	63277.8	7163.81	18792.5	44405.8	65180.3	11737.5	10812.8	24366.1
Alanyl-Proline	OL2a	1.18	169.0963m/z	0	0	295.415	1157.38	129.078	543.33	0	608.955	0	1904.3	0	1103.86	0	818.232	151.947	841.329	0	856.642	156.18	1509.95	0	685.023	346.912
Valyl-Glycine	OL2a	1.18	175.1070m/z	567.966	5215.02	7361.17	14674.5	275.488	3296.71	19843.2	10492.8	877.719	2674.96	7668.26	17092.9	548	3874.54	22964.4	4444.11	264.038	3911.27	7368.37	4074.5	919.162	4600.12	7854.53
D-Ribose-5-phosphate	OL2a	1.18	213.0148m/z	2953.87	9204.4	9426.64	27575.9	4249.82	3287.69	25939.7	23525.9	6250.33	1433.47	8505.18	26386.5	3085.33	2363.99	9100.71	13492	3450.1	2621.24	8049.59	14408.7	7490.09	3985.29	4549.77
OXOPROLINE	OL2a	1.24	152.0315m/z	574267	419739	316050	485092	392248	567149	344871	614827	461624	1.05913e+06	491705	530204	318347	996055	446051	794926	430811	541327	402627	831933	602726	425467	348053
Valyl-Aspartate	OL2a	1.24	233.1122m/z	112346	136233	65741.5	62475	71720.2	92553.8	28375.9	72636.7	27110.9	335066	126814	59537	29643.5	144239	139698	96259.2	63150.3	132318	183716	117663	48340.1	70643.4	99711
7-Methylguanine	OL2a	1.31	166.0717m/z	2118.86	5605.88	6473.73	20319.8	1704.34	5195.67	5083.53	24976.7	1390.42	11816.6	6356.64	29779.2	2041.25	8632.51	7197.09	26918.9	2308.14	7405.74	6309.43	31673.2	3717.67	5484.85	5526.66
N-Acetylthreonine	OL2a	1.33	161.0682n	12724.2	23611.6	22130.8	32145.4	9811.07	15170.2	18409.6	32152.4	8465.47	20053.6	20028.5	33463.1	8354.04	19630.7	21911.1	29674.2	8558.51	17349.6	28594.1	33088.1	11228.3	14666.7	17760.3
N-Acetyl-beta-alanine	OL2a	1.36	114.0546m/z	2030.95	2417.49	2346.13	4134.48	1434.75	2185.93	1222.62	5278.54	1926.86	3732.25	2857.92	4962.72	1714.41	2550.41	2178.07	5605.34	1813.63	2354.4	4027.8	7587.04	2704.52	1563.65	2384.47
N-Acetyl-beta-alanine	OL2a	1.36	132.0652m/z	14470	92172.6	39479.6	107492	12046.9	36823.2	23502.8	148790	12749.1	83522.1	43214.9	157649	12235.3	57103.8	44287.4	139618	11970.3	46233.4	56079.8	178669	18425.4	34675.5	34263.1
N-ACETYLGLUTAMATE	OL2a	1.4	190.0703m/z	0	5164.52	2735.54	2766.11	438.9	1817.7	1249.02	3239.51	909.595	3407.39	2278.44	3720.04	358.819	2754.29	3282.42	2946.14	189.394	2678.87	3975.77	4163.47	1221.06	1085.07	2141.39
3-AMINO-5-HYDROXYBENZOATE	OL2a	1.45	186.0754m/z	0	1361.11	1298.03	2836.59	466.559	451.392	1062.17	8940.54	0	2131.17	3436.46	14876.1	845.649	1206.87	4089.62	9550.37	409.234	1453.06	4219.65	14273.6	1210.69	1065.35	3457.01
Alanyl-Proline	OL2a	1.47	187.1070m/z	0	0	836.662	722.212	0	0	696.121	2054.14	0	0	0	3093.72	0	0	1426.82	0	0	0	0	0	0	125.839	300.327
Uridine	OL2a	1.6	244.0684n	6052.44	171979	216064	177513	4005.14	23151.2	55204.2	192440	8355.56	66266.4	50018.4	255292	1402.18	36435.6	73588	160179	4185.95	39215	77565	194696	10017.9	24809.7	66450.3
Methionyl-Glycine	OL2a	1.67	207.0788m/z	0	3526.72	5892.95	8792.63	0	2433.83	14366.1	3656.3	0	414.6	4113.39	6214.97	0	1840.67	9116.3	1621.25	0	3975.59	6003.25	1319.65	0	4266.99	7520.75
Propionyl Glycine	OL2a	1.71	131.0588n	16999	91276.5	72886.5	72782	14460.4	37776.3	79165.9	92914.9	9815.11	50690.5	43546.9	95018.3	11537.3	41022.8	47889.5	94515.3	11909.5	41089.8	67921.4	107964	10557.5	41119.2	52466.7
3-hydroxyisobutyrate	OL2a	1.76	105.0542m/z	0	132.625	125.97	0	193.176	0	0	528.637	0	0	121.119	436.579	112.216	146.926	152.807	373.824	171.774	0	134.41	608.531	0	140.595	46.2856
3-hydroxyisobutyrate	OL2a	1.9	105.0543m/z	372.75	2624.53	1826.94	3462.25	421.334	1444.55	974.388	4801.28	321.537	4389.36	1735.82	4429.77	580.205	2694.01	1800.89	4829.64	325.852	2182.97	2737.01	5470.98	535.379	1583.82	1383.82
10-hydroxydecanoic acid	OL2a	10.15	171.1370m/z	46057.2	27037.1	19881	26247.5	44407.2	17606	11925.3	33600.4	47889	35837.3	23737.2	28886.5	37215.5	29300.9	17478.6	34386.4	38490.5	22971.1	23928.4	37252	52907.8	15659.4	17367.8
10-hydroxy-2-decenoic acid	OL2a	10.17	169.1214m/z	26193	13018.3	10016.6	12549	20378.8	8997.01	4991.88	11447.4	17429.8	18073.4	10168	11230.9	15452.7	13989.8	6522.62	15648.5	12506.3	7991.97	9032.64	12634.5	18807	5481.8	6977.38
3-Hydroxyhexadecanoylcarnitine	OL2a	13.71	398.3247m/z	64746.8	1306.91	4817.95	7127.39	42144.5	25429.9	322.524	13792.5	8887.17	41347.7	4532.51	8859.7	41625.6	65016.8	2835.31	12733	49511.7	32513.6	1207.68	12968.9	48649.3	20058.5	1322.39
7-Ketochenodeoxycholate	OL2a	13.81	413.2649m/z	1300.56	2456.15	1694.08	3081.51	1439.73	1275.09	1271.52	3085.91	0	1418.64	2573.14	2362.28	1113.4	2238.09	1996.92	3487.73	567.58	1030.55	983.238	4294.02	442.507	1351.7	2648.21
12,13-DiHOME	OL2a	14.39	279.2305m/z	39587.3	14710	8808.09	8713.62	26916.1	7903.78	3726.43	12948.8	22720.5	12044.5	9260.71	10681.1	23215.1	11899.7	6233.11	13840	23910.8	7723.49	10593.7	18646.9	19173.1	6012.16	6000.77
Oleoylcarnitine	OL2a	14.47	458.3827m/z	799.442	2484.84	6815.93	2800.11	1524.79	2197	530.993	1770.39	0	2548.47	2589.24	464.822	2417.39	3266.62	4262.4	1489.12	1737.57	3773.84	2534.1	1504.48	3423.66	1798.71	1703.04
Hexadecanedioic acid	OL2a	14.5	287.2203m/z	0	0	338.37	171.065	229.022	0	84.178	0	0	168.158	12733.6	266.883	0	176.125	0	263.992	289.777	0	0	220.074	0	204.993	0
12-hydroxy-9-cis-octadecenoic acid	OL2a	14.5	331.2829m/z	835.442	380.172	1959.9	1982.04	306.268	0	361.662	3103.25	0	0	595.408	3813.4	0	0	998.184	2066.98	0	0	822.264	3674.37	0	0	440.077
12-hydroxy-9-cis-octadecenoic acid	OL2a	14.86	298.2496n	24550.4	7854.95	5433.86	6044.92	16616.9	7731.91	2427.1	7367.77	11545.2	20604.3	6084.73	8273.57	9752.17	17854.8	4504.97	15506.3	12949.4	18725.2	5873.29	10136.1	14748.5	7785.04	4005.28
12-hydroxy-9-cis-octadecenoic acid	OL2a	15.04	321.2386m/z	245486	275583	144897	144801	212484	150660	73398.9	201980	212365	189349	121116	179358	179756	196590	100885	224285	178030	108296	142051	237129	228495	98292.5	103718
GLYCEROL-MYRISTATE	OL2a	15.41	302.2443n	241446	25445.2	60865.5	41005.3	240944	11118.5	14632.1	44933.2	59258.6	23566.4	37962.2	58229.8	290836	23873.9	69265.1	49801.4	180141	32924.8	75362.5	64359.6	219864	10886.9	36256.6
EICOSAPENTAENOATE	OL2a	15.56	325.2124m/z	5068.03	3238.56	4302.59	1725.11	7976.78	6028.02	694.381	3460.1	2355.05	9676.7	2832.4	1162.79	6427.47	14301.8	4631.85	2097.25	9225.88	12511.1	5168.65	3537.86	7655.2	5653.34	1872.76
10Z-Nonadecenoic acid	OL2a	15.95	297.2774m/z	22468.3	19509.4	14328.3	19180.7	21066.5	9816.51	8160.85	26756.8	23230.9	24938.7	20126.4	23017	19816	18549	15906.3	31455.5	24917.3	16021.6	22945.4	32990.9	28868.7	9990.4	16065.3
Palmitoylethanolamide	OL2a	16.16	300.2882m/z	0	1416.34	4136.27	0	0	162.268	141.703	335.63	0	0	1624.98	656.709	593.072	1633.74	2542.34	529.071	261.429	730.933	1485.88	353.996	779.995	436.399	662.976
Linoleic acid	OL2a	16.25	303.2286m/z	1195.92	1783.65	1343.41	1172.61	2290.69	3619.42	1022.22	4309.33	1555.09	8493.61	2268.38	4264.15	2842.08	7413.01	2382.21	3163.14	3788.25	4574.71	2907.04	5576.29	4251.67	4145.87	1926.2
Calcifediol	OL2a	16.49	383.3290m/z	26413.8	23894.9	34519.8	22351.9	37327.1	23680.8	8766.8	25986.9	1450.47	38720.4	31446.9	24981	28471.4	49499.8	27643.7	27669	28345.2	29632.7	22834	30747.9	20527.8	15049.1	14620.5
7Œ±-Hydroxycholesterol	OL2a	17.06	403.3553m/z	6601.74	7271.64	13061.9	5242.92	7695.49	5297.49	1541.8	4663.1	1061.12	10480.4	7290.92	7410.39	8427.2	9637.7	6369.99	5583.39	6157.1	6498.2	6342.52	8496.18	3999.07	4275.73	3051.96
Glycyltyrosine	OL2a	2.22	239.1016m/z	0	3405.08	4415.4	4405.45	115.289	1768.35	5191.6	3898.28	0	2345.25	3162.34	5944.49	0	2061.31	6557.39	2710.93	96.2244	3023.7	5102.1	4260.81	143.556	2515.41	3716.64
5-HYDROXYTRYPTOPHAN	OL2a	2.27	220.0840n	2929.95	10371.5	7829.39	18263.2	1417.59	15091.9	11597	23933.2	2078.63	21585	12832.8	26523.1	2135.62	35524.7	59002.6	26820	3707.28	29618.4	17018.1	29387.7	8807.36	26167.8	18478.9
N-ACETYLCYSTEINE	OL2a	2.3	164.0369m/z	3012.93	6171.1	6517.37	8224.5	2124.8	4907.66	2514.48	5328.66	1222.87	6215.69	4624.93	5770.69	1609.68	9423.99	8420.93	6659.53	1609.94	3689.19	3875.71	6614.73	3281.58	3042.66	5386.27
4-Pyridoxolactone	OL2a	2.3	166.0492m/z	1657.03	1984.8	2421.78	3848.82	1099.45	2348.34	1309.55	5707.82	977.927	6333.3	5396.93	6555.57	1210.6	3855.71	2393.84	4922.73	1218.5	2403.78	2923.25	5822	2341.71	1288.45	2732.29
3-hydroxyisobutyrate	OL2a	2.43	105.0543m/z	0	218.802	62.847	115.347	0	24.2871	32.7595	132.942	0	83.8655	74.3722	107.115	0	106.215	83.0383	155.63	0	90.0592	137.039	121.918	0	63.1976	117.695
Leucyl-Alanine	OL2a	2.5	203.1380m/z	219.36	8691.6	11586.6	13118.3	258.977	4551.62	6689.93	9647.45	478.883	3337.27	8816.97	13827	512.094	5339.72	15919.7	4943.08	232.512	7690.66	9540.2	5453.52	394.098	6112.09	10614
CYCLIC GMP	OL2a	2.5	378.0793m/z	0	691.043	6073.23	9649.25	0	1507.77	8577.09	7676.97	0	1697.57	3839.45	16269.7	0	2425.37	4501.35	13293.2	0	4582.27	3538.7	15410.7	0	829.854	3722.36
Leucyl-Alanine	OL2a	2.72	203.1385m/z	950.47	22644.8	28620.1	19515	715.098	10783.7	11435	9886.68	778.816	10684	18966.1	20991.3	1230.46	15625	16830.8	11073.2	569.861	21769.9	22221.8	13539	1275.8	17900.1	33862.1
Butenylcarnitine	OL2a	2.75	262.1643m/z	9575.5	25925.6	22528.3	125858	8174.97	64203.7	14355.6	162846	3921.84	134989	26695.9	167035	6033.7	110472	26891.5	162927	6453	77070.2	28933.3	186986	7533.04	57548.9	24279.7
2-[[(2S)-2-amino-4-methylpentanoyl]amino]acetic acid	OL2a	2.8	189.1228m/z	568.331	17667.4	18586.3	24272.2	231.874	7508.93	20410.6	16047.7	661.013	6875.17	16299.3	26619	543.124	8684.68	32074.3	7515.91	333.777	13056.9	19936.4	8116.55	1493.2	10345.4	21322.4
Butenylcarnitine	OL2a	2.8	252.1205m/z	0	186.787	282.406	0	0	152.151	1359	0	0	0	606.011	0	0	0	362.854	0	0	55.7129	0	0	0	267.681	807.921
CYCLIC GMP	OL2a	2.8	378.0798m/z	329.34	8829.4	21235.4	46989.8	673.665	8508.34	24534	45965.6	0	24986.7	20107.7	78656.2	0	16063.5	13647.9	70579.3	0	15997.4	19308	88655.7	260.528	5983.64	18517
Alanyltyrosine	OL2a	2.85	253.1172m/z	0	4618.64	5431.53	2938.15	0	3189.22	3710.03	2588.58	0	2827.81	4016.02	3360.61	116.801	3667.2	2343.21	3420.89	0	5280.32	7314.02	5894.6	154.758	4519.33	4816.14
CYCLIC AMP	OL2a	3.16	330.0586m/z	1022.22	1254.09	1485.74	2594.71	1127.64	522.634	1547.68	4473.56	2345.06	370.637	1164.88	3459.3	1740.1	0	939.567	1603.94	1414.5	379.663	914.222	1338.22	1734.12	398.921	977.824
3-METHOXYTYROSINE	OL2a	3.19	212.0907m/z	0	0	418.939	261.133	0	188.077	832.456	326.732	0	223.265	571.536	240.593	0	858.14	371.729	392.817	0	500.136	777.748	332.816	0	680.221	919.378
CYCLIC GMP	OL2a	3.19	346.0532m/z	993.262	1927.77	1326.79	2061.28	2015.95	277.108	1024.83	2087.65	1800.71	0	889.499	466.952	245.079	0	384.564	210.16	287.161	0	603.526	467.304	1263.52	191.691	292.916
L-Phenylalanine	OL2a	3.26	148.0749m/z	387.49	195.766	474.252	1305.28	99.6291	786.645	688.024	632.592	0	564.013	67.5855	602.076	0	1111.21	816.397	1269.13	249.238	627.315	399.853	1176.45	310.156	1004.66	652.234
1-METHYLADENOSINE	OL2a	3.48	282.1184m/z	0	21222.9	9835.61	4355.57	0	1222.71	5650.78	1573.78	0	1572.85	1864.72	8669.13	169.293	1603.79	3799.73	5570.51	0	1962.63	3325.78	5790.67	185.734	1434.69	2984.71
Valyl-Methionine	OL2a	3.53	249.1256m/z	155.274	5743.91	18837	7248.29	0	7276.98	3455.23	2872.67	0	5300.45	14025.7	6795.58	0	5721.96	7680.94	3954.19	0	10315.7	15143.6	1475.13	0	4017.07	19449.8
PANTOTHENATE	OL2a	3.58	202.1065m/z	17141.2	11499.5	8434.49	6509.9	13575.1	6970.77	4680.95	6884.41	18261.9	12632.9	6975.24	5240.24	15886.3	11099.1	4388.44	9549.14	11140.7	7717.44	10687.9	8063.23	15836.1	5602.92	6053.08
Dimethylmalonic acid	OL2a	3.8	150.0766m/z	0	1334.06	780.689	1141.97	308.598	599.353	727.644	1520.29	190.252	1295.39	887.384	2063.39	431.304	1171.44	945.775	1846.13	180.9	921.977	1251.32	2226.83	251.237	762.053	776.581
Valyl-Methionine	OL2a	3.9	249.1256m/z	0	1322.33	2455.28	1542.92	0	1041.79	2958.12	357.073	0	0	1720.64	1335.96	0	522.655	1712.45	0	0	1116.9	1106.2	231.334	0	1394.71	2942.59
Dimethylmalonic acid	OL2a	4.02	97.0281m/z	1755.74	2509.4	1863.52	2650.9	1992.68	1009.31	810.718	2834.17	1923.78	2118.25	1840.79	2967.94	1534.54	1468.42	1610.39	3257.08	1495.49	1156.7	2162.22	3572.05	2160.61	968.617	1217.5
N-Methyltetrahydrofolic Acid	OL2a	4.14	422.1576m/z	6591.45	541.743	190.37	348.795	2214.52	2067.98	0	334.668	774.88	11924.9	1042.04	357.669	1622.84	11569.7	600.419	486.183	1505.81	17693.3	1450.45	2188.16	941.734	5757.5	674.338
Phenylalanylalanine	OL2a	4.19	237.1223m/z	0	884.36	1041.79	892.389	0	67.1481	1248.24	580.659	0	0	288.969	1062.18	0	277.321	929.418	260.962	0	315.857	941.705	121.098	0	484.083	612.838
Tryptophan	OL2a	4.42	237.1226m/z	146.319	25598.9	78686.8	38160	0	27899.9	21396.4	18224.3	0	15361.7	45232	29711.6	310.58	27605.5	26017.2	20263.1	0	39843.8	67452.8	12267.3	910.876	27388	74556.7
2-HYDROXY-4-(METHYLTHIO)BUTANOATE	OL2a	4.49	173.0249m/z	1121.54	4912.81	1499.78	261.618	413.813	569.265	977.327	401.013	427.452	967.246	2101.99	80.2885	84.9516	1140.46	2880.49	678.709	679.456	1263.13	2241.46	491.025	2192.02	1559.36	493.065
5-Hydroxyhexanoic acid	OL2a	4.62	133.0853m/z	444.598	223.802	266.184	365.456	598.844	253.722	179.361	215.231	785.371	312.934	189.814	631.983	496.635	321.565	147.75	583.761	366.341	220.275	626.338	674.924	969.184	132.644	363.025
cis-4-hydroxycyclohexylacetic acid	OL2a	5.19	141.0905m/z	8225.56	3990.91	2619.4	3865.1	7270.61	2533.87	1840.55	4846.39	8350.04	4681.77	2759.61	3423.18	5788.8	4645.34	2647.4	4756.54	6594.17	3416.03	4601.02	5926.31	8947.5	2447.96	2343.95
Valeryl-L-carnitine	OL2a	5.45	228.1583m/z	804.055	598.928	452.095	306.679	1268.21	100.972	423.036	407.966	860.318	887.084	141.738	144.172	537.158	141.561	155.205	156.756	360.768	590.64	376.687	268.351	1040.17	328.375	171.895
2-Hydroxy-3-methylvaleric acid	OL2a	6.36	133.0854m/z	425.774	39.4275	34.4565	79.0043	475.061	76.2415	0	97.0693	522.164	154.026	65.9639	125.609	294.23	234.701	105.568	67.8168	406.423	206.204	91.3115	156.811	373.662	95.4376	86.9241
DL-2-Aminocaprylic acid	OL2a	6.39	160.1325m/z	425.961	184.661	98.566	881.663	135.172	686.792	66.2432	993.519	305.392	1939.06	316.993	1013.94	195.09	1551.11	359.5	1205.15	309.688	916.021	264.288	1193.52	275.693	687.293	148.469
2-Octenedioic acid	OL2a	6.75	137.0592m/z	5156.14	2570.56	1885.55	2605.21	4522.25	1914.99	1197.47	1474.94	3877.22	3657.46	1794.67	2253.42	3414.89	2591.09	1653.51	2714.29	3107.18	1989.84	1829.98	3055.5	3471.56	1416.3	1762.34
Indole-3-carboxylic acid	OL2a	7.47	194.0804m/z	0	0	0	82.2016	0	145.085	0	0	0	327.052	0	55.8361	0	733.904	62.5493	168.81	0	156.788	0	103.673	0	127.688	0
CAPRYLATE	OL2a	9.15	127.1114m/z	10873.2	4146.3	2464.12	3319.22	7576.26	2853.65	1938.69	4543.04	9702.42	11052.8	7339.45	8163.31	9193.85	7405.74	3682.85	8899.34	7050.93	2237.6	3962.2	4842.06	7975.56	1772.35	1840.46
N-ACETYLALANINE	OL2b	0.78	132.0657m/z	10119.9	79504	26775.7	94384.3	10253.1	28627.3	14726.8	126306	13998.1	58518.2	28407.5	127824	8878.2	40316	33859.7	101670	11249.7	32861.2	42442.9	133019	17470.1	23550	23924.8
ACETOACETATE	OL2b	0.84	103.0386m/z	5752.04	4165.54	6004.76	11234.2	3636.77	6592.32	3051.77	12016.1	6596.66	12971	10104	15695	3429.51	20092.6	22277.5	14647.2	4544.94	4958.51	9268.89	14032	10252.3	5020.71	7618.03
Arginine	OL2b	1.13	175.1181m/z	9716.54	21039.5	15038.5	16069.1	2513.61	10125.9	11664.7	17068.1	6542.8	15131.8	16050.8	24080.3	3711.65	17954.6	27103.5	13218	7103.23	11693	19550.2	16576.9	14038.3	11887	15457.9
Threonine	OL2b	1.24	119.0580n	58342.3	122971	84788.2	139273	52010.5	86296.8	68968.6	153896	64758	160776	108959	151274	49071.6	138521	108472	163509	51320.3	99802.1	115198	168575	82337.6	68672.9	76703.7
SPERMINE	OL2b	1.36	102.1149m/z	12480.8	26057.4	20286.9	20902.5	14489.8	14383.9	15538.2	35419	12108	26824.2	15535.7	27175	10223.6	19694.1	11513.8	33217	9753.54	14590.4	19080.7	40148	14001.1	12269.1	13659
GLUTARATE	OL2b	1.45	132.0420n	11452.4	36029.2	22157.3	43948.3	10638.9	9819.15	10360.4	52620.4	9765.18	17974.7	22319	49262.1	8742.88	17628.6	21598.9	55322.4	9227.94	10580.8	27352.1	55989.9	13231.6	5272.51	15876.9
Glycyl-Threonine	OL2b	1.45	176.0790n	157514	92493.4	70006.3	61689.8	122342	55653.9	37223.2	82210.4	140090	125967	64839	59989.9	116497	97994.2	42022.6	91644.9	92351.8	62556.3	57750.2	90598.9	127363	40037	50432.7
MANNOSE	OL2b	1.47	145.0491m/z	74529.8	45810.9	46369.7	63904.8	47907.7	53329.8	23281.4	103030	90050.3	128281	96828.6	124932	53639.1	175945	141094	128897	81533.3	55485.6	74043.7	125957	109716	50427.1	71789.4
Gamma-glutamylleucine	OL2b	1.5	283.1274m/z	0	1190.06	1758.69	5268.71	0	1201.51	3591.94	3221.79	0	583.001	1475.06	7939.86	0	1243.04	4221.11	2014.9	0	1817.53	2681.84	3635.57	0	2481.35	2960.88
P-OCTOPAMINE	OL2b	1.52	136.0754m/z	145207	309241	239836	469732	86119.9	304749	260996	548038	120036	535975	301372	559991	93505.9	529686	445019	415223	112346	362166	256186	469238	250841	262393	269960
Uracil	OL2b	1.6	113.0342m/z	9348.16	140713	143678	140561	8133.07	16238.8	43653.1	140655	11716.3	44540.5	41174.8	193631	6299.88	23087.9	60609.7	120656	7523.55	26682.9	66294.4	146459	10278.7	18011.8	50985.9
5-Methylcytosine hydrochloride	OL2b	10.01	251.1242m/z	7785.64	7793.49	6726.88	7639.3	8046.63	3657.6	4833.84	9472.11	9289	8914.51	6698.55	8273.29	7175.43	6116.42	5299.3	11139	6890.01	5165.76	7910.85	9564.31	6415.09	2681.29	6414.91
4-hydroxybenzaldehyde	OL2b	11.04	105.0332m/z	26697.8	14323.3	9591.92	15959.2	31085.8	7211.6	9430.92	15131.9	17886.2	17363.8	21473.6	11966.3	23953.7	8935.88	5244.39	15732.6	25360.3	2180.79	14550.8	12829.1	6489.18	2872	7771.05
5-Methylcytosine hydrochloride	OL2b	11.06	251.1254m/z	21895.9	13083.3	6349.96	7668.57	10588.8	4199.92	3706.7	12856.8	10963.4	13102.2	6215.17	9475.05	8612.76	6634.28	7300.7	10406.2	8096.23	5219.8	7444.12	19586.4	10265.9	3223.08	4719.92
Palmitoylethanolamide	OL2b	11.98	300.2885m/z	587.318	0	204.771	785.659	1421.67	1871.6	0	777.714	0	3900.52	629.323	687.04	1151.84	4644.19	205.199	0	1801.38	2323.18	181.273	1011.08	1724.69	1795.79	0
2-hydroxyglutarate	OL2b	14.65	297.0810m/z	13383.3	11020.5	7781.97	9605.53	10377.1	5902.87	4105.55	14488.3	11440.7	9990.07	8819.57	12241.1	9666.49	8830.67	7734.71	13557.1	8861.49	6922.49	7686.61	12405	13861.4	3291.55	5716.01
Dehydrolithocholic acid	OL2b	14.91	339.2669m/z	1533.99	3016.99	4703.53	4586.04	945.99	2332.92	1921.43	7616.29	420.135	6124.81	5629.48	8694.07	804.468	3416.53	4605.61	7855.43	1325.67	2976.08	3407.15	9006.31	2766.93	1853.8	4184.3
Linoleic acid	OL2b	15.51	280.2389n	57933.8	84246.2	49850.8	41040.8	60739.2	39328.6	20462.6	51515.3	38239.2	52527.5	35630.9	50818.2	47308.4	53655.7	25195.1	61412.5	48212.1	25828.1	35864.4	60170.7	53155.1	25814.4	25998.8
1,24,25-Trihydroxyvitamin D3	OL2b	16.25	432.3228n	52866.5	17073.6	19241.2	10282.7	26887	7919.67	2712.32	18055.5	5625.95	16197.2	12383.1	20717	32244.7	18055	16098.3	11734	29558.3	14609.2	16821.2	13803.5	16584.4	5602.06	10568.5
ADIPATE	OL2b	16.81	111.0437m/z	1946.75	578.212	1052.75	736.232	3533.14	2960.6	221.662	686.153	597.545	2162.88	1827.68	434.97	6373.05	3813.68	701.384	997.291	4136.69	1549.98	939.784	461.845	2155.98	1285.84	731.474
3-Hydroxyhexadecanoic acid	OL2b	17.16	255.2305m/z	9266.29	1456.81	1397.54	1172.85	12434.7	1445.57	399.915	619.579	2028.04	1143.51	369.864	528.225	3751.17	1280.69	706.847	1024.56	10362.7	528.609	819.044	740.644	3159.31	1022.15	757.207
7-Dehydrocholesterol	OL2b	17.98	367.3343m/z	3799.96	1193.25	2315.06	682.654	2317.97	1019.07	262.731	248.172	0	730.934	377.004	0	2196.96	1029.04	703.717	363.547	2111.42	702.767	1134.69	769.79	2136.57	297.66	770.069
Cholesterol 5Œ±,6Œ±-epoxide	OL2b	18.26	385.3446m/z	3917.91	3356.92	1393.75	1493.49	2787.05	1262	1081.49	2480.12	1688.34	2389.3	2683	801.979	2355.08	1795.91	1549.21	1805.94	2984.99	1779.34	2191.62	1691.09	3221.68	670.048	1941.99
Cytosine	OL2b	2.09	112.0503m/z	1986.19	5517.32	4671.22	11261.6	1738.85	2822.75	4723.41	12111.7	1446.35	8197.99	3190.97	21256.9	1462.11	6149.26	4157.28	18259.4	1468.43	4273.8	3397.73	24199.1	2051.87	2647.89	2876.68
Arginyl-Phenylalanine	OL2b	2.12	321.1795n	200.498	55454.8	63409.1	56232.5	252.114	35897.6	41427.4	32409.5	439.048	14591.8	44794.4	60620.2	365.249	31346.9	39756.1	42634.5	122.294	46634.4	65204.8	44432.1	696.302	42943.4	59518.6
SPERMINE	OL2b	2.17	102.1149m/z	26274.7	38866.4	27437.8	34852.2	25213.9	24629.7	25787.6	61500.9	19014.6	49489.2	26307.5	46423.9	16515.4	36322.5	20445.8	59506.1	17923.9	23334.9	31269.3	68178.7	24166.2	19836.9	19880.1
N-Acetylhistidine	OL2b	2.22	198.0871m/z	26167.3	20740	10269.5	72237.8	9991.77	82961.5	5475.21	95392.8	23421.5	181794	23248.4	83147.9	8988.01	214281	47555.7	96905.4	17167.5	87067.3	17338.6	103263	50107.5	66445.8	20323.3
Lysylproline	OL2b	2.43	226.1539m/z	5349.2	3594.25	2678.15	5551.97	3629.45	6512.9	2295.63	6653.67	5304.75	10194.2	5022.27	5827.02	4132.32	12284.9	6751.1	5812.6	4743.45	7440.92	3555.9	7871.02	8666.27	5319.93	4474.83
Hypoxanthine	OL2b	2.6	137.0455m/z	21446	197369	408710	486646	16301.7	313953	317874	766610	13992.3	733825	209562	789837	14575.9	618684	449391	765118	16052.2	538042	441096	1.03948e+06	37821.2	311351	277744
Guanine	OL2b	2.6	152.0564m/z	46358.3	1.46404e+06	185786	184119	53581.9	68166.8	145947	274904	47049.4	109274	99462.3	316971	37525.5	73596.4	86761.8	261392	38061.2	86148.6	114129	338081	73737.7	55329.7	95801.7
N-Methyl-L-glutamic acid	OL2b	2.65	144.0650m/z	5080.22	4726.96	4071.66	7606.36	5962.41	5151.58	2705.38	11441.7	5391.17	10888.6	4667.03	9706.7	4927.07	9751.7	4264.63	10454.1	4259.48	6738.03	5035.1	12535	6117.47	4037.36	3753.76
N-ACETYLLEUCINE	OL2b	2.7	156.1013m/z	2896.77	1900.58	1311.86	1273.55	3236.65	1319.27	792.887	1481.06	2666.65	2419.23	1155.03	701.786	2516.61	1923.25	1189.51	1415.5	1873.19	1414.45	1359.02	1435.32	2779.89	956.834	1059.71
N-ACETYLLEUCINE	OL2b	2.8	174.1118m/z	3613.07	0	237.717	1.40823	66.6991	127.105	494.748	138.914	5706.12	98.5452	8685.11	134.919	115.1	211.191	1588.99	150.863	602.404	1.83657	105.153	217.896	193.321	38.8619	19091.5
L-Ascorbic acid	OL2b	2.85	176.0312n	42813.7	12242.4	10622.4	8989.49	31596.4	9562.93	5335.64	11960.5	39987	19668.6	11446.1	6913.54	28846.6	14009.1	6086.59	11298.9	26436	9347.43	9979.34	10886	33776.6	6501.37	7251.31
Hypoxanthine	OL2b	2.93	137.0455m/z	219.836	23212	1536.4	913.069	167.94	750.919	248.089	1396.9	0	1183.12	578.895	645.97	94.9785	1022.66	2593.1	1720.11	125.87	718.732	1893.58	1717.96	180.555	488.198	1895.76
Butanoylcarnitine	OL2b	2.93	232.1533m/z	4876.43	1673.54	717.219	1219.5	4290.03	1355.95	1333.66	1518.23	5315	1298.05	3812.17	1778.79	4480.31	1091.6	2153.1	2743.28	3544.15	1694.76	3415.29	1618.41	6136.25	672.537	2299.49
Histidinyl-Isoleucine	OL2b	3.06	251.1491m/z	515.06	314.436	714.428	2879.86	331.56	2075.19	1057.57	4355.88	905.067	3005.53	2055.89	3090.1	523.485	4081.42	2057.41	3986.59	703.233	2152.96	932.819	4831.82	1803.11	1672.54	1216.2
Cytosine	OL2b	3.16	112.0503m/z	3725.8	29598.6	6294.34	10176.4	3296.9	1746.8	7250.36	9445.28	3997.4	1776.58	4223.96	8820.45	2041.41	1601.71	2920.56	5971.01	3007.21	1854.32	4521.15	8163.71	4772.57	1299.21	2363.81
Xanthine	OL2b	3.19	153.0401m/z	2216.22	11505.8	1684.13	3539.25	1669.63	2246.97	585.632	3117.85	1753.89	5569.03	1473.07	4127.58	1182.29	4081.78	1157.89	3715.06	1680.54	3176.6	2000.21	4162.18	2439.21	2171.15	1458.23
N-Methyl-L-proline	OL2b	3.28	152.0676m/z	1655.66	524.596	281.32	468.065	1470.21	365.886	0	601.466	1364.73	260.828	594.862	0	985.774	574.685	0	843.129	588.346	457.331	555.439	941.428	1364.9	367.547	192.781
Glycylvaline	OL2b	3.28	157.0965m/z	6604.76	1281.12	4745.95	10592.7	3470.14	7968.44	3028.56	15550.9	3847.88	19075.2	8700.36	15084.7	3394.21	15561.9	7959.79	18981.1	4641.98	10612	4727.82	17639.6	7552.98	7177.15	5228.78
Valyl-Threonine	OL2b	3.33	218.1260n	6977.78	112443	369385	210179	4046.06	225073	134110	137334	1864.81	148808	273683	221446	3805.83	204948	198973	153142	1826.1	276556	403759	102789	13613.7	186585	402474
S-Lactoylglutathione	OL2b	3.43	379.1035n	6854.23	33354.7	25807.1	29119.5	5721.93	9418.39	14474.1	42721	1151.34	21745	17519.9	49087	2323.35	12505	23158.1	38223.2	3740	9243.39	20668.6	43556.1	3080.09	5904.35	12457.1
Creatine	OL2b	3.46	132.0764m/z	387.573	3120.97	2448.74	2669.32	201.095	1591.65	658.237	4120.87	120.175	3691.47	1585.94	4432.7	240.969	2474.22	2037.5	3714.97	186.967	2275.43	2926.65	5277.39	624.785	1450.36	1268.91
6-CARBOXYHEXANOATE	OL2b	3.46	160.0732n	92399.9	34905.7	24965.9	23825.3	76694.4	29203.6	11313.3	19956	144056	40317.9	27634.5	15938.6	81731.1	30888.7	15577.6	19649.5	58289.4	38245.7	25026.5	29393	77225.1	18904.4	18656.5
Glycyl-Threonine	OL2b	3.48	159.0758m/z	5636.24	3022.36	2227.36	1440.83	4165.25	1734.84	1673.68	1945.3	4760.01	3429.39	2261.84	1407.79	4383.69	3112.13	1401.64	2147.21	3436.6	1969.64	1647.66	1643.05	4311.77	1336.77	1758.74
SPERMINE	OL2b	3.51	102.1149m/z	2246.67	2882.37	2111.79	2051.07	1684.98	1656.7	1602.51	3772.75	1655.06	3769.47	1853.18	3459.2	1747.62	2685.22	1420.19	4375.83	1572.65	1572.54	2622.02	4849.07	2333.54	1749.14	1512.98
3-Hydroxy-3-methylglutaric acid	OL2b	3.61	127.0386m/z	53472.5	66928.6	30331.2	41376.9	43298.2	89787.7	14909.6	43268.9	25787.7	148771	43356.9	31763.3	36690.1	155028	38900.5	57617.9	39688.3	102792	35983.2	50418.7	53526.5	72115.8	32050.1
2-Methylbutyrylglycine	OL2b	3.72	159.0890n	35953.2	1484.69	1235.84	1364.67	41090.4	2911.23	1198.52	3211.5	33542.7	5243.41	4132.67	2672.98	44702.6	7443.93	2868.62	3694.01	43749.1	3492.7	2829.84	3737.27	59539.4	2597.28	2959.12
SORBITOL	OL2b	3.75	147.0647m/z	5424.76	5774.13	5494.25	4535.93	5051.34	4104.22	2609.77	6017.99	4951.35	6673.52	5695.14	3910.87	4311.77	5883.17	3795.15	5105.32	3146.46	4941.97	5659.5	5842.39	5623.97	2972.63	3616.72
Lysyl-Leucine	OL2b	3.87	260.1956m/z	0	155.851	1564.97	1017.01	0	639.581	2956.87	0	0	0	808.624	596.832	0	238.659	1259.35	0	0	672.102	276.181	0	0	1780.18	1771.25
Indole-3-aldehyde	OL2b	4.34	146.0597m/z	12906.8	14645.2	17896.1	36974.3	5893.86	26896.4	39245.7	33728.2	8182.25	52863.2	21886.8	39082.9	7137.33	51094.4	37208.3	22174	9304.53	33233.3	13647.9	22997.8	19695.4	28971.8	19945.6
Indoleacrylic acid	OL2b	4.34	187.0630n	893631	1.00219e+06	984399	1.96479e+06	483274	1.46078e+06	1.93536e+06	1.87333e+06	651426	2.55728e+06	1.23462e+06	2.01637e+06	526981	2.61587e+06	2.01431e+06	1.34025e+06	615928	1.66481e+06	872140	1.40196e+06	1.29116e+06	1.45611e+06	1.06535e+06
ANILINE-2-SULFONATE	OL2b	4.65	174.0211m/z	1909.68	11059.1	3521.14	1162.07	1283.32	1357.84	3492.88	3037.5	1568.54	3399.06	7082.93	937.747	775.638	3727.59	5786.6	1709.48	3099.99	2519.85	6195.34	1460.08	6543.03	3476.57	2829.54
N-Methyl-L-glutamic acid	OL2b	4.68	144.0650m/z	6372.41	9419.05	9988.74	9947.52	6181.55	6653.05	3859.46	10172.8	6585.65	7377.4	7262.44	7353.92	4966.04	6984.23	7456.45	7830.21	5459.89	5413.9	6785.28	7969.56	7800.45	4792.59	6022.68
Butenylcarnitine	OL2b	4.73	194.1168m/z	14718.3	10662.3	8441.88	9919.06	14051.2	2980.27	5786.27	5445.98	13749.5	8618.12	5433.02	5547.76	29887.1	5795.84	14864.3	19863.4	70247.8	15006.3	7553.89	12853.4	8383.3	3911.33	5020.82
GLUTARATE	OL2b	4.83	115.0386m/z	5220.29	1386.52	833.665	984.131	4618.22	984.266	524.519	1497.19	4716.77	2109.6	1465.32	913.696	4153.06	1789.25	751.447	1443.29	3315.48	1182.87	1165.12	1725.31	4706.09	681.878	851.721
Adenine	OL2b	4.88	136.0615m/z	39341.3	105879	89234.7	158341	47003.9	84613.7	48045.8	219017	35662.8	177942	91120.9	192963	33636.1	109035	108450	234943	39263.2	111505	115290	252190	71362	62961.6	75823
Tiglylcarnitine	OL2b	5.14	266.1374m/z	744.217	2315.19	3082.86	21210.3	320.982	9732.16	3232.6	25463.1	730.07	22407.4	2955.37	26946	831.845	16167.6	3916	23534.4	761.756	14114.9	3142.53	34273.1	950.599	10123.6	2549.75
Lysyl-Leucine	OL2b	5.29	260.1956m/z	409.501	5304.34	10333	7430.16	0	7068.39	31020.6	448.686	0	697.078	12733.1	1487.55	0	1652.21	26310.5	0	0	9405.28	3802.22	0	0	17333.6	19181
Tryptophan	OL2b	5.32	205.0962m/z	2335.56	1063.41	1600.62	4779.34	832.349	4033.27	1636.24	7010.52	1228.06	8060.39	2660.67	5717.29	1083.56	8358.65	2947.81	6068.07	1095.34	4386.8	1240.96	6816.36	3039.58	3650.18	1844.87
SPERMIDINE	OL2b	5.45	146.1645m/z	3893.15	4050.99	2201.88	1654.69	3072.76	2958.74	1583.04	4379.03	1849.82	6660.75	1872.73	3424.61	2157.89	4560.46	1708.01	5819.03	2930.33	2148.41	2718.9	6670.45	3157.19	2137.24	1970.52
GLUTARATE	OL2b	5.79	115.0386m/z	7778.91	6695.51	3358.07	3084.08	7968.16	2650.61	1824.07	4258.25	7735.3	6362.57	4421.19	2469.83	7117.73	4630.38	2278.53	4541.33	5358.44	3650.9	3794.92	4509.87	6354.87	2425.98	3329.71
2-METHYLGLUTARATE	OL2b	5.79	146.0574n	48287	34048.6	23113.8	20504.1	47474.6	19740.2	10800.3	30444.7	51615.2	44039.5	25837.1	16157	39943.1	32723.2	16913.2	30433	36659	22162.1	26740.9	28758.4	40649.4	14408.2	18889.6
SALSOLINOL	OL2b	5.79	179.0940n	9093.47	1984.34	2076	36682.4	2915.41	65295.4	1346.04	33201.1	4672.41	169353	11203.1	39422.2	5295.12	136961	14755.8	43579.1	8994.83	78577.4	6001.94	46917.9	19336.7	50591.1	4638.68
2-Octenedioic acid	OL2b	6.26	172.0730n	16437.8	20860.4	36679.7	67064	11201.9	27499	47743.7	76562.4	14965.4	90245.1	31712.5	76249.3	9883.92	67453.3	38605.3	92453.9	12558.6	26654.8	37385	81037.6	9027.08	24076.1	30187.7
ADIPATE	OL2b	7.16	111.0437m/z	45182.4	10106.6	8956.59	13954.9	29608.2	8710.3	5575.38	19926.6	41309.2	20021.4	12866.9	15317.7	30218.7	13397.8	8179.34	17108.2	31407.6	6546.99	8922.63	16694.1	32528.7	6206.8	8285.81
N-ACETYLSEROTONIN	OL2b	7.16	218.1054n	26759	5831.26	5896.35	9360.76	22760.7	5184.71	2972.43	12678.9	23595.3	10241.9	8149.43	11586.7	19899.2	8544.63	3834.57	10765.7	20794.3	3391.81	5363.45	11207.7	20778.2	2652.73	3817.86
4-HYDROXY-3-METHOXYPHENYLGLYCOL	OL2b	7.26	184.0728n	48025.2	21021	15892.8	13124.8	39415.5	12067.7	9736.71	17365.1	48714.5	24888.7	13418.7	10508.6	41127.6	19498.7	10356.7	15626.9	33614.9	11841.4	13034.3	15195	51819	8739.89	10632.7
Undecanedioic acid	OL2b	7.73	181.1214m/z	4633.88	2270.44	2038.42	3233.43	4049.08	1758.43	1587.24	3240.6	4807.32	2835.08	2598.71	3139.51	3837.82	3123.17	1790.01	2841.43	3358.84	1663.54	2362.19	3774.46	4976.29	1267.2	1664.79
5-Methylcytosine hydrochloride	OL2b	7.99	251.1242m/z	21454.2	10353	8025.46	11631.8	23300.6	7797.22	4996.34	10364.1	27062.4	16442.9	8889.1	10244.3	16048.7	10863.6	6613.54	10414.5	18739.6	9051.84	8960.67	13381.8	23147.1	5355.53	6231
Glycyl-Threonine	OL2b	8.51	176.0792n	20301.3	13189.2	8874.3	6700.09	18716.6	6376.53	5021.19	6557.3	22696.3	15097	9105.3	4654.42	18496	12043.3	5149.05	8323.85	12977	7500.31	7766.96	7601.59	20302.3	5039.88	7335
Undecanedioic acid	OL2b	9.12	181.1214m/z	3769.09	2589.69	2064.38	3255.34	4285.29	2166.84	1285.88	3532.02	3906.57	3903.52	2253.2	2998.82	3215.8	2713.71	1710.3	3222.12	3324.95	1660.36	2410.68	3069.42	3274.67	1170.18	1578.45
3-phenylpropanoic acid	OL2b	9.8	151.0749m/z	78932.1	39272.5	29605.1	20828.2	79497.1	30546	459.038	18746.2	94216.9	69031.9	31734.8	11618.6	60551.1	48172.5	30648	16686.9	60582.3	29030.2	25900.6	8352.2	119077	21327	18410.9
4-Iodo-1-methyl-1H-pyrazole	PDA	0.15	208.9580m/z	73653.1	58720.1	32066.6	38646.9	48796.4	24084	17937.1	45511	52308.7	44657.4	30704.9	40844.3	35515.8	33645	23717.9	37213.8	33328.8	23189.5	26692	37024.2	43247.2	16974	19244.2
Methyl(prop-2-yn-1-yl)(propan-2-yl)amine	PDA	0.52	111.1044n	119203	241697	186093	316997	82075.2	184870	167047	536301	31778.7	424055	172606	524085	48912.7	321853	213046	542983	64830	188588	257792	632037	90105.8	162818	168201
N8-Acetylspermidine	PDA	0.64	188.1750m/z	12029.8	7375.11	21154.6	22964.2	11713.3	4821.79	10286.1	49585.4	7275.45	10230.5	22667.1	62716.5	7387.47	9568.75	37795.1	51296.6	9927.72	6495.24	50743.3	59803.3	24288.7	5097.71	22492.3
Choline cation	PDA	0.66	104.1067m/z	527619	3.74114e+06	383767	422545	397367	484420	265010	339092	570931	804961	356438	256303	872007	774085	374842	331599	346579	557302	253564	314118	834431	423549	255053
N-Cyclohexyl-N'-phenylthiourea	PDA	0.66	235.1274m/z	10166.2	0	0	0	13582.9	704.045	0	0	17610.7	1950.16	0	0	10387.7	2111.94	0	0	9931.47	2481.26	0	0	28644.8	1166.77	0
Uridine 5'-diphosphogalactose	PDA	0.66	589.0428m/z	0	8707.67	14301.7	54051.5	5003.34	5255.46	10777.5	19991.4	10783.7	4765.47	33103.2	34852.8	9248.66	6389.11	15666.7	32621.2	9015.33	9569.34	14024.9	26361.1	19015.7	3015.41	21273.9
Tetramethylthiourea	PDA	0.7	133.0796m/z	110757	438920	283585	485497	97250.7	247581	171107	582585	67655.9	449240	266919	556670	74130.9	314777	290951	538241	86563.1	259498	338639	624580	107392	189998	197877
Flumequine	PDA	0.72	244.0778m/z	2339.25	9719.27	4699.39	11560.8	3843.93	6093.88	5908.85	18873.1	636.02	11246.1	2732.58	15036.6	1069.65	12972	4261.66	14094.5	2257.61	4160.71	6363.36	18235	2713.49	4956.05	4460.06
Guanosine 5'-diphospho-.alpha.-D-mannose	PDA	0.76	605.0758n	8137	35953.1	23893.7	33395.9	3000.38	17593	23486.3	53688.2	2429.53	31080.4	31742.9	51186.6	6146.66	37768.4	36559	58624	2759.86	23778.9	39692.8	42615.9	7766.21	6327.28	17728.4
1-.beta.-D-Arabinofuranosyluracil 5'-monophosphate	PDA	0.8	324.0344n	47026.8	56909.1	40792.3	85824	37668.7	18262.4	53712.6	48191	25903.9	37112.1	43781.9	79026.3	13854.6	31543.6	38449.7	80893.8	24692.5	18527.6	75836.2	71449.3	41870.9	8047.22	32033.3
Adenosine 5'-diphosphate	PDA	0.8	428.0355m/z	722771	2.11413e+06	1.73618e+06	2.50605e+06	781681	955538	1.19665e+06	2.00298e+06	446837	1.78017e+06	1.47094e+06	2.78483e+06	498201	1.72462e+06	2.0194e+06	2.4586e+06	491792	1.09912e+06	2.13432e+06	2.41462e+06	554247	541334	1.27044e+06
1-Ethyl-4-piperidinylamine	PDA	0.84	129.1382m/z	10817.4	1934.01	1346.5	1205.67	10530.6	2263.91	867.366	3740.77	3784.51	5271.3	1409.1	2282.27	3657.02	4021.38	1010.71	4006.79	8122.08	1524.7	1758.11	4856.07	6603.86	1930.94	1354.08
Methacholine cation	PDA	0.84	160.1328m/z	169524	388456	293858	1.02625e+06	138551	608489	180906	1.44389e+06	96662.7	1.21933e+06	372683	1.47522e+06	123458	931238	317313	1.53053e+06	127646	756819	423163	1.6802e+06	178557	531000	296778
4,6-Diamino-5-formamidopyrimidine	PDA	0.94	153.0647n	108521	2.17665e+06	83044.5	93911.5	87522.9	73112.7	60237	143264	157466	111451	128185	128477	127898	178352	91781.3	158134	92651.2	49173	146530	177333	153613	56310.3	78906.8
Adenosine 3'-monophosphate	PDA	1.02	347.0616n	1.7298e+06	1.19151e+06	844930	1.44781e+06	1.53029e+06	769301	754988	959082	996490	1.37515e+06	879723	1.47378e+06	1.15817e+06	1.51648e+06	896445	1.95699e+06	1.31599e+06	613835	957651	1.79152e+06	1.32243e+06	337200	790505
2-(2-Thienyl)acetamide	PDA	1.04	142.0317m/z	37858.3	110097	70416.4	108231	37212.8	51011.7	42078.5	137014	24585.5	104718	79560.7	116845	24696.1	77455.2	69438.8	124573	21961.1	66335.7	84147.1	146353	32627.2	37709.5	60013.1
(4-Oxo-1,3-thiazolidin-3-yl)acetic acid	PDA	1.04	161.0141n	464537	1.71373e+06	1.07037e+06	1.64828e+06	474241	794981	609605	1.97385e+06	320084	1.502e+06	1.20374e+06	1.83095e+06	331815	1.15851e+06	1.03865e+06	1.93037e+06	295326	947708	1.2704e+06	2.2246e+06	463534	595565	888242
3-(4-Fluorophenyl)-4(3H)-quinazolinone	PDA	1.11	241.0781m/z	1046.54	5478.88	2497.22	3524.88	1422.4	4881.79	2275.49	7248.95	915.507	12912.9	3971.46	6293.77	2208.32	7207.16	3482.1	9558.42	1875.55	4288.64	4835.18	12292.9	3380.82	4169.14	3912.06
D-Leucyl-L-arginine	PDA	1.13	287.1952n	556.338	49957.4	63208.8	68789.1	0	21768.9	21785.1	52057.6	0	18998.7	52793.9	90568.4	806.684	24657.1	82040.9	23698.2	0	39941.9	62363.5	19313.7	913.956	26172.5	69163.6
1-.beta.-D-Arabinofuranosyluracil 5'-monophosphate	PDA	1.15	324.0345n	5492.93	1570.51	1452.56	5612.12	5555.19	1283.95	11096.9	7928.53	4723.03	0	851.252	5213.12	3186.83	1938.22	2140.22	6367.52	4709.64	1054.48	0	6285.72	7928.09	3781.2	1245.18
2,5-Dimethyl-4-pyrimidinamine	PDA	1.18	124.0865m/z	7401.87	5316.5	3629.37	2130.23	7013.66	2127.17	1599.37	2747.67	5591.85	4099.22	3804.53	1997.13	6324.83	3552.62	3299.38	3285.7	7267.99	3049.43	4825.71	3248.2	10635.5	2466.38	2831.97
1-.beta.-D-Arabinofuranosyluracil 5'-monophosphate	PDA	1.18	324.0345n	54382.5	74569.8	82839.7	186882	68107.8	43895.7	192644	240879	79703.3	41325.2	80060.9	233224	45090.9	43067.5	78025.3	187942	60732.6	35334.9	63143	211831	115605	53344.5	52927.9
Xanthosine 5'-monophosphate	PDA	1.18	365.0479m/z	0	2444.92	3433.51	5776.1	0	8527.16	755.242	9587.95	0	9629.98	4376.86	6852.66	0	10805.1	7699.68	5929.52	0	12425.3	4565.6	7504.65	0	6653.02	1353.08
Adenosine 5'-diphosphate	PDA	1.22	428.0355m/z	890460	1.29831e+06	974350	1.48558e+06	906567	784964	696243	1.59574e+06	760948	1.49932e+06	1.14629e+06	1.86487e+06	809158	1.35385e+06	1.13606e+06	2.02296e+06	751758	938183	1.33067e+06	2.05597e+06	1.00466e+06	564600	944939
.beta.-Nicotinamide adenine dinucleotide	PDA	1.22	663.1073n	4.4047e+06	2.57833e+07	1.53863e+07	2.0349e+07	4.4198e+06	1.0959e+07	8.61244e+06	2.53378e+07	2.31547e+06	2.04703e+07	1.51988e+07	2.32383e+07	3.50206e+06	1.35231e+07	1.52139e+07	2.20823e+07	3.4031e+06	1.10976e+07	2.07344e+07	2.66243e+07	4.4939e+06	8.60513e+06	1.02177e+07
Met-Glu-Arg	PDA	1.24	434.1927n	0	0	6344.94	6548.43	0	4517.92	72494.5	871.94	0	0	2573.68	348.766	0	0	4821.38	262.291	0	700.713	1005.11	0	0	8474.44	7198.29
7-Hydroxy-4-methylcoumarin-3-acetic acid	PDA	1.26	235.0597m/z	11119.9	0	0	0	1229.93	2106.56	138.173	468.29	13467.5	2055.05	2541.11	0	1945.07	878.086	2861.83	304.796	2733.03	513.659	348.174	0	0	187.32	201.183
Pyroxamide	PDA	1.26	266.1503m/z	84538.9	49666.8	30650	13285.6	65780.2	25234.5	14185.1	31912.6	75308.3	43470.8	45087.3	12368.6	65098.6	33014.5	18577.4	29684.4	57965.5	24931.1	30382.7	26642.2	65177.7	17911.2	23867.4
4'-Hydroxytamoxifen	PDA	1.26	388.2289m/z	0	0	0	0	0	0	1061.81	0	0	0	0	0	0	0	414.276	0	0	0	0	0	0	418.238	741.575
1-Ethyl-N4,N5-dimethyl-1H-imidazole-4,5-dicarboxamide	PDA	1.29	211.1180m/z	1130.53	216276	11855	14511	455.667	2730.85	7192.17	15169.4	314.052	7300.44	9060.27	17658.4	745.049	4561.34	10072.2	19418.7	465.896	3898.59	15690.9	18726.5	608.658	2504.85	8044.79
Arg-Tyr	PDA	1.29	338.1809m/z	1281.81	856.942	7656.49	1048.74	283.998	7218.25	13423.8	0	0	10531.8	4089.38	514.326	0	11516.3	583.837	12531.3	711.667	9519.65	6704.96	9432.65	2245.1	9926.63	6162.25
Leu-Asn	PDA	1.31	246.1437m/z	0	12704.8	13724.5	11185.4	0	2976.77	3028.57	5784.81	0	2355.69	8813.29	10937.5	0	3618.63	11168.7	2935.88	0	7152.46	13408.9	2504.13	0	5164.84	12186.5
Tyr-Asp	PDA	1.45	297.1068m/z	0	7874.56	7751.09	11620.2	0	2767.88	10598.7	11080.6	0	2212.69	5441.7	15653.6	0	5402.39	15883.2	2070.5	0	6288.42	10824.7	5354.43	0	4940.59	8302.42
Tyr-Gln	PDA	1.45	310.1383m/z	0	5215.11	4245.76	5602.33	0	2248.85	6566.68	4525.88	0	1326.77	3295.02	7078.18	0	2663.2	9049.84	2044.52	0	5484.71	6354.21	3954.43	0	3263.06	4481.64
2-Methyl-1,4-benzoquinone	PDA	1.52	123.0438m/z	52838.2	115567	89419.9	177131	34110.4	111463	98320.1	206742	45825	199834	113939	208342	35825.5	200334	165982	154363	43853.7	136574	94127.4	178519	96602.9	98643.3	101797
p-Coumaric acid	PDA	1.52	164.0470n	1.53021e+06	3.02532e+06	2.2332e+06	4.37271e+06	878947	2.95697e+06	2.39094e+06	5.04734e+06	1.21898e+06	5.19298e+06	2.78189e+06	5.0511e+06	938036	4.86802e+06	4.26605e+06	3.88596e+06	1.16498e+06	3.42178e+06	2.50617e+06	4.447e+06	2.38897e+06	2.47732e+06	2.50024e+06
N2,N4-Bis(2-methoxyethyl)-2,4-pyridinedicarboxamide	PDA	1.52	282.1451m/z	11818.6	18513.8	15534.9	16941	8507.33	13503.5	10614.9	25217.1	10806.9	21515.9	16838.5	17412.2	12733.4	14965.5	11824.6	18897	9063.4	13307.3	18308	23922.5	19579.4	7130.39	11580.1
Phe-His	PDA	1.58	303.1440m/z	0	1653.36	4255.98	681.577	0	5673.88	7659.86	0	0	0	2032.19	741.44	0	0	0	2121.17	0	1933.52	923.023	0	0	3619.96	2664.72
Arg-Leu	PDA	1.65	288.2017m/z	569.08	31930.7	68875.4	54798.8	787.656	99618.5	236671	47320.8	0	18350.6	81802.5	68789.4	0	48210.9	40069.8	64913	0	98393.3	109113	60035.4	7610.77	111024	122422
Asp-Val	PDA	1.67	233.1121m/z	858.441	6101.64	5085.45	2490.52	620.909	6135.75	13966.1	9132.08	431.428	4400.84	4117.97	8876.68	518.003	7582.91	13250	3872.98	1281.84	6562.3	6519.49	6146.72	4036.24	5481.38	6976.87
Ile-Gln	PDA	1.69	260.1593m/z	0	2436.68	2354.61	3966.91	0	1065.93	358.097	3420.4	0	0	1078.41	7880.9	0	611.98	8329.74	0	0	720.319	4281.58	1041.26	0	0	2718.74
Ethyl 4-(1-hydroxy-1-methylethyl)-2-propyl-1H-imidazole-5-carboxylate	PDA	1.78	241.1535m/z	51430.3	217423	157380	242471	41559.1	167727	94814.7	338484	26589.4	350768	153095	326952	36563.2	256164	152173	335692	37300.9	195006	189798	387058	47497.6	136153	132284
Leu-Ser-Arg	PDA	1.78	375.2334m/z	0	15083.3	21041.3	17025	0	21554.3	26182.4	9281.58	0	5975.58	20947.2	13189.5	0	16023.9	17352.5	17625.2	0	24862.8	32160	7638.6	1422.1	20293.5	35925.4
Arg-Leu	PDA	1.85	288.2018m/z	9891.39	46554.7	186441	35976.1	9019.01	168494	184125	12840.9	1834.89	39041.3	77465.5	28074.5	1624.77	104871	15086.5	103818	5124.58	110141	91060.1	73290.7	20191.7	168615	110765
Barbital	PDA	1.92	185.0914m/z	19601.4	11329.4	17668.2	58953.2	9238.31	45797	11837.1	84115.1	16703.3	95217.1	34474.1	80797	11315.3	89863.5	36369.1	74696.5	12272.5	51349.9	18759.9	96717.3	26671.4	40630.5	22463
Tyr-Glu	PDA	1.94	311.1224m/z	0	8990.09	9914.13	12061.1	0	4060.15	18308.6	11955.4	0	4034.59	6189.38	15840.6	0	5611.98	14681.1	5386.61	0	5681.71	10176.7	8182.41	0	5316.18	8467.2
Thr-Met	PDA	1.97	251.1049m/z	0	2309.15	9326.28	2240.87	0	9180.73	2573.31	747.575	0	5797.08	5291.99	1363.39	0	8976.43	1649.98	8630.81	0	8435.44	15448.5	1871.58	164.168	5002.31	11295
6-Biopterin	PDA	1.99	238.0923m/z	0	4683.23	3060.98	5234.28	262.431	3792.84	1263.2	8257.06	0	8011.51	2153.78	5907.73	634.633	5556.06	5140.85	8991.01	412.295	6311.01	5311.24	11925.1	519.686	4046.52	3712.73
Met-Met	PDA	10.01	281.0980m/z	23916.4	0	0	194.145	20276.9	3323.69	136.199	0	25949.2	3463.79	0	0	15678.9	4050.57	121.493	0	19420.5	3342.52	111.775	0	24718.2	1789.81	0
1-Piperazinecarboxylic acid, 4-[1-[[4-[(1,1-dimethylethoxy)carbonyl]phenyl]methyl]-1H-indol-4-yl]-, 1,1-dimethylethyl ester	PDA	10.08	514.2655m/z	603615	10.2222	350.492	63.5527	548775	156033	337.433	54.6715	620352	296750	289.787	0.390193	391679	202637	215.901	180.504	407489	146960	49.2125	219.329	465346	91379.6	567.642
2-Methoxy-5-(4-morpholinylsulfonyl)aniline	PDA	10.1	273.0894m/z	14999.5	3140.57	6578.39	7939.78	10703.2	9506.49	5961.93	10639.9	10442.1	16874.7	14086	7028.84	10564.8	9633.18	3033.53	14829.3	16601.5	5174.55	4178.04	14767.5	4560.66	4365.88	5450.92
[4-(Dimethylamino)-2-methylphenyl]phosphinic acid	PDA	10.1	399.1607m/z	0	141.37	38.2918	44.4308	0	0	9.78439	39.8036	0	0	66.7535	47.8235	0	0	98.5916	20.9202	0	0	0	67.4373	0	0	92.0566
Methanone, [1-(3-methylbutyl)-1H-indol-3-yl]-1-naphthalenyl-	PDA	10.12	342.1846m/z	1870.26	0	989.038	577.577	0	4348.24	572.561	388.476	0	1803.72	1573.6	182.643	0	7272.54	243.509	3081.58	426.9	1318.93	793.71	1472.52	3067.93	3642.84	905.018
Val-Gly-Arg	PDA	10.15	331.2076m/z	22725.3	13578.7	10915.5	14097.5	20978.7	8526.94	7401.03	13124	39732.6	21800.7	11126.2	11165.1	13905.1	17168.4	8792.79	13732.4	21609.1	9572.17	10192.2	13635.8	34842.4	6582.2	7599.73
5-[4-(Isopentyloxy)phenyl]-5-methyl-2,4-imidazolidinedione	PDA	10.15	553.2995m/z	27358.4	3338.07	0	0	16291.4	3920.68	20.066	0	17371.9	5173.02	0	0	10487.4	8942.44	0	0	14841.1	3725.63	5.2167	0	16975.7	2849.03	0
n-Octyl .beta.-D-glucopyranoside	PDA	10.17	315.1764m/z	5394.73	8561.22	7220.83	6621.08	7504.22	4050.1	3656.83	8103.72	8891.67	4816.13	6913.55	6871.44	6995.51	6691.01	5686.88	8732.82	6142.13	3643.59	7846.16	8095.64	7687.61	2349.06	4686.47
2,3-Dinor-11.beta.-prostaglandin F2.alpha.	PDA	10.17	349.1971m/z	2451.88	5729.25	3884.46	5709.97	1399.5	2530.62	2906.27	4504.38	0	3432.8	3502.61	3814.02	2027.58	1917.51	2465.4	4564.02	2428.18	901.935	3745.4	5283.42	1468.11	934.603	2100.93
2-(3,4-Dichlorophenyl)-N-methyl-N-[(1R,2R)-2-pyrrolidinocyclohexyl]acetamide	PDA	10.19	369.1503m/z	0	680.298	0	1684.27	0	20984.4	163.299	3367.68	0	9822.36	35889.8	441.704	428.961	1605.77	5451.66	913.339	440.882	808.312	0	0	582.315	10118.1	742.614
Anthraquinone, 1,5-dianilino-	PDA	10.19	391.1458m/z	5994.44	6091.21	3970.52	2942.45	5932.05	999.68	866.405	2568.17	4293.64	1386.57	3074.19	382.481	4514.03	891.029	1779.89	3184.09	3353.31	1804.28	3446.72	1296.34	2588.95	837.844	2620.45
Piperanine	PDA	10.26	575.3124m/z	15248.9	4303.9	0	0	5154.11	3176.72	0	535.955	9075.2	7167.28	461.237	0	5073.66	7512.69	0	0	4230.82	4077.57	0	0	6318.6	2309.21	0
2-Butenoic acid, 2-methyl-, 2-hydroxy-1-[[(4-methoxy-7-oxo-7H-furo[3,2-g][1]benzopyran-9-yl)oxy]methyl]-2-methylpropyl ester	PDA	10.29	416.1453n	187895	90805.2	40940.7	35276.6	148752	56202.5	26083.6	54002.2	197920	83340.4	55790.2	34435.5	154205	100731	47510.9	45627.6	78980	77778.1	54235.6	45971.6	218854	29922.1	35307.3
Syringolin A	PDA	10.31	516.2811m/z	19500.3	900.609	634.724	0	11742.6	3750.34	0	1672.97	24293.8	9646.53	0	0	13407.7	9810.02	858.347	0	15612.6	6330.89	3.36543	0	17208	2341.8	1408.76
Vindoline	PDA	10.34	457.2318m/z	1.67297e+06	1287.54	956.241	171.329	1.62351e+06	432016	1004.64	280.737	1.89466e+06	807987	883.689	513.48	1.22312e+06	743140	74.9809	535.448	1.19011e+06	545132	2400.77	2491.43	1.62397e+06	336460	2013.35
Benzoic acid, 2-hydroxy-4-methoxy-6-methyl-, 5,6,7,8-tetrahydro-7-hydroxy-7-methyl-8-oxo-3-(1-propen-1-yl)-1H-2-benzopyran-6-yl ester	PDA	10.39	400.1506n	86123.8	72091.9	35112.2	23292.6	70808.5	16940.2	14401.2	27177.4	85198	28326.9	49005.3	19758.4	85802	32254.1	24255.2	28701.8	42652.1	32771.1	44744.5	26792.3	100988	9915.76	20517.5
Tapentadol-.beta.-D-glucuronide	PDA	10.44	398.2181m/z	21046.5	9679.23	0	0	24531.1	6378.08	0	0	10074.3	12547.9	0	0	7580.69	8917.14	0	0	16172.6	6882.54	0	0	10179	4150.4	0
4-sec-Butylmorpholine	PDA	10.49	144.1379m/z	9490.83	2948.82	2519.82	3779.09	5129.62	3686.79	2385.07	3898.95	4972.51	4948.75	4248.8	3165.49	3951.87	4665.77	1770.87	4835.3	4379.35	2865.71	3229.64	3649.66	3412.72	2050.94	2151.1
2-[(2-Amino-5-methylphenyl)disulfanyl]-4-methylphenylamine	PDA	10.64	277.0820m/z	20509.9	10597.8	7830.43	9361.76	23063.9	3237.58	4707.93	11035.4	18353.5	8428.53	17887.9	6302.95	19850.9	4784.8	4326.68	10690.8	21065.6	985.576	9934.65	8858	6011.83	1127.63	6281.43
Benzoic acid, 2-hydroxy-4-methoxy-6-methyl-, 5,6,7,8-tetrahydro-7-hydroxy-7-methyl-8-oxo-3-(1-propen-1-yl)-1H-2-benzopyran-6-yl ester	PDA	10.64	400.1504n	73767.3	71137.5	44289.7	20137	69422	15848.3	13223.9	33077.7	85034.4	19638.9	51277.4	18191.3	69400.3	30838.4	26626.7	27101.3	40806	27356.6	41675.2	23224.9	81425.1	9510.02	17817.7
2-[(2R,4aS,8S,8aS)-8-[2-[(4aS,7R,8aR)-7-(1-Carboxyethenyl)-1-hydroxy-4a-methyl-2-oxo-6,7,8,8a-tetrahydro-5H-naphthalen-1-yl]ethyl]-4a-methyl-7-oxo-1,2,3,4,8,8a-hexahydronaphthalen-2-yl]prop-2-enoic acid	PDA	10.69	475.2496m/z	8867.87	4036.66	1632.11	0	2013.31	295.614	26.794	497.608	3724.71	1084.59	0	0	579.082	646.771	11814.1	10678.4	2562.86	1770.8	0	1453.08	1744.42	553.726	196.834
Methanone, [5-(3-fluorophenyl)-1-pentyl-1H-pyrrol-3-yl]-1-naphthalenyl-	PDA	10.72	386.1896m/z	4813.67	0	0	0	4847.37	1487.59	0	211.243	5970.58	1775.5	0	0	3338.52	899.666	0	0	1799.63	1667.13	0	0	1710.05	644.763	0
Benzyl cinnamate	PDA	10.77	238.0985n	215715	207871	64215.8	90913.1	439187	44183	48845	113341	180307	204509	279603	109656	250484	80389.2	60105.9	97924.9	321525	23662.1	78371.6	76935	159838	59711.4	80054.4
2-(Hydroxymethyl)-2,4a,7,10b-tetramethyl-1a,2a,4,4a,10,10a,10b,11a-octahydro-2H,7H-[1]benzoxireno[3,4-f]pyrano[2,3-b]chromene-9,11(3H,8H)-dione	PDA	10.77	399.1763m/z	1806.77	3888.55	2731.73	2162.49	1735.92	753.264	1157.51	1883.28	2355.72	1321.29	1070.55	1553.38	4477.57	1691.49	3397.83	4127.55	5471.63	654.479	2072.53	2257.76	561.154	1024.26	1022.26
2-(3,8-Dihydroxy-8-(hydroxymethyl)-3-methyl-2-oxodecahydroazulen-5-yl)propan-2-yl hexopyranoside	PDA	10.85	471.2187m/z	0	5059.7	5169.67	332.955	0	2135.38	2036.58	2074.62	0	2632.97	3527.11	462.261	11.5729	543.244	1261.52	2661.61	0.0287106	335.785	5350.76	2336.28	0	466.611	3107.37
Chalcone	PDA	10.88	191.0847m/z	11819.1	3727.21	4217.04	4306.44	11338.6	2916.17	2176.08	6552.36	8907.39	5030.74	6453.41	3829.91	13364.2	5115.29	3617.93	4908.62	12792.4	1628.67	5902.42	4883.43	5811.46	2116.62	4312.14
Arg-Ala-Lys	PDA	10.88	374.2521m/z	0	0	0	0	0	2100.16	0	0	344.473	1326.62	0	0	590.597	5498.18	0	0	538.33	1855.29	0	0	721.856	1210.08	0
2-(1-{[2-(Methylamino)-5-pyrimidinyl]methyl}-3-piperidinyl)-6-(2-thienyl)-4-pyrimidinol	PDA	10.9	383.1660m/z	0	0	0	0	0	0	0	0	699.424	0	14204.2	0	252.697	0	0	308.714	218.82	158.664	0	0	0	0	0
Lys-Glu	PDA	10.93	276.1556m/z	4030.47	163.831	1223.1	1832.48	2386.71	240.654	692.193	2171.27	4559.21	405.037	899.08	3295.79	3410.73	172.277	1137.31	3297.58	3238.24	0	1005.38	1711.63	1880.61	113.69	1753.46
Pro-Pro-Arg	PDA	10.96	369.2234m/z	4755.48	4741.53	2634.86	2551.73	3459.3	1590.36	1356.5	2601.42	2584.51	1399.3	2035.17	2217.46	3014.57	1647.94	2426.09	1676.13	2321.03	483.201	2491.57	2910.51	4147.05	775.938	1907.6
Met-Val-Arg	PDA	10.96	405.2259m/z	25007.9	14048.5	223.686	0	26519.1	8622.18	149.752	0	15508.6	15922.5	0	291.58	8829.53	16397.3	0	0	11906.6	9931.32	0	0	15027.3	6614.46	0
5-Carbethoxycytosine	PDA	11.06	367.1347m/z	21805.4	0	0	0	18985.1	6549.72	0	0	21079.8	7235.01	0	0	16013	8472.49	132.177	0	17480.2	6159.01	209.864	308.066	23395.5	4693.15	0
Methanone, [1-(5-chloropentyl)-1H-indol-3-yl](2,2,3,3-tetramethylcyclopropyl)-	PDA	11.09	346.1947m/z	4344.64	1860.62	0	0	3715.74	417.394	0	0	560.32	1312.44	0	0	464.618	1519.89	0	0	1684.65	697.417	0	0	2178.38	495.233	0
Darifenacin	PDA	11.09	427.2391m/z	22604.5	14598.4	990.915	239.206	25927.6	10082	39.8223	217.383	11395.7	20084.4	347.452	28.2912	8526.29	18270.5	101.611	46.9802	9505.45	10923.6	152.039	131.009	15258	6078.65	178.465
Chenodeoxycholic acid 24-acyl-.beta.-D-glucuronide	PDA	11.09	591.3157m/z	148028	269.903	584.333	0	132080	43873.3	263.923	112.285	158304	69660.1	546.127	526.471	103139	68855.7	213.939	1868.2	96002.6	43282.9	0	2881.08	127913	32717.4	0
1-(3-Fluorobenzoyl)-4-piperidinecarboxylic acid	PDA	11.17	252.1039m/z	308.945	375.444	676.117	2057.26	273.267	1182.99	1614.97	2134.28	177.138	1179.03	892.209	3706.89	106.399	1221.44	875.606	2003.59	339.045	74.4884	649.997	3359.78	427.35	336.405	792.023
1-(2-Fluorobenzyl)-4-(methylsulfonyl)piperazine	PDA	11.17	273.1081m/z	30809.1	14686.3	6720.07	6904.13	11603.2	2811.46	3075.43	17767.6	9878.35	14468	4605.55	11993.8	3634.82	3698.67	3849.83	12314.9	4075.5	2393.53	6868.72	21238.8	8017.41	3530.07	2644.51
5-(Acetyloxy)-3-(hydroxymethyl)-2-oxo-6-(propan-2-yl)cyclohex-3-en-1-yl 3-methylbutanoate	PDA	11.17	349.1606m/z	14770.4	14466	11033.2	9719.71	13868.9	6102.65	5978.07	8950.65	14074.9	11918.3	9175.51	5309.1	11347.4	10843.2	6533.11	11766.9	9467.25	6161.85	10140.3	10589.3	12855.1	4452.55	7370.86
N-(4-Chlorophenyl)-N'-cyclohexylurea	PDA	11.17	505.2139m/z	11025.7	7772.3	5574.27	2867.9	7688.32	3457.82	2342.19	4377.32	7486.39	5416.03	4980.94	1837.36	5885.32	5332.82	2578.58	5250.62	4609.45	2697.35	4324.78	4936.27	5716.91	2253.48	2888
(3,4-Dihydroxyphenyl)ethanol	PDA	11.19	119.0488m/z	6356.37	2038.95	1436.31	1004.67	5340.92	819.754	501.755	1352.46	4479.93	1755.51	1341.59	1176.66	2741.51	1483.64	766.761	1286.8	2825.73	893.592	1072.23	1424.81	3353.64	492.997	939.831
4-[(E)-6,7-Dihydroxy-3,7-dimethyloct-2-enoxy]furo[3,2-g]chromen-7-one	PDA	11.19	395.1449m/z	5764.68	8985.99	4553.21	2162.38	6530.03	2191.2	1799.73	3529.11	6752.7	3575.3	2967.92	2460.61	5586.56	2248.59	3203.49	1864.91	2810.48	2405.14	4006.25	2343.87	7796.08	759.557	908.456
2-(1-{[2-(Methylamino)-5-pyrimidinyl]methyl}-3-piperidinyl)-6-(2-thienyl)-4-pyrimidinol	PDA	11.22	383.1658m/z	601.14	371.034	174.377	0	226.515	7230.12	0	1137.9	31.2074	6811.13	16899.7	295.595	545.335	463.65	2634.44	335.915	0	0	0	0	0	3819.56	146.676
Asn-Lys-Lys	PDA	11.3	389.2491m/z	3556.31	6763.96	3242.54	6666.52	5633.53	2044.12	4388.96	5929.47	9857.56	3495.83	3838.76	3930.89	2833.32	2662.21	3091.62	6526.63	6091.63	2365.23	4529.71	5691.23	5097.95	2655.39	4813.34
Bazedoxifene	PDA	11.3	471.2657m/z	18066.9	11579.2	0	0	19155	10510.3	0	0	9026.63	14622.4	0	0	5852.65	12931.7	0	0	10847.7	9568.75	0.257728	0	7996.76	6600.68	0
2,3-Diphenylpropanoic acid	PDA	11.38	226.0983n	789380	521182	367252	536736	696649	211212	361297	473432	606364	379416	539048	436154	720620	225709	193016	454964	624786	68481.9	536956	347973	240036	80896.4	253271
2,3-Dinor-11.beta.-prostaglandin F2.alpha.	PDA	11.54	349.1970m/z	19284.9	15045.2	9876.02	13427.1	15650.5	12102.8	7653.58	16013.9	15446.5	16061.8	10752.4	12888	11872.8	14762.8	7797.93	15122.7	14119.7	9179.64	13682.7	18064.6	16351	7122.2	8981.96
3-O-Benzyl-16-O-tert-butoxycarbonyl-16.alpha.-hydroxyestrone	PDA	11.54	461.2706m/z	9096.54	6498.16	4745.06	4915.04	7771.22	2508.03	1846.8	0	18137.2	473.725	4714.51	726.499	20891.4	4546.85	13993.1	6441.59	25526.3	5036.75	4271.95	1780.7	565.156	2396.93	4490.85
10-Nitrooleic acid	PDA	11.67	350.2287m/z	6778.87	4299.39	948.521	0	3143.6	2983.82	0	0	3951.77	977.921	0	0	1061.77	2791.9	0	0	2378.81	938.654	0	0	3142.52	1029.62	0
Biotin	PDA	11.67	489.1827m/z	35273.3	5057.84	3752.54	0	18224.8	812.29	821.38	0	20068.7	868.334	3660.3	0	14482.5	531.065	250.436	0	18336.2	0	799.977	0	10287.4	0	0
Biphenylindanone A	PDA	11.7	455.2233m/z	391.943	0	0	0	0	573.283	0	0	0	2262.48	54990.6	0	0	0	0	0	3411.9	0	0	0	526.146	0	0
trans-Hydroxyglimepiride	PDA	11.75	507.2296m/z	80658.7	46793.6	33580.9	24052.1	54462.5	24898	17467.8	28294.3	61347.2	49457.8	32103.5	18819.2	52552.7	40644.4	20414.6	36403.3	50176.5	29710.7	28069	24596	48136.9	18410.9	25357.5
Sulfamethazine	PDA	11.81	278.0846n	52572.5	31658.6	21976	24840.2	51327.7	15146	19541.8	30391.1	61492.4	32563.5	144466	28152.3	50034	28742	18342.1	29669.5	45495.2	17191.3	26126.5	33684.4	63252.3	14412.3	20635
[5-Formyl-2-(2-hydroxypropan-2-yl)-4a,6-dimethyl-2,3,4,7,8,8a-hexahydrochromen-4-yl] acetate	PDA	11.83	333.1659m/z	4226.33	2568.55	1844.67	1439.8	3102.96	2090.88	1641.29	2398.62	2882.28	2962.71	1360.41	2188.93	2093.36	2773.79	1119.37	3055.32	2068.87	1938.09	2736.37	3313.51	2348.47	1205.63	1788.66
16,16-Dimethyl-6-ketoprostaglandin E1	PDA	11.96	419.2420m/z	9019.94	5914.09	0	0	9399.42	1084.98	0	0	4617.83	4096.85	255.786	0	1400.24	2918.83	0	0	1602.6	2073.85	0	0	5317.65	755.16	0
Ethyl {[(1,3-dioxo-1,3-dihydro-2H-isoindol-2-yl)acetyl]amino}acetate	PDA	11.98	291.0976m/z	9849.82	115.458	34.235	160.427	18805.9	15.541	0	0	5169.57	0	0	0	7440.33	51.5974	18.4447	0	5648	47.5627	0	36.0151	4687.27	14.7314	16.2177
Ala-Ile-Arg	PDA	12.01	359.2387m/z	3689.66	2670.64	2683.7	2104.22	3134.72	2409.09	2211.64	3903.44	8121.32	4641.98	2924.76	3227.72	3381.99	5876.08	2256.09	3104.94	3868.13	3552.95	2643	4787.08	4410.33	2225.54	2181.4
[5-Formyl-2-(2-hydroxypropan-2-yl)-4a,6-dimethyl-2,3,4,7,8,8a-hexahydrochromen-4-yl] acetate	PDA	12.06	333.1657m/z	29494.7	21782.7	17232.3	12978.7	27097.1	14919	9619.48	15448.3	27832.4	23097.9	14540.7	12342.1	21144.1	23810.9	9865.26	22634.6	21114.7	13897	14187.4	19497.7	22960.3	8730.79	10899.5
Tozasertib	PDA	12.06	465.2193m/z	15253.3	10132.9	6369.84	3853.37	13862.5	3357.11	2083.58	4775.73	11629.3	5395.48	5919.04	2612.62	9020.3	5332.32	2792.2	5183.75	9594.17	3405.11	4216.92	3997.51	8230.01	2880.63	3338.13
Asn-Trp-Arg	PDA	12.06	475.2397m/z	7578.44	4146.51	2409.79	3424.96	5659.69	2697.76	1903.49	2435.57	4482.64	4125.51	1641.37	1844.91	5017.7	3976.49	1408.46	3564.17	1915.74	1766.3	3583.27	2981.33	4381.26	929.491	1876.06
N1,N1-Diethylsulfanilamide	PDA	12.09	229.0998m/z	1647.12	558.334	846.419	607.751	1378.01	776.055	201.96	903.701	1058.01	390.918	1109.48	804.006	2354.7	789.927	642.446	1216.68	1893.86	51.1255	797.356	887.193	618.111	417.157	731.039
Pro-Glu	PDA	12.36	489.2191m/z	20658.5	8141.98	7663.16	4875.3	16659	4085.64	3622.73	5964.21	18226.2	5959.39	7301.41	2042.39	13793.5	5475.19	3050.04	4915.18	9668.81	3047.99	4940.91	3635.84	8343.98	2604.23	3035.01
Myristoyl ethanolamide	PDA	12.38	272.2573m/z	0	0	0	0	0	0	0	0	0	0	0	0	0	0	0	0	0	0	0	0	0	0	0
(5E)-4,7,8-Trihydroxy-2-(2-hydroxypentyl)-9,9-dimethyl-3,4,7,8-tetrahydro-2H-oxecin-10-one	PDA	12.49	339.1762m/z	3676.72	3507.57	1850.49	2414.88	5891.42	2608.81	2320.2	7936.63	8391.3	4715.08	4378.01	2956.44	5261.98	5854.51	4987.92	5963.26	8820.67	3819.49	3024.09	4878.17	7239.54	1961.17	10642.1
Bicyclomycin benzoate	PDA	12.49	389.1345m/z	5013.47	721.448	1777.99	840.687	9490	214.39	697.465	2667.17	6492.47	477.912	2374.64	3288.5	7710.53	368.961	679.69	2962	9170.79	0	1541.94	1503.55	2925.95	149.15	1959.23
Acetyl-L-carnitine	PDA	12.52	407.2388m/z	7415.99	8473.17	4070.38	4430.58	7783.56	6973.43	3280.05	4634.92	6780.16	9032.61	2101.28	4617.82	5422.31	6920.97	2680.91	4123.57	4862.84	3032.72	4674.99	4292.76	5535.04	2178.87	3513.39
Pro-Glu	PDA	12.57	489.2191m/z	10556.7	3509.57	2880.68	1823.36	11179	614.047	0	824.617	9926.27	1448.81	407.72	815.366	9470.88	0	607.074	0	8807.23	0	655.136	0	6352.1	0	933.883
Hemin cation	PDA	12.73	616.1748m/z	6930.71	93318.6	65778.3	115417	6296.19	37533.9	88248.1	158354	2738.52	76025.1	45459.8	150272	1406.92	59136.6	64815.5	104180	3923.69	33840.2	49140.6	154070	3289.94	37087.7	48741.2
Tozasertib	PDA	12.78	465.2193m/z	14854.3	6472.15	4297.43	2731.26	8787.04	2751	926.679	2838.35	7689.37	4202.69	3915.9	1170.69	8177.91	3086.44	1730.34	2445.72	6270.15	1887.66	2889.55	1236.31	4325.91	1817.76	1821.22
2-[5-[(3Z,6Z)-2,12-Dihydroxydodeca-3,6-dienyl]oxolan-2-yl]acetic acid	PDA	12.81	349.1969m/z	9551.74	6356.19	9711.65	6165.6	6826.02	3972.56	2577.47	7318.83	9081.08	6122.39	5241.45	7053.76	7474.42	5480.29	3690.06	8144.49	6784.85	4317.41	4327.65	7302.86	8079.31	2598.07	3965.31
5,2',3'-Trimethoxyflavanone	PDA	12.84	337.1032m/z	18417.3	16905.9	15567.5	27126.4	145777	12046.4	11514	22907.2	29060	17991.3	32392	21969.9	21049.4	15212.6	21347.1	24763.4	20937.2	13299.6	13902.8	24992.7	38100.9	8824.5	14499.3
Benzoic acid, 2-hydroxy-4-methoxy-6-methyl-, 5,6,7,8-tetrahydro-7-hydroxy-7-methyl-8-oxo-3-(1-propen-1-yl)-1H-2-benzopyran-6-yl ester	PDA	12.89	423.1400m/z	26088.9	7844.53	6806.27	4830.59	26447.6	4002.58	941.077	0	9973.23	3991.09	3746.14	2674.67	12054.5	3212.52	2419.8	0	10738.2	2525.97	3549.53	6051.36	4782.45	1419.05	2648.34
2'-Deoxyinosine	PDA	12.94	505.1779m/z	6115.18	1867.55	1031.82	838.829	7244.12	546.103	640.478	1042.18	7055.41	1644.2	2070.94	536.23	6816.09	1343.26	617.055	654.816	6333.43	480.179	996.514	0	8934.4	471.673	1354.35
1-(4-Methylphenyl)-2-phenylethanone	PDA	13.05	210.1038n	222018	377789	408812	914124	338164	264230	207874	314266	57422.6	259549	520218	244879	297229	200972	263527	390884	310621	43221.9	719616	286203	21549.7	69065.3	134044
16,16-Dimethyl-6-ketoprostaglandin E1	PDA	13.05	419.2388m/z	38317.5	13924.3	11912.3	11183.8	30608.4	8929.69	5544.43	11465.8	30239.3	14986.3	10637.8	7841.67	27030.2	15184.6	5592.87	16668.4	23349.7	8859.73	9126.22	8801.38	20871.2	6343.8	7181.05
(1-Acetyloxy-3-hydroxy-6,8a-dimethyl-7-oxo-3-propan-2-yl-2,3a,4,8-tetrahydro-1H-azulen-4-yl) 4-hydroxybenzoate	PDA	13.08	453.1870m/z	16898.3	5055.49	5404.98	2693.82	14133.5	1948.05	1598.01	2617.27	12018.7	5402.95	6660.44	1512.61	7292.04	4572.63	1082.25	1965.96	9942.85	2941.94	1775.96	2016.99	4433.66	986.703	1081.55
tert-Butyl 4-(6-chloropyridazin-3-yl)piperazine-1-carboxylate	PDA	13.1	321.1082m/z	39410.5	16350.5	12268.7	11903.5	31054.8	6801.01	7551.19	12830.5	28745	9243.23	11206.3	9927.63	34472.5	8643.79	7161.95	10884.7	25592.1	3493.18	10924	7285.02	28676.8	5352.64	5665.62
1-(4-Methylphenyl)-2-phenylethanone	PDA	13.15	193.1005m/z	81874.1	29606.9	24811.2	19054.7	85445	16372.7	11526.3	25464.4	53304.1	25253.4	42302.1	13120.1	72076	13292.6	9241.57	27214.4	86094.5	3935.52	24786.3	22810.8	6424.17	6189.54	13459.1
9-Oxo-10(E),12(E)-octadecadienoic acid	PDA	13.18	295.2255m/z	9287.16	6657.97	3978.57	5240.98	6881.4	3448.7	2796.87	5463.96	7604.48	5769.23	7204.47	6626.31	5700.33	5341.49	4414.11	8331.7	7486.16	5193.28	5497.97	8282.6	9356.26	2945.86	3805.69
2-Pyrimidyl-[4-[(2-pyrimidylamino)methyl]benzyl]amine	PDA	13.23	293.1496m/z	14322.4	299.769	380.815	187.447	25865	110.429	0	0	8027	0	328.659	0	7442.33	192.79	253.803	0	6101.45	0	305.03	0	7068.05	0	0
5-(Acetyloxy)-3-(hydroxymethyl)-2-oxo-6-(propan-2-yl)cyclohex-3-en-1-yl 3-methylbutanoate	PDA	13.26	349.1606m/z	15794.8	23064.6	16025	6801.63	12388	12695.8	8690.79	12264.9	7324.44	23097	15225.7	4711.82	8886.18	20433.9	6125.74	15050.9	7981.7	10168.4	8880.76	11901.3	6146.27	6127.8	9986.38
Val-Cys	PDA	13.29	220.0875n	38955.1	22413.9	31346.4	27382.6	39304.1	12080.2	13378.4	24401.9	47734.4	18036.8	29162.4	18071.2	63278.8	13819.2	10152.3	29286.2	41300.6	3798.18	26684.6	22320.7	10893.2	4724.27	13568.7
(S)-10-Hydroxycamptothecin	PDA	13.29	365.1132m/z	84837.8	9537.54	21378	21044.4	62304.2	14845.6	4574.47	18724.4	87060.7	25337.6	34453.7	5216.09	238377	16183	8577.93	22258	80761.1	2222.05	28275.8	15254.2	10215.4	4483.8	15704.5
Acetylvalerenolic acid	PDA	13.31	292.1662n	97367.8	49113	41595.1	29141.7	68537.9	18150.5	13816.4	26756.8	57662	38309.3	26919.8	11917	59942.9	27107.1	14342.7	33435.6	41762.1	18520	25790.7	22274.5	38957.3	10873.9	15535.4
1-(Cyclododec-1-en-1-yl)ethanone	PDA	13.39	208.1820n	27063.4	49947.9	36885	29704.7	18949.1	34041.2	12594.4	55596.9	183024	58163.3	35238.8	42211.6	22680.1	62683	35679.8	54886.6	21911.1	45559.6	44935.5	54829.3	31941.2	20481.3	25341.6
Tris(1,3-dichloro-2-propyl) phosphate	PDA	13.5	427.8824n	0	0	0	0	0	3093.47	161.303	292.563	0	0	290.013	0	0	0	0	0	796.452	183.16	0	0	0	0	0
Benzyldimethyltetradecylammonium cation	PDA	13.52	332.3296m/z	6765.07	2831.5	6925.81	2103.49	14891.4	8910.04	1123.99	3759.59	7073.77	2967.79	17885.7	2043.41	2136.72	3084.6	7162.52	2344.83	4785.24	3442.89	3098.97	6374.17	3347.89	842.882	3738.7
2-Methoxy-5-(4-morpholinylsulfonyl)aniline	PDA	13.6	273.0895m/z	8777.56	3349.88	10871.5	7757.43	4893.27	7258.48	2898.12	7146.28	3281.43	9682.66	15944.3	7918.52	6896.34	7322.71	5749.93	9315.74	7881.41	5296.08	5109.37	10243.8	2854.35	3420.33	4721.89
Triphenyl phosphate	PDA	13.63	326.0693n	5592.6	11534.9	4642.57	2263.45	7054.31	3016.67	961.409	1846.17	26992.2	2643	11832.5	1221.55	2836.52	1702.12	12360.5	2236.06	3556.9	763.727	2326.5	1474.92	2229.62	1100.56	3525.31
D-erythro-N-stearoylsphingosine	PDA	13.68	299.2813n	297661	428719	1.67461e+06	768820	282996	184478	214194	692182	7022.94	320781	741354	989604	331839	368872	1.24493e+06	773466	278831	370519	1.17837e+06	893790	433721	242207	687042
(1-Acetyloxy-3-hydroxy-6,8a-dimethyl-7-oxo-3-propan-2-yl-2,3a,4,8-tetrahydro-1H-azulen-4-yl) 4-hydroxybenzoate	PDA	13.68	453.1868m/z	12775	4552.9	3731.67	2513.28	11198.8	2720.25	1135.65	1974.38	7875.19	4962.5	3549.97	1252.6	9839.42	3451.23	1520.61	4590.14	8073.87	3162.63	2503.49	3092.9	3727.89	1419.41	1796.99
3,5-Di-tert-butyl-2-hydroxybenzaldehyde	PDA	13.71	234.1609n	115309	92015.6	72827.1	82244.9	93770.5	56832.1	23476.4	85189	79495.4	82587.4	71963.2	73534	86373.9	90270.4	56373.2	88387.5	83255.9	61509.4	91286.3	84249.1	101809	42740.1	50688.6
Hymeglusin	PDA	13.78	347.1814m/z	56889.8	34750.9	23525	20846.6	43343.6	13511.8	9034.54	16483.2	39691.5	20948	17685.7	10907.6	37054.5	17835.7	10829.2	20354.1	24948.8	11430.7	19655.2	20054	28583.8	8978.99	14487.2
Loxistatin	PDA	13.81	343.2229m/z	2461.81	2552.18	1525.23	1918.4	2349.08	511.685	854.765	2186.01	2554.89	1226.37	1158.91	1964.62	1067.76	1629.16	858.412	2385.07	1708.08	736.365	1293.86	2468.28	3482.61	894.735	843.455
Docosan-1-amine	PDA	13.84	326.3767m/z	4234.25	2659.93	2522.6	3066.34	7112.6	2421.52	1241.95	4200.82	3642.91	3918.11	4742.23	2379.74	2412.94	3600.29	3305.78	2794.12	4820.92	3229.59	1932.47	4191.26	5013.64	1462.39	1733.41
Chalcone	PDA	13.91	191.0847m/z	41921.4	21684.8	8731.17	10848.6	17921.4	6163.52	4646.28	11579.7	17498.2	11620.8	8957.85	12128.7	15716.6	9557.46	7157.22	14599.7	14542.8	7575.92	10142.3	15371.7	20450.8	4975.21	7381.2
2,4-Dihydroxyheptadec-16-ynyl acetate	PDA	13.94	349.2336m/z	15636.5	9535.62	6536.79	7694.59	12698.2	5663.71	3359.9	9416.97	12779.9	9237.32	6174.46	6559.83	8992.8	8345.27	4730.74	9608.48	11417.3	5682.76	6128.18	9271.41	13619.2	4422.11	5359.82
5-Chloro-3-[(1E,3E)-3,5-dimethylhepta-1,3-dienyl]-7,8a-dihydroxy-1-methoxy-7-methyl-1H-isochromene-6,8-dione	PDA	13.99	397.1393m/z	196095	47861.3	48906.5	67351	221202	37031.8	23715	79307	144212	67999.9	73037.2	59912.1	207006	48984.4	29726	91107.9	193615	20956.5	56450.8	70768.6	115597	21621.3	39873.5
7(Z),10(Z),13(Z),16(Z),19(Z)-N-(2-Hydroxyethyl)docosapentaenamide	PDA	14.26	356.2931m/z	5941.48	883.753	3017.08	3935.42	2968.51	3443.93	1173.52	7049.67	802.113	5630.7	4854.99	5793.19	2740.44	5939.35	2729.84	5590.61	4624.58	4179.31	1320.76	7147.58	2551.87	2468.97	1906.71
2,2',2''-(1-Oxa-4,7,10-triazacyclododecane-4,7,10-triyl)triethanol	PDA	14.31	306.2392m/z	11216.3	1645.45	2654.78	0	6746.43	1534.6	0	268.887	982.91	1050.89	547.627	204.709	2600.74	825.014	232.091	0	4613.49	598.074	408.116	0	1718.85	565.072	0
7-Oxoabieta-8,11,13-trien-18-oic acid	PDA	14.31	314.1868n	19922.3	10802.7	7842.47	6282.86	5269.1	7931.06	1450.95	6810.75	25300	5576.53	7846.45	4248.64	7573.07	5733.21	3328.5	8018.01	11302.6	3405.87	5594.05	7041.28	11572.6	2712.61	4793.47
D-erythro-Sphingosine C-20	PDA	14.31	327.3124n	54008.7	78096.3	257309	72267.5	58421.1	48623.7	24953.9	72595.5	356.36	67174.9	94818.8	79963.5	79451.6	98836.9	166757	61575	58351.8	99605.9	142101	83840.9	85445.5	67677.5	78171.7
Val-Leu-Arg	PDA	14.31	387.2702m/z	4548.36	2476.32	1956.23	2814.1	1949.93	1633.76	1429.4	3534.02	4301.45	2381.37	1556.08	2106.77	2577.31	2595.67	2290.96	4375.23	2529.28	1701.73	1603.09	3473.66	2892.05	1063.29	2343.53
Gliclazide	PDA	14.42	324.1367m/z	6207.86	851.849	1414.65	457.577	5106.7	1485.13	254.247	1706.65	813.763	1112.34	1641.02	980.877	2307.75	1784.3	795.64	1701.56	5239.8	345.081	1502.2	1493.21	493.845	395.823	785.582
24,25-Dihydroxyvitamin D3	PDA	14.47	416.3276n	2392.98	677.135	2137.83	3443.13	609.779	4682.19	285.069	8628.65	332.868	10179.3	3340.74	8161.14	2115.38	9530.46	1937.08	10015.2	2258.41	5981.29	806.12	8339.18	1542.88	4514.04	810.356
Tris(2-butoxyethyl) phosphate	PDA	14.57	398.2418n	129816	122681	69934.4	105147	120523	53497.8	50705.9	229122	120429	92003.3	120004	101320	64434.8	85960.4	196788	145301	401555	45145	86196.6	199055	142220	55208.6	321568
1-Myristoyl-sn-glycero-3-phosphocholine	PDA	14.57	467.2998n	44369.5	45130.5	137308	41595.3	40866.8	21970.9	6871.68	40591.9	1914.92	42031.3	80444	42438	43122.8	43203.9	104831	38904.6	43284.7	59909.5	95620.6	47839.9	41217.7	27471.2	48618.7
Methyl (19.alpha.,20.alpha.)-11-methoxy-19-methyl-16,17-didehydrooxayohimban-16-carboxylate	PDA	14.6	383.1964m/z	10078.8	2272.02	4068.51	1889.73	6888.78	1135.76	1321.57	1308.47	1999.83	1438.52	1870.28	523.307	10421.6	2968.11	996.737	1625.02	5997.94	382.623	2676.01	285.719	3139.5	254.872	369.022
(2R,3R,4S)-2-(4-Carboxybutyl)tetrahydro-3,4-thiophenediamine	PDA	14.68	219.1156m/z	38838.5	9190.92	15150.2	8334.96	37798.2	9074.23	4143.03	12342.7	10512.7	11833.7	18261.7	7484.12	37630.8	12030.1	6649.76	11862.3	49131.3	3295.63	13252.7	10996.8	7935.55	3155.47	5936.8
Trp-Phe	PDA	14.68	335.1390m/z	46826.2	18630.7	38709.3	28388.2	67536	35313.9	11227.2	41612.5	16190.3	43301	53213	16226.8	91776.3	46931.4	28259.9	37679.7	89649.9	12264.9	47777.8	39585.4	24537.6	14640.9	24146.7
9Z-Octadecenoic acid, (2S)-3-[(hydroxymercaptophosphinyl)oxy]-2-methoxypropyl ester	PDA	14.7	467.2602m/z	0	10510.4	5284.28	1776.8	0	3053.09	859.665	2431.99	0	3050.63	4612.81	1743.52	0	1532.03	2230.11	3283.39	0	615.493	7571.72	3271.85	0	699.479	2842.13
1-Myristoyl-sn-glycero-3-phosphocholine	PDA	14.78	467.3000n	187288	43351.1	50351.9	33736.6	156746	34515.2	3103.75	38878.1	17577.3	45994.3	34861	44713.1	116633	57342.8	41072.5	28826.2	111647	51124.6	29575.9	28726	132440	20187.1	17169.5
17(R)-Hydroxydocosahexaenoic acid	PDA	14.81	367.2231m/z	13649.1	389.224	381.095	1542.06	4277.26	8968.13	561.718	2358.46	3964.85	17934.4	657.062	1105.91	2084.01	17768.3	1489.21	7089.81	4387.65	17040.4	945.207	4734.68	4982.45	7141.47	875.06
Arg-Trp	PDA	14.83	361.1971m/z	11584.6	10782.2	9013.26	8083.13	8983.91	6197.88	5392.03	12821.1	10886	10234.9	6381.06	9179.16	6895.85	9256.41	13444	12100.8	8794.03	6383.34	8206.07	15819	11354.7	4186.4	7254.71
1a,1b-Dihomoprostaglandin F2.alpha.	PDA	14.83	405.2598m/z	9745.66	2664	3046.29	2001.07	7936.87	4656.29	1311.72	2835.51	7238.99	10073.6	70864.9	1463.63	21045.6	7137.81	1500.12	851.837	7255.93	4136.41	1878.33	3451.72	4436.27	2378.61	5534.85
9,10-Dimethyl-9,10-dihydro-9,10-phenanthrenediol	PDA	14.86	205.1002m/z	58656.8	14332.7	25540	13248.3	62455.4	15415.1	6479.63	19383	15083.2	20404.3	28900.1	9262.64	60111.7	20759	10144.7	18130.7	70937.2	5816.53	23446.7	15663.6	9794.13	5985.34	9850.96
Mubritinib	PDA	14.89	468.1769n	940.344	3652.62	2627.91	440.38	409.288	2516.98	411.534	0	0	0	20268.3	0	9764.54	502.668	304.579	571.089	1461.03	0	1278.3	0	610.944	0	0
Palmitoleoyl ethanolamide	PDA	14.91	297.2656n	2.71301e+06	652899	618461	41761.6	1.46371e+06	260221	5234.02	46556.7	174368	90686	110688	24858.2	688621	349131	69549.6	35970.9	562458	79034.1	79972.7	24028.3	551149	148083	24890.9
Heptaethylene glycol p-tert-octylphenyl ether	PDA	14.96	537.3387m/z	4856.09	647.665	907.111	0	3357.94	4510.63	897.619	0	2810.86	9640.06	11243.3	0	38680.8	7630.35	1467.8	0	2917.36	3344.05	507.429	581.929	1497.4	4213.99	5052.06
5-(Galactosylhydroxy)-L-lysine	PDA	14.99	325.1611m/z	18270	3874.41	4297.63	3764.6	15125.5	3879.67	1506.4	4998.49	12939.4	7516.19	3880.04	4795.24	14364.6	6884.76	3436.63	5226.17	14655.4	4381.67	4357.05	5802.79	12842.1	2954.09	2386.96
1-Pentadecanoyl-sn-glycero-3-phosphocholine	PDA	15.01	482.3230m/z	17217	2910.01	4019.98	962.891	15080.6	2767.22	208.212	543.909	0	2908.54	1721.47	683.02	15460.7	6360.27	1983.01	1819.67	9145.3	5397.44	2751.77	511.237	8501.85	2333.42	1800.83
Acetohexamide	PDA	15.07	324.1134n	77110.9	15749.1	41044.9	35907.2	78317.8	32511.3	15142	46335.3	32627.7	49168.5	54987.5	19980.2	134383	30485	23637.4	36592	90793.2	7384.93	56475.9	52845.6	11068.4	16310.9	31675.7
[4,5-Dihydroxy-3,4-bis(hydroxymethyl)-4a,8,8-trimethyl-5,6,7,8a-tetrahydro-1H-naphthalen-1-yl] octanoate	PDA	15.07	435.2704m/z	3667.25	2613.45	338.415	2660.8	0	5624.12	1965.12	3480.85	438.823	5905.94	2118.03	2950.87	0	2747	2310.08	1411.88	0	995.873	2837.73	5327.58	872.957	1096.96	1365.87
Succinimidyl-6-(biotinamido) hexanoate	PDA	15.07	455.1967m/z	12042.5	4094.95	4965.02	1173.21	18761	1912.88	720.641	1424.5	2628.53	4400.51	5089.97	451.144	3554.92	3942.7	347.133	2350.8	19847.4	268.64	1524.02	2744.24	894.506	628.013	649.639
trans-Cinnamaldehyde	PDA	15.09	115.0539m/z	61263.2	25898.4	62397.1	44091.6	92214.3	47621.6	9520.38	45139.6	9553.47	59981.4	69418.9	17170.3	112746	66674.4	35625.1	48331.7	101064	16949.6	58185.7	56067.4	27956.2	21620.3	30157.7
Cinnamyl alcohol	PDA	15.09	117.0695m/z	974391	430716	910406	675255	1.33833e+06	707031	172790	717993	224037	915746	1.01409e+06	308239	1.63418e+06	989437	536225	758004	1.46514e+06	284543	866878	840400	510462	331190	457666
1-(4-Methylphenyl)-2-phenylethanone	PDA	15.09	193.1003m/z	48411.4	14674.6	29988.9	16677.1	58340.6	19995.6	6398.19	19667.4	9778.63	28249.7	34168.5	8434.63	60625	26295.8	14348.6	22325.7	67099.3	7091.53	26794.9	20267.4	10674.8	8039.75	12318.8
N'-(4-Methoxybenzoyl)-2-{[4-methyl-5-(3-pyridinyl)-4H-1,2,4-triazol-3-yl]sulfanyl}acetohydrazide	PDA	15.09	398.1180n	343870	180476	396945	315039	693114	369508	90201.4	375605	111863	493809	488696	151791	773547	508840	298298	387821	675132	156674	414943	494716	262327	178296	220432
Met-Arg-Lys	PDA	15.09	434.2552m/z	0	0	0	0	0.00100091	0	0	0	0	1934.26	0	6.26799	20050.9	543.273	154.069	0	19.6756	206.48	0	0	0	1073.24	0
1-Linoleoyl-sn-glycero-3-phosphorylcholine	PDA	15.16	520.3384m/z	295800	51301.1	46766.3	21111.5	381105	56764.3	2442.5	17600	18921.9	62535.5	22685.8	22795.3	179872	127099	31364.3	21490.9	214440	69975.9	28536.8	21736.8	156247	35136.3	12080.5
3-Hydroxy-2-((9Z,12Z)-octadeca-9,12-dienoyloxy)propyl 2-(trimethylazaniumyl)ethyl phosphate	PDA	15.16	542.3202m/z	15720.9	2882.22	4497.51	1363.98	26811	4675.51	0	0	0	5557.56	1878.13	1053.14	12116.4	18584.1	4486.49	2373.98	12432.5	14047.9	1126.61	2053.31	11035.9	5245.67	1715.19
1-Pentadecanoyl-sn-glycero-3-phosphocholine	PDA	15.21	482.3227m/z	70818.2	5346.77	5403.53	2772.82	55414.8	16521.6	728.487	1766.93	2167.51	18621.6	5417.03	2540.48	64327.5	35879.9	5322.79	1609.03	51823.9	24454	5733.66	3380.9	49382.4	11149.5	1898.53
2-Arachidonoylglycerol	PDA	15.23	361.2723m/z	307461	116679	151943	59536.2	251661	122118	15138.5	62693.9	20299.9	186894	114151	53731.4	297657	296998	135120	46755.9	239763	328807	137955	65597.9	269997	143241	64117.9
3-Hydroxybutyrylcarnitine	PDA	15.25	495.2919m/z	0	0	0	0	0	0	0	0	0	423.001	29884.9	0	110.668	0	0	0	13008.7	0	0	0	0	0	0
3-Hydroxy-2-((9Z,12Z)-octadeca-9,12-dienoyloxy)propyl 2-(trimethylazaniumyl)ethyl phosphate	PDA	15.33	542.3203m/z	30306.8	2098.3	565.498	2006.34	52025.7	4102.85	0	502.335	902.943	4070.58	395.878	637.819	29319	9179.14	504.829	0	28864.6	3260.32	412.686	0	30587.4	1450.63	0
N-Octylsphingosine	PDA	15.38	412.4133m/z	0	544.808	1817.56	0	0	1577.08	573.086	324.594	0	1686.49	955.584	261.904	0	5563.18	296.345	0	0	3074.12	1652.18	0	0	2948.87	431.594
1-Palmitoyl-sn-glycero-3-phosphocholine	PDA	15.56	495.3317n	3.82323e+06	918761	1.40364e+06	749107	2.92235e+06	1.32636e+06	90051	715672	122773	1.75145e+06	733220	861075	3.42903e+06	2.80599e+06	860966	555066	3.04184e+06	1.86948e+06	701967	765004	3.02228e+06	772789	385057
1-Palmitoyl-sn-glycero-3-phosphocholine	PDA	15.56	518.3204m/z	383151	119628	201139	132631	538583	299190	18950.8	164385	26328.6	414772	148882	188108	807477	678557	198571	114036	669950	445491	141595	161591	763760	176743	73666
Securinine	PDA	15.58	217.1093n	57613.2	25283.9	45840.7	24763	89330.3	27543.4	15310.9	41178.8	34163.5	48452.5	47680.7	20628.7	72290.8	35477.4	23617.4	33424.4	114501	10914	41951.6	36989.9	27344.6	11989.5	20044
1-Oleoyl-sn-glycero-3-phosphocholine	PDA	15.58	521.3470n	882288	660773	1.74453e+06	648259	841635	314840	110933	607980	31832	464493	892422	529485	575108	583533	1.41236e+06	609669	592936	589808	1.21812e+06	699102	562777	257124	577618
Bis(2-ethylhexyl) adipate	PDA	15.61	393.2960m/z	14136.6	17991.2	12919.6	13454.4	15626	29657.4	5049.58	15333.5	14399.4	55316.4	8957.97	9763.24	9716.75	40459.5	7526.77	13044.6	12214.3	16642.1	11560.4	16311.4	12157.8	18493.8	7949.52
1-Palmitoyl-2-hydroxy-sn-glycero-3-phosphoethanolamine	PDA	15.61	453.2843n	213562	111894	166999	122286	257684	223546	17650	141947	15294.6	350902	137546	171877	295159	478322	198474	111382	263772	393992	148416	128965	271267	156774	68086.2
1-Oleoyl-sn-glycero-3-phosphoethanolamine	PDA	15.63	480.3075m/z	995331	689442	1.59325e+06	647781	895806	434855	201650	676939	139152	840832	1.26963e+06	939937	937555	838302	1.91446e+06	620771	725270	953308	1.56781e+06	657104	841586	353778	696040
Pipericine	PDA	15.66	336.3246m/z	19413.5	6596.9	14602.3	1349.49	19099.7	38818.7	0	2166.62	2376.27	42244.2	8264.11	1294.52	16311.5	105319	5209.65	698.26	12837.5	66643.3	7539.07	1879.36	12772.9	28199.9	898.476
Miltefosine	PDA	15.66	408.3224m/z	3363.18	10019	16132.4	16783.2	1361.32	3623.92	997.804	15147.9	0	9415.62	7930.8	15948.6	1390.71	4962.63	10277.9	10742.2	1680.46	5352.36	4786.89	16306.1	422.533	3218.78	4897.89
2-(5-Oxovaleryl)phosphatidylcholine	PDA	15.66	594.3752m/z	21749.8	584.969	0	0	12629.5	1479.54	0	0	1373.91	1515.38	0	0	7202.46	4466.66	0	0	7502.7	6616.72	1099.19	1333.07	5927.95	1519.67	0
Andrastin F	PDA	15.68	431.2783m/z	18192.8	0	360.368	0	0	0.43868	429.934	0	12314.3	342.505	1755.41	0	607.15	275.489	1497.9	0	402.077	286.843	0	0	420.596	0	13998.4
Thiomiltefosine	PDA	15.73	446.2839m/z	5147.09	0	539.393	673.515	1556.46	224.922	0	1104.49	2884.88	1906.34	896.665	1385.54	1019.73	1170.26	383.096	598.6	2218.04	1415.83	233.027	854.097	1814.64	478.064	4421.34
1-Oleoyl-sn-glycero-3-phosphocholine	PDA	15.76	521.3470n	2.44113e+06	596389	791303	596378	2.15462e+06	572494	53587.5	590735	170808	852796	418523	814033	1.75045e+06	1.11479e+06	553623	480746	1.37816e+06	834294	493437	555134	1.36404e+06	271231	243520
5,8,11,14-Tetraoxa-2-azahexadecanoic acid, 16-amino-, 1,1-dimethylethyl ester	PDA	15.81	337.2334m/z	79261.2	47302.8	30441.5	43092.9	93220.4	38710.3	21771.6	69343.3	68664.9	68839.9	45280.6	56719.9	96493.8	56149	33091.6	68279.3	98762.3	43475.8	51160.7	76855.6	92425.4	28884.4	30992.1
9-Deoxy-9-methylene-16,16-dimethylprostaglandin E2	PDA	15.86	401.2649m/z	98455.3	18359.1	25118.8	12366.9	133793	22537.8	4248.89	24879.6	27817.1	43830.1	22614.3	21707.3	112142	51718.9	30875.5	17107.6	151787	36215.4	38267.8	22310.1	49589.9	24028.1	18973.4
1-Heptadecanoyl-sn-glycero-3-phosphocholine	PDA	15.89	510.3537m/z	176592	9805.92	11613.6	7040.04	115074	62888.6	326.276	1969.27	2197.91	67840.6	13463.2	4611.74	179373	134470	4609.49	1864.72	138261	64384.7	3870.27	2119.94	126938	33826.1	1109.88
1-Heptadecanoyl-sn-glycero-3-phosphocholine	PDA	15.89	532.3360m/z	5480.75	0	0	802.307	11652.3	9321.18	0	0	0	21078.4	1631.7	0	32624.2	17686.1	0	534.771	16866.9	9195.76	0	0	22353.9	5777.94	375.021
1-(1Z-Hexadecenyl)-sn-glycero-3-phosphocholine	PDA	15.91	479.3361n	169223	150391	203795	192341	104009	202441	31889.2	219567	5873.38	424303	133734	220425	99456.7	451142	143953	194203	110679	291095	106579	268265	97677.2	139238	85965.2
Stearoyl ethanolamide	PDA	15.93	328.3194m/z	8396.75	3114.62	8488.3	2690.5	7729.46	3364.56	732.52	1876.77	0	3399.24	4622.04	2581.95	15605.5	8991.69	4505.15	1782.22	12890.4	8789.78	9162.47	3617.58	17499.9	5740.12	2415.73
1-Hexadecyl-sn-glycero-3-phosphocholine	PDA	15.93	481.3520n	293064	966121	3.57385e+06	1.84864e+06	179823	252153	410970	2.26213e+06	7827.59	608321	1.58339e+06	2.32308e+06	201286	486484	2.22705e+06	1.74205e+06	172961	474207	1.58351e+06	2.58864e+06	174925	228257	1.18778e+06
Leupeptin	PDA	15.95	427.3013m/z	29084.9	2719.12	3453.77	2700.77	28471.3	1174.69	445.371	1114.97	8330.39	1604.09	2422.29	506.275	42127.9	375.389	2168.22	2355.57	17325	2741.59	2472.8	2355.73	22495.7	532.877	1869.6
N-Oleoylethanolamine	PDA	16	325.2967n	2429.15	16648.1	26804	5769.19	2294.23	13883.6	1204.57	10999	258.824	18493.9	14165.2	7998.91	3257.96	31925.1	12155.5	5399.44	5495.6	33196.5	13033.5	9743.62	2461.28	13177.9	5243.35
1-Stearoyl-2-hydroxy-sn-glycero-3-phosphocholine	PDA	16	506.3593m/z	31365.5	23033.5	43957.8	45435	22035.6	44112.4	6237.7	52403.1	2.8951	83952.7	22570.1	52840.2	14711.8	107003	25459	49346.3	27025.3	70666.1	15570.3	59707.4	8995.57	30660.8	13422
(9E)-9-Octadecenamide	PDA	16.07	281.2707n	2.15085e+08	8.13887e+07	2.14825e+07	1.07563e+06	1.92941e+08	5.7112e+07	199820	2.13175e+06	3.57377e+07	1.3796e+07	4.7161e+06	1.12623e+06	1.15602e+08	9.69049e+07	2.05978e+06	1.07591e+06	3.50359e+07	8.2096e+06	2.6365e+06	735610	1.47925e+08	4.6177e+07	793593
1-Palmitoylglycerol	PDA	16.07	330.2755n	4.66661e+06	1.49266e+06	3.00001e+06	927783	5.7238e+06	747537	314079	1.54545e+06	2.2516e+06	1.68192e+06	2.68876e+06	1.34341e+06	7.76477e+06	1.50893e+06	3.43389e+06	1.28998e+06	8.7251e+06	2.9264e+06	2.75904e+06	1.76537e+06	6.29103e+06	751330	934729
1-(1Z-Octadecenyl)-sn-glycero-3-phosphocholine	PDA	16.07	507.3675n	202157	500506	1.33885e+06	802505	160822	193025	167033	1.06624e+06	7313.4	567688	599259	1.47666e+06	171876	566967	874205	1.12232e+06	150519	383693	531358	1.47275e+06	104083	179738	462559
Pregabalin	PDA	16.09	142.1221m/z	41384.8	14038.4	3717.81	154.57	34857.9	9926.81	116.624	388.376	5813.07	1821.36	387.165	122.744	18306.6	15122.8	311.236	130.979	5844.92	800.16	285.565	513.382	24681	6732.34	38.05
(4,7,7-Trimethylbicyclo[4.1.0]hept-4-en-3-yl)methanol	PDA	16.09	166.1352n	123587	39823.6	11327.2	1456.68	101054	31161.5	588.236	2094.74	15851.1	6506.3	3090.59	1827.87	52675.8	48605.3	2113.18	1704.61	18793.9	4426.23	2419.26	1799.25	76099.5	23947.6	852.709
Monoelaidin	PDA	16.12	357.2984m/z	21103.5	28975.9	153758	45981.6	21654.3	6327.23	22131.7	76035.3	4058.83	22854.8	64259.5	86114	18472.5	18372.7	102157	70947.3	30571.2	23294.1	139284	93751	13927.2	10920.8	51616.3
1-Stearoyl-2-hydroxy-sn-glycero-3-phosphoethanolamine	PDA	16.18	481.3157n	329120	267764	211657	158183	466479	680515	26724.4	264314	32174.3	1.1194e+06	260781	377128	679141	1.52577e+06	367350	218315	534563	1.36219e+06	335114	239013	590056	673201	149643
1-Stearoyl-2-hydroxy-sn-glycero-3-phosphocholine	PDA	16.18	523.3626n	4.01342e+06	398921	571857	196302	2.79768e+06	2.15331e+06	37825.7	185111	126407	2.30296e+06	486103	179471	4.92472e+06	4.00323e+06	235884	137879	3.56147e+06	2.45699e+06	244101	176681	3.17233e+06	1.1431e+06	135297
1-Hexadecyl-1H-indole-2,3-dione	PDA	16.21	372.2915m/z	0	256.361	2273.33	0	0	1031.86	0	0	0	1627.78	1335.41	311.333	0	2627.12	2963.28	595.411	369.313	650.529	1651	0	0	1307.89	764.48
1-O-Hexadecyl-2-O-methyl-sn-glyceryl-3-phosphorylcholine	PDA	16.23	496.3749m/z	3973.98	11562.2	32224.7	13833.5	766.682	5499.94	2016.84	14481	0	8123.52	10579.2	14266.8	1638.89	11156.7	16168.8	10017.1	3064.71	9125.37	10440.4	11544	0	3082.44	7484.68
Dimethyldioctadecylammonium cation	PDA	16.25	550.6274m/z	73991.9	57737	44753.4	52973.9	60329.5	47632.9	23509.7	83447.6	69992.3	78949.3	51058	53802.4	64488.8	57145.5	41291.7	74037.4	63864.4	47479.3	47384.8	63177.2	72199.7	32327.1	31166.2
1-Hexadecyl-2-azelaoyl-sn-glycero-3-phosphocholine	PDA	16.25	651.4467n	47983.8	3294.54	15226.2	4005.72	5010.05	4374.72	1153.64	5867.94	0	6677.92	10094.7	4572.46	3531.01	4606.63	13457.2	9484.15	3611.89	4604.26	8993.92	5539.19	1321.98	710.815	3910.51
1-O-Hexadecyl-2-O-(2E-butenoyl)-sn-glyceryl-3-phosphocholine	PDA	16.28	549.3784n	200795	57922.1	100616	55479.3	107724	74992.5	4649.86	70542.3	6792.17	123484	52476.1	77328.4	124908	151361	73867.9	52153.1	106829	111989	60758.6	50750.9	95314.1	43558.1	38277.9
7-Oxocholesterol	PDA	16.33	365.3189m/z	4838.8	1865.81	1576.02	431.509	1479.82	636.689	0	0	0	2701.05	410.706	0	1695.41	3653.29	506.821	290.88	1935.08	5019.74	448.196	0	1514.57	2170.24	0
Palmitoylcarnitine	PDA	16.38	422.3227m/z	7955.22	4710.34	7535.74	2145.65	12478.7	3946.09	1988.81	6123.63	1142.1	8635.99	7707.25	4903.35	15235.7	8407.06	4254.7	4036.09	11478.5	4438.65	6411.14	4622.94	11943.1	2596.07	3241.13
Stearamide	PDA	16.45	283.2864n	6.09513e+07	4.49993e+07	4.79435e+07	6.7074e+06	4.92093e+07	1.78814e+07	1.41419e+06	9.22693e+06	1.52292e+06	1.88601e+07	2.34682e+07	7.7622e+06	3.75628e+07	4.4069e+07	1.87047e+07	7.91838e+06	4.42552e+07	2.09202e+07	1.36526e+07	3.98484e+06	3.43353e+07	1.57674e+07	7.21243e+06
1-(1Z-Octadecenyl)-sn-glycero-3-phosphocholine	PDA	16.45	530.3565m/z	598.729	7533.24	10782.6	16819.9	5930.4	33959.1	3361.09	21416.4	521.94	75416.3	16664.1	24769.4	14813.2	64639.3	10112.1	21781.7	5781.05	33006.2	13677	21068.2	2484.68	19699	7844.35
1-(1Z-Octadecenyl)-sn-glycero-3-phosphocholine	PDA	16.47	508.3746m/z	85050.3	148848	230024	186731	65744.6	153661	33109.3	217737	0	239408	157447	225945	86987.7	319142	219925	214845	72526.6	226722	148290	229881	61140.8	122003	104808
1-O-Octadecyl-sn-glyceryl-3-phosphorylcholine	PDA	16.47	509.3829n	71985.7	385478	1.16555e+06	670830	77478.6	128066	193802	798660	2461.1	277443	839945	951835	115868	226037	1.38766e+06	821129	73923.3	180279	1.02329e+06	908798	57258.1	88447.3	539861
3-(Hexadecyloxy)-1,2-propanediol	PDA	16.49	316.2966n	1661.01	229623	2.25996e+06	2.04552e+06	3305.11	3220.86	740774	2.87393e+06	494.054	12343	1.28834e+06	4.26151e+06	2002.94	5991.68	2.90189e+06	3.16785e+06	1051.08	6183.99	2.65573e+06	3.8077e+06	2443.06	3028.88	1.33815e+06
3-Hexadecyl-4-methoxy-5-methyloxolan-2-one	PDA	16.56	354.3119n	23560.6	109732	95068.7	33317.4	31796.9	306241	18673.4	63512.3	15740.8	413935	62075.3	46340.3	29720.2	848633	46620.4	53793.9	25571.3	206408	64149.3	57364.5	33360.1	257338	35454.2
1,2-Didecanoyl-sn-glycerol	PDA	16.56	423.3063m/z	4155.3	4472.7	388.756	5001.13	7808.66	5083.07	1784.17	5991.17	2885.25	7715.52	7852.84	2560.87	9367.76	8952.19	30280.6	4676.42	12245.7	4332.58	1505.56	7145.12	7870.46	4938.65	7395.84
2,3-Dihydroxypropyl octadecanoate	PDA	16.58	358.3069n	672484	337500	291452	136799	755121	283157	18011	158745	127736	287417	263410	98148	1.03841e+06	673719	358578	120507	584565	378340	262370	109985	637047	235852	139054
2-Oleoyl-1-stearoyl-sn-glycero-3-phosphoserine	PDA	16.58	790.5586m/z	155426	109661	57015.8	65293.3	59556.7	592939	929842	1.42374e+06	890063	222832	328517	375248	240740	309910	564472	755077	318785	654085	1.31728e+06	1.11524e+06	626057	94908.9	194374
2-Docosahexaenoyl-1-stearoyl-sn-glycero-3-phosphoserine	PDA	16.58	836.5425m/z	12388.6	944.938	900.776	2916.97	41837.1	70525.8	39487.8	301221	55560	409937	799397	97086	1.08708e+06	381395	42404.5	558581	327665	328388	188156	533355	177792	276669	816295
Sarsasapogenin	PDA	16.61	399.3240m/z	19968.3	17838.5	21120	6061.87	15635.1	10637.8	2712.51	9436.51	3861.86	22950.3	9818.39	10913.7	12800.8	31770.1	15794	11659.6	17648.9	22436.6	12570.5	15209.2	12882.9	12543.3	7011.93
Palmitoylcarnitine	PDA	16.61	422.3225m/z	13266.7	5120.07	9443.65	1681.4	20941.7	3060.16	1103.16	7585.14	751.865	4121.47	4112.35	10387.9	31625.3	11901.2	7515.16	3917.67	23006.7	6930.78	5166.23	7819.84	20000.5	3634.73	3263.64
1-Arachidoyl-2-hydroxy-sn-glycero-3-phosphocholine	PDA	16.66	551.3939n	61523.9	11999	38194.8	15577.9	39845.3	59380.4	1679.32	10075.7	602.231	65514.7	28528.9	10984.3	65562.8	117882	24334.5	17350.3	41894.4	70200.8	21471.2	16290.5	51158	37531.8	14341.1
Docosahexaenoic acid methyl ester	PDA	16.79	342.2543n	166942	58720.2	41837.7	41391.1	239013	169441	25932.5	194764	89352.6	507382	67044.3	143075	146115	376458	99176.1	178726	187795	283684	88444.9	193655	205487	160450	53567.7
Di-n-octyl phthalate	PDA	16.79	390.2758n	3.86172e+06	2.498e+06	2.35682e+06	1.65442e+06	7.49078e+06	3.20676e+06	525626	3.11668e+06	1.25072e+06	5.2876e+06	3.01393e+06	1.37686e+06	5.23152e+06	1.20081e+07	1.66943e+06	4.65824e+06	6.28611e+06	2.13799e+06	1.32795e+06	2.85732e+06	3.66897e+06	4.62112e+06	1.49618e+06
Arachidonic acid methyl ester	PDA	16.81	318.2544n	583278	96997	65750.8	47699.5	536678	172314	24889.6	189579	143834	589424	88951.3	192657	291747	437073	162173	174409	432563	346896	95801.3	228217	519266	183074	61246.8
Bis(2-ethylhexyl) adipate	PDA	16.81	370.3070n	8.46383e+06	2.34386e+06	6.61015e+06	3.67461e+06	2.06286e+07	2.08531e+07	499231	2.89927e+06	1.61488e+06	1.45192e+07	1.29566e+07	913276	4.31261e+07	2.61093e+07	4.27745e+06	5.42404e+06	2.2893e+07	9.71024e+06	4.99899e+06	4.00236e+06	1.62262e+07	7.62083e+06	2.90126e+06
Sarsasapogenin	PDA	16.83	417.3344m/z	33646.8	30912.5	31630.4	25309.2	35183.2	42517.2	6749.02	42907.3	7006.16	79925.8	30547	32262.6	39380.8	71301.1	25351	37536.2	46724.4	43607	21189.1	51431	29785.5	27384.9	12535.2
N-(5-Chloro-2-hydroxyphenyl)piperidine-4-carboxamide	PDA	16.88	237.0782m/z	22654.8	15050.2	11835.9	13100.3	15965.9	7020.04	4560.31	11388.1	15435.2	13679	9119.19	14294.7	10997.6	11517.6	8228.78	16555.1	10771.4	7758.56	8874.98	14969	14619.1	6040.48	7349.47
Methyl tetradecanoate	PDA	16.93	243.2308m/z	35044.5	33477.3	23824.8	34420.2	42026.7	16982.5	16879	35853	38186.2	27859.3	28533.4	39117.2	29726	22482.7	19982.8	41630.7	32508.2	20324.5	28345.4	45390	43180.7	14583.1	19228.2
1-Stearoyl-2-myristoyl-sn-glycero-3-phosphocholine	PDA	16.96	733.5613n	20246.7	108998	353836	169789	12834.8	14448.7	41665	172791	1124.31	11560.1	147609	211776	8692.93	26116.6	174861	184521	6725.33	22876.8	130246	221704	6857.47	14404.2	105706
Erucamide	PDA	16.98	337.3333n	1.91488e+06	668086	2.20484e+06	122473	2.96656e+06	1.99311e+06	43771.4	303699	361995	2.79156e+06	1.49685e+06	182354	3.36551e+06	1.14299e+07	1.44142e+06	297519	2.40616e+06	1.18961e+07	965588	347178	2.26518e+06	2.73067e+06	269516
1-Stearoyl-2-linoleoyl-sn-glycero-3-phospho-L-serine	PDA	16.98	810.5253m/z	38939.5	0	0	0	43215.4	68926	61525.8	20964.8	25277.7	142786	36004.6	49153.3	83265.2	164175	13848.3	135802	211174	162744	89093.6	26718.9	23218.6	68764	80637.8
1-Behenoyl-2-hydroxy-sn-glycero-3-phosphocholine	PDA	17.03	580.4323m/z	5708.49	1613.59	8244.18	1500.41	2426.48	4026.13	576.475	1009.79	0	6192.99	5348.12	3270.19	9045.37	14248.3	3376.79	3481.41	3581.78	10062.8	3725.85	1794.48	4305.54	5477.44	2601.79
N-Lauroyl-D-erythro-sphingosylphosphorylcholine	PDA	17.06	646.5043n	117574	146752	443747	76401.3	68092.6	65837.2	26604.9	87382.6	3066.44	104789	191051	111061	89084.5	134390	190472	94823.7	63273.5	92413.6	185784	105387	61550.8	55345.2	103441
1-Palmitoyl-2-lauroyl-sn-glycero-3-phosphorylcholine	PDA	17.11	678.5052m/z	4256.1	10264.4	4860.12	3388.75	6261.04	3495.59	1048.95	830.779	867.991	4617.58	1524.64	0	1936.24	6908.48	1456.51	2904.5	4341.94	4965	450.533	2483.88	0	1638.91	2028.23
Adipic acid diisononyl ester	PDA	17.13	421.3277m/z	42989.6	33389	40014.9	38563.6	80533.7	35942.6	29073.8	86608.3	82997.8	143365	1.54143e+06	70886.9	84513.3	69634.3	45185.3	95223.7	93701.1	47378.2	66655	94655.3	125742	28825.2	36953.9
2-Oleoyl-1-palmitoyl-sn-glycero-3-phosphoserine	PDA	17.13	762.5271m/z	83889.4	16694.8	39472.1	110894	111311	489296	161387	145090	44802.9	461981	161498	81660.7	354280	999937	66554.6	654208	855418	714568	390140	318866	64022	326766	599214
Adipic acid diisononyl ester	PDA	17.19	399.3456m/z	983.708	1744.48	1041.25	1546.31	2853.13	1409.32	810.294	2540.55	1903.97	10107.2	172233	2246.46	2330.41	1407.83	732.636	1857.76	3569.5	1140.92	2018.74	2186.26	7182.19	458.241	1394.88
1,2-Dilauroyl-sn-glycerol	PDA	17.27	479.3698m/z	913.318	0	724.407	274.25	717.366	746.236	326.972	863.58	1781.93	726.723	1879.61	385.418	1491.63	318.365	5689.71	0	2074.5	924.057	366.08	1967.95	3475.09	769.174	866.603
Docosanamide	PDA	17.34	339.3488n	122730	76073.5	67104.1	57219.1	123161	44894.8	35783.5	91652.1	96460.7	84900.2	56960.3	80015.1	99857.7	67547	41764.8	89931.3	103366	51798.1	64773.1	95400.3	133480	35937.7	40231
1-Lignoceroyl-2-hydroxy-sn-glycero-3-phosphocholine	PDA	17.42	607.4566n	18115.6	9228.56	12351.5	11951.1	12032.1	19385.6	654.474	7784.68	0	30388.5	9332.35	10138	12316.1	26154.8	8853.39	10776.6	7998.04	24603.8	8805.69	9455.76	16691.6	15104	8121.97
1-Palmitoyl-2-lauroyl-sn-glycero-3-phosphorylcholine	PDA	17.42	677.4984n	1.59309e+06	3.41621e+06	3.78787e+06	2.6604e+06	1.18998e+06	1.66787e+06	589049	2.11501e+06	90868.7	3.29588e+06	2.69517e+06	2.13956e+06	938298	1.97677e+06	2.38863e+06	2.6002e+06	875859	2.31773e+06	2.61264e+06	3.00141e+06	1.39218e+06	1.47036e+06	1.98356e+06
1-Palmitoyl-2-myristoyl-sn-glycero-3-phosphocholine	PDA	17.42	706.5363m/z	20282.8	31984.7	16558.6	29798.7	12795.8	8775.48	5692.97	41177.3	0	14976.5	9540.79	4865.61	4115.71	10554.7	8049.44	11907.8	10218	29791.4	12300.1	10228.6	7214.41	6692.72	9832.07
1,2-Distearoyl-sn-glycero-3-phosphocholine	PDA	17.52	790.6306m/z	0	2273.55	13303.2	7979.11	0	0	1419.09	4641.7	0	0	2068.23	2771.12	0	0	3142.14	5464.13	0	0	4447.19	5570.1	0	0	1693.65
1,2-Dilinolenoyl-sn-glycero-3-phosphoethanolamine	PDA	17.55	735.4822n	23623.9	23949.9	18707.7	14852.1	36668.2	32810.1	1470.54	22379	0	68226.7	14512.5	20651.2	31866.6	63049.3	15413.2	24158.1	30795.3	48764.8	12921.5	24182.1	35516.8	23780.1	7336.45
D-Leucinamide, N-[(phenylmethoxy)carbonyl]-L-leucyl-N-[(1S)-1-formyl-3-methylbutyl]-	PDA	17.6	476.3123m/z	8250.36	18195.4	20517.8	16601.8	9131.67	12151.1	2750.89	18950.5	381.011	20606.8	13170.3	17829.6	6720.45	17563.7	16210.3	15054.1	7636.17	13484.3	12968.9	16437.2	8253.25	8101.26	8412.31
1,2-Dipalmitoleoyl-sn-glycero-3-phosphoethanolamine	PDA	17.6	687.4827n	17028.3	68078.2	160098	108939	15923.1	14065.6	21911.2	119633	1993.34	37106.1	106107	131309	10282	25992.7	135938	116732	9650.1	29876.1	141831	145913	13455.1	14117.4	63949.3
N-Palmitoyl-D-sphingosine	PDA	17.62	520.5075m/z	2994.38	6615.35	19824.6	8784.63	961.913	213.856	1529.05	2822.01	0	534.47	5821.81	5044.51	2853.71	975.633	7045.91	3997.57	481.274	1505.69	7310.22	4370.29	3776.75	649.357	4218.63
Palmitoyl sphingomyelin	PDA	17.75	703.5734m/z	6.8231e+06	8.67625e+06	9.21766e+06	7.19463e+06	4.14115e+06	3.0807e+06	1.95007e+06	5.00279e+06	423335	4.71937e+06	5.85489e+06	4.41012e+06	4.98148e+06	4.74474e+06	5.1984e+06	5.5458e+06	3.76786e+06	4.52198e+06	6.18846e+06	6.10643e+06	6.38669e+06	3.1664e+06	3.78197e+06
1,2-Diarachidonoyl-sn-glycero-3-phosphocholine	PDA	17.75	830.5682m/z	43730.2	7559.41	692.873	4730.85	25503.1	27269.6	0	375.434	8786.4	27049.2	0	0	15252.5	37071	274.08	0	16719.9	19630.6	260.651	2146.37	24890.3	11922.7	0
1-Palmitoyl-2-myristoyl-sn-glycero-3-phosphocholine	PDA	17.83	706.5367m/z	6.78917e+06	6.23251e+06	5.74958e+06	4.04945e+06	4.39679e+06	3.65958e+06	778976	3.24536e+06	507766	6.67358e+06	3.36503e+06	2.84054e+06	4.2237e+06	6.03226e+06	3.3142e+06	3.71827e+06	3.93439e+06	5.99627e+06	4.19429e+06	3.99615e+06	4.93296e+06	3.61642e+06	2.37839e+06
N-Oleoyl-D-erythro-sphingosylphosphorylcholine	PDA	17.88	728.5815n	82482.6	32451.9	22109.2	22821.5	46786.2	16607.3	3080	26292.1	5444.32	28497.6	14902.2	14422.1	47240.1	30407.5	12065.8	23268.1	41638.9	22512.5	16224.5	27179.5	50301.8	13391.7	11327.1
1-Palmitoyl-sn-glycero-3-phosphocholine	PDA	17.93	478.3275m/z	116296	84898.1	39651.4	74243.3	112143	56260.5	18196.2	76182.1	26269.2	94947.5	45537.2	63757.7	81604.1	60959.6	34036.3	74797.2	86931	38793.8	43400.4	78395.9	113832	33963.3	35823.1
1-Palmitoyl-2-docosahexaenoyl-sn-glycero-3-phosphocholine	PDA	17.96	806.5672m/z	4.40583e+06	1.08872e+06	250430	461841	2.43886e+06	1.98458e+06	39547.1	385926	710830	2.70317e+06	199584	277275	1.99462e+06	3.26699e+06	139601	416402	2.25672e+06	1.85278e+06	155159	387402	2.30156e+06	1.17562e+06	118693
D-Leucinamide, N-[(phenylmethoxy)carbonyl]-L-leucyl-N-[(1S)-1-formyl-3-methylbutyl]-	PDA	18.03	476.3118m/z	8726.8	12556.9	9558.12	17196.3	8665.67	3580.93	4912.8	20216.4	0	8984.7	12806.1	16623	5117.91	2714.09	8146.22	19148.4	7090.11	2410.74	11523	23031.7	9722.24	2865.04	8784.62
1-Oleoyl-sn-glycero-3-phosphocholine	PDA	18.06	504.3431m/z	23655.4	24500.3	18550.9	28457.7	19984	10516	7222.53	30062.1	1893.74	18620.6	19542.5	26699.4	11256.9	10764.6	13951.9	29406.8	15224.8	5521.89	18937.8	33958.2	22089.5	5920.93	10659.1
1,2-Dilinoleoylglycerol	PDA	18.06	599.5016m/z	9267.86	4437.96	3711.5	1033.08	6614.94	5590.71	227.1	1176.79	0	7719.01	1657.06	1231.21	3909.38	7224.05	2454.9	1246.33	6143.42	7104.23	2678.96	717.644	8185.73	6039.7	1048.37
2-Linoleoyl-1-palmitoyl-sn-glycero-3-phosphoethanolamine	PDA	18.06	715.5137n	442048	596810	954875	756659	259395	143935	188819	612406	119198	279316	636924	490354	155844	171848	574235	586615	141451	180659	720006	692412	235021	135409	394281
2-Arachidonoyl-1-palmitoyl-sn-glycero-3-phosphoethanolamine	PDA	18.06	739.5136n	476419	308809	210690	188506	391588	261650	39070.4	151435	41186.3	389383	170419	108719	267737	337991	137744	151943	272091	275291	151959	159615	411600	217784	99253.7
N-Palmitoyl-D-sphingosine	PDA	18.08	537.5105n	5065.97	15609.2	60780.8	23690.4	2942.06	2022.9	21853	14797.4	0	2659.44	27294.9	11219.3	9373.65	1213.91	30952.9	14172.2	6100.87	2389.15	40175.4	17728.3	19373.6	4421.7	22662.9
1-Oleoyl-2-linoleoyl-rac-glycerol	PDA	18.21	601.5172m/z	4402.46	8606.32	6866.53	5025.9	2451.39	2489.95	0	1812.78	0	5477.09	4326.22	2885.66	4253.94	2444.52	3748.6	1467.2	1169.2	3084.67	3616.05	1550.02	2057.4	2129.32	2674.57
N-(Octadecanoyl)sphing-4-enine-1-phosphocholine	PDA	18.26	731.6033m/z	37765.5	51445.4	19708.6	10183.6	16258.5	12601.4	5992.13	5846.85	0	17771.8	17507.2	5415.98	41783.6	22928.3	9960.24	5517.33	15439.5	17502.8	14635	5337.05	61237.9	17048.1	13495.7
1-Stearoyl-2-docosahexaenoyl-sn-glycero-3-phosphocholine	PDA	18.26	834.5982m/z	1.25621e+06	541522	156875	185685	846076	625424	21748.8	206690	113380	964145	159110	119816	700185	945422	80295.6	190871	627311	644288	92702.8	197331	832895	443814	86730.2
(.+/-.)-Talinolol	PDA	18.28	364.2594m/z	11019	14019.7	9269.41	5896.25	8998.96	4922.38	1825.91	3516.71	689.999	8063.24	7405.48	3901.21	8143.65	8030.26	5446.06	5288.55	7851.97	6211.55	7567.99	3765.46	14204.4	4956.98	5133.26
2-Arachidonoylglycerol	PDA	18.31	361.2719m/z	10301.2	9061.33	3157.17	3485.87	8535.71	4550.86	706.02	2858.33	391.649	6820.91	4268.96	990.123	5349.68	6150.46	1896.9	2286.08	6074.3	4551.56	2393.85	3465.66	10517.3	3735.24	2202.02
1,2-Dipalmitoleoyl-sn-glycero-3-phosphocholine	PDA	18.31	730.5366m/z	32891	49381.6	32736.3	27839.2	20189.9	15134.9	7357.65	22994	0	27048.7	32011.5	19957.5	19251.5	21017.2	22051.4	22877.1	11943.1	20479.2	28688	24655.2	23548.2	13675.3	22309.2
1-Stearoyl-2-myristoyl-sn-glycero-3-phosphocholine	PDA	18.33	734.5678m/z	5.72885e+06	3.99814e+06	1.47724e+06	1.13752e+06	4.22812e+06	2.20676e+06	341198	959429	173543	3.40039e+06	1.53237e+06	812438	4.52832e+06	3.48608e+06	968742	1.08627e+06	2.75656e+06	2.97006e+06	1.17146e+06	997655	6.50351e+06	2.45834e+06	1.0207e+06
1-Stearoyl-2-arachidonyl-sn-glycero-3-phosphocholine	PDA	18.36	810.5988m/z	1.85103e+06	925261	200342	202454	1.24778e+06	893021	39226.4	210916	202425	1.15305e+06	206165	167060	798154	1.38111e+06	134522	209925	821987	874079	155813	214798	1.11196e+06	687081	134126
1-Hexadecyl-2-(5Z,8Z,11Z,14Z-eicosatetraenoyl)-sn-glycero-3-phosphocholine	PDA	18.38	790.5701m/z	193089	131181	36656.3	95438.4	225314	55912	37291.6	170995	74860.7	113044	78299.2	134560	178967	62482.8	40900.1	163003	206981	38910	52185.2	176690	221287	44093	62251.7
1-(1Z-Octadecenyl)-2-(4Z,7Z,10Z,13Z,16Z,19Z-docosahexaenoyl)-sn-glycero-3-phosphocholine	PDA	18.4	817.5962n	300940	376715	163275	304204	219351	193655	49711	409488	46505.5	288397	134281	336571	163310	259538	117841	320066	186050	167809	145323	400842	181619	138245	116408
1-Palmitoyl-sn-glycero-3-phosphocholine	PDA	18.48	478.3274m/z	68404.6	43814.9	17749	50654.9	67416.2	29246.8	20216	62434	13339.4	40803.2	32449.8	47143.3	42456.7	27956.2	15032.1	55857.9	47647	17036.9	24108.1	56796.7	71852.1	16398	21659.4
1-Palmitoyl-2-oleoyl-sn-glycero-3-phosphoethanolamine	PDA	18.48	717.5291n	557343	576696	729035	515429	382979	216702	180854	445485	93047.7	280612	632159	389226	355164	315549	543450	407645	267461	294451	773748	421135	505146	220006	437695
1-(1Z-Octadecenyl)-2-(5Z,8Z,11Z,14Z-eicosatetraenoyl)-sn-glycero-3-phosphocholine	PDA	18.5	794.6037m/z	1.48985e+06	1.16061e+06	436492	746346	1.0822e+06	571058	82266.7	743895	246946	779992	367278	634274	694376	889925	330389	637071	875979	575872	410021	793166	973183	389983	264489
1-Stearoyl-2-docosahexaenoyl-sn-glycero-3-phosphocholine	PDA	18.5	833.5911n	636226	206664	38234.9	152371	600597	381580	24533.8	230175	135355	487839	69596.3	173183	452400	564853	40239.5	202214	547303	308761	61676.9	234942	621541	227944	52883.8
1-Stearoyl-2-docosahexaenoyl-sn-glycerol	PDA	18.53	651.5325m/z	3935.34	2639.74	344.074	0	3579.8	2572.41	0	779.592	0	3546.73	0	0	619.229	4033.82	247.357	0	1970.92	4801.91	471.816	0	4159.78	2715.16	0
2-Docosahexaenoyl-1-stearoyl-sn-glycero-3-phosphoethanolamine	PDA	18.53	791.5445n	669332	441110	133670	147789	610915	398732	26735.6	141598	46534	517922	136659	102674	531220	604302	90636.5	120477	444194	435806	145918	120094	735799	294598	85039.7
1-Stearoyl-2-linoleoyl-sn-glycero-3-phosphocholine	PDA	18.58	785.5917n	1.47228e+07	2.17849e+07	1.97717e+07	1.74089e+07	9.8482e+06	6.98249e+06	4.45979e+06	1.76907e+07	1.68968e+06	1.18498e+07	1.31803e+07	1.65112e+07	6.99225e+06	1.11302e+07	1.38395e+07	1.60836e+07	7.43948e+06	9.73663e+06	1.7208e+07	1.86632e+07	9.41436e+06	5.92071e+06	9.53546e+06
1-Oleoyl-sn-glycero-3-phosphocholine	PDA	18.6	504.3433m/z	58235.3	58259.5	33791.7	70858.7	49200.6	23280.8	20249.9	82410.1	5567.41	40114.4	40429.3	65295.4	27866.1	29819.5	26952.7	68284.2	35846.5	19112	36985	73015.5	42286.1	15568.9	27481.5
1,2-Dioleoyl-sn-glycero-3-phosphoethanolamine	PDA	18.63	766.5344m/z	148789	172039	167735	167253	157095	84939.6	81257.9	217167	30591.7	142175	177937	194517	159214	130647	139846	208110	133204	110926	194602	197411	215376	71720.8	112960
(.+/-.)-Talinolol	PDA	18.78	364.2595m/z	606.513	3104.61	6529.99	1091.19	574.533	445.688	910.898	1082.01	0	783.189	3005.29	1073.34	831.754	168.953	3595.85	1157.02	0	754.241	4631.1	1484.5	858.874	564.198	1923.37
1-Oleoyl-sn-glycero-3-phosphoethanolamine	PDA	18.78	479.2997n	2437.14	13280.6	22078.7	7085.54	2501.73	392.009	3668.07	4662.45	0	1207.22	14239.9	4679.63	1288.17	1146.72	11036	2282.77	1254.94	1646.15	15785.3	3604.38	2304.85	2391.54	7090.75
1-(1Z-Octadecenyl)-2-(4Z,7Z,10Z,13Z,16Z,19Z-docosahexaenoyl)-sn-glycero-3-phosphocholine	PDA	18.78	818.6031m/z	98570.3	101057	58795.6	78547.3	76993.2	70196.7	14531.1	127152	1400.73	127048	65492.3	122238	57202.2	119815	57813.6	113827	64716.3	85708.4	74707.5	129798	73108.6	59314.1	40450.1
1-(1Z-Octadecenyl)-2-(4Z,7Z,10Z,13Z,16Z,19Z-docosahexaenoyl)-sn-glycero-3-phosphoethanolamine	PDA	18.83	775.5503n	1.05592e+06	797496	361825	310143	883677	544683	100285	248972	225859	797295	306593	183240	734708	897838	202536	204363	589796	645663	277126	191858	981472	459143	148560
1-(1Z-Octadecenyl)-2-(5Z,8Z,11Z,14Z-eicosatetraenoyl)-sn-glycero-3-phosphoethanolamine	PDA	18.94	751.5504n	1.07344e+06	1.11233e+06	511212	288280	1.11932e+06	737501	120448	262795	56207	1.03107e+06	413284	211879	1.0695e+06	1.18485e+06	303760	243728	801953	985579	394281	273357	1.50715e+06	627518	223796
2-Palmitoyl-rac-glycerol	PDA	19.04	313.2723m/z	41647.8	35808.6	33274.2	31582.9	19346.6	7612.37	5914.13	22205.9	14785.2	9518.23	14487.3	12719.5	5102.36	7312.4	13209.3	16076.7	8374.39	8124.03	18951.1	21718.2	11279.1	5813.9	10191.7
1-Stearoyl-2-hydroxy-sn-glycero-3-phosphocholine	PDA	19.14	506.3593m/z	13241.6	21083.3	15033	8894.73	15236.3	9272.59	2224.66	7025.7	0	16482	10730.2	5967.75	8291.18	14691.4	7768.13	4645.99	7094.14	15382.3	8587.17	7392.11	18671.2	8414.36	6592.73
Avocadene acetate	PDA	19.19	311.2568m/z	4475.75	19133.3	29326.1	20129.6	4575.68	1270.89	5761.35	22222.9	4105.48	3456.2	12691.6	13900.2	1586.25	1891.99	13736.8	12551.7	3186.08	3659.51	18432.8	19059	3910.49	2060.83	10078.2
1-Palmitoyl-2-linoleoyl-rac-glycerol	PDA	19.19	592.5053n	45613.9	114649	192476	172263	70210.8	30311.5	93216.2	336096	86515.4	63810.6	178328	242117	57918.8	48522	156206	263707	97435.5	43988.4	224267	333173	103132	25143.4	122557
1,2-Dilinoleoylglycerol	PDA	19.19	639.4949m/z	6305.39	3433.41	736.337	497.034	18051	8589.17	0	0	0	9286.99	683.905	1200.24	7129.72	14522.3	826.08	2242.11	14979	9911.76	1891.55	1930.7	23353.3	6156.86	239.97
.beta.-Sitosterol	PDA	19.22	397.3817m/z	3597.01	5038.5	758.463	0	3294.8	865.935	0	0	0	1787.77	0	0	2159.32	2137.06	0	0	1131.49	2323.02	0	0	2093.7	864.349	0
1-O-Octadecyl-sn-glyceryl-3-phosphorylcholine	PDA	19.3	532.3751m/z	1759.55	5448.22	12386	5872.12	1472.58	1877.69	312.776	3225.6	0	3814.1	6135.35	3948.32	693.607	3150.28	5595.77	3904.63	0	3386.87	6108.87	3759.05	581.912	1933.66	3033.53
Leu-Thr	PDA	2.07	233.1485m/z	0	18920.2	11712.3	14760.2	0	8521.4	4733.29	10146.3	0	9217.41	9670.54	15976.6	0	12445.3	13982.1	10222.3	84.9726	12350.8	19258.2	7715.21	139.906	8364.35	16677.9
Gly-Pro-Arg	PDA	2.19	329.1920m/z	0	101959	95.0786	0	0	0	0	0	0	0	0	0	0	0	0	0	0	0	0	0	0	0	0
Gly-Arg	PDA	2.38	232.1394m/z	0	0	251.66	792.556	0	48.2867	1330.53	317.322	0	0	124.255	537.475	0	0	822.889	0	0	196.703	0	0	0	282.943	366.766
Leu-Glu	PDA	2.38	261.1434m/z	0	11918.2	9777.64	20566.9	0	3113.26	6620.38	13479.4	174.882	2544.62	6501.22	23001.8	0	3869.7	32810.3	3900.72	0	7467.86	12499.4	6633.01	0	4774.65	9599.24
Adenine	PDA	2.5	136.0615m/z	175626	777516	588908	584730	190038	273495	327577	858219	145266	393045	321893	851584	129667	400198	403438	941748	152673	395907	461782	1.27707e+06	233329	250886	316859
Lys-Phe	PDA	2.53	294.1799m/z	451.19	4169.97	16287.7	4531.23	448.729	18142.9	31084.6	2688.11	0	5717.55	9779.58	5943	146.971	13571.6	2903.37	19406.3	131.864	15398.2	13694.9	14917.4	1446.31	22734.5	16323.5
Asn-Tyr	PDA	2.55	296.1228m/z	0	887.052	8781.31	2154.77	0	6688.6	9637.83	1274.16	0	5006.92	4602.06	1253.23	134.339	6507.59	1493.72	10202.1	0	8490.79	5982.07	10376.2	408.02	8595.21	7904.73
Leu-Glu	PDA	2.6	261.1436m/z	0	77373.1	65510.8	95273.3	0	21700.6	50217.4	92223.8	0	17262.4	40801.5	139976	162.996	17638.9	139816	26781.6	0	38044	75847.8	32103	750.278	28761.7	72299.6
Leu-Glu-Arg	PDA	2.6	417.2442m/z	0	0	549.744	773.562	0	0	1103.88	0	0	0	0	379.731	0	0	534.484	0	0	0	0	0	0	333.637	188.392
Cyclo(glycylprolyl)	PDA	2.65	154.0740n	353707	122099	239502	712705	185534	538209	166897	899888	270741	1.1155e+06	497662	866554	202299	994201	491790	929669	256773	647894	261649	1.02558e+06	486164	451129	300421
Ile-Asp	PDA	2.67	247.1277m/z	614.59	3134.93	2028.9	2768.26	768.241	1226.44	1324.45	3804.9	744.391	3061.07	2264.84	3609.28	754.335	2748.35	2689.87	3561.8	747.507	1905.69	3233.45	4271.46	630.704	1261.65	1886.09
Hexanoyl-L-carnitine	PDA	2.67	260.1845m/z	13508.5	5804.48	4117.15	3252.51	8838.21	4012.45	1790.45	4077.06	9509.89	6723.21	4187.42	2927.47	7225.06	6306.52	2347.65	4203.8	6990.99	4834.52	2906.25	3108.77	8483.73	2490.83	2670.93
Carisoprodol	PDA	2.7	283.1640m/z	1843.57	166.343	0	0	2960.23	484.112	0	0	3037.91	1603.12	0	0	1974.01	1210.34	0	0	2245.41	734.962	0	0	2645.11	590.652	0
Gln-Tyr	PDA	2.75	310.1386m/z	0	999.482	6444.09	2199.29	0	4020.07	5472.34	1022.58	0	2435.12	3231.58	1887.84	0	3199.29	1201.51	3173.92	0	3610.03	4150.42	2244.28	0	3317	4659.68
Asn-Leu-Arg	PDA	2.77	402.2449m/z	0	4438.33	8049.98	6553.02	0	4244.5	11965.1	3084.31	0	0	4311.57	3913.12	0	1920.33	8718.96	1271.87	0	4072.71	7324.72	630.033	0	6162.43	8885.57
N-Succinyl-5-aminoimidazole-4-carboxamide ribose	PDA	2.8	375.1134m/z	2674.38	62596.4	30542.8	37830.4	1419.54	2647.1	18860.7	42735.8	1199.99	14127.7	32702.5	45169.2	1531.21	1327.37	31358	47955	1514.74	4747.07	42367.7	55233.8	1733.18	3880.27	23191.3
Thr-Tyr	PDA	2.83	283.1276m/z	0	490.795	5453.82	1412.57	0	3747.24	3048.01	841.281	0	3240.12	2926.66	1366.56	0	3630.44	599.917	3669.16	0	3496.87	3869.63	2187.26	0	3396.46	3927.32
L-Kynurenine	PDA	2.91	209.0912m/z	4317.07	2654.84	2858.91	14461.4	1977.64	8896.75	2386.65	20835.8	3398.74	20934.1	5555.74	21802.2	2474.79	18408.9	5865.93	20030.7	3149.59	11043.4	4600.06	26635.6	6670.24	8944.2	4720.46
Glu-Tyr	PDA	2.93	310.1153n	0	2758.63	6696.52	3580.63	0	2749.85	10815.5	3193.31	0	1174.46	4650.99	5255.63	0	2047.05	7349.51	1703.08	0	4664.13	7145.52	3309.65	0	4150.24	7805.33
Phe-Thr-Arg	PDA	2.98	212.1202m/z	0	0	583.768	2305.24	0	202.595	2548.2	317.334	0	201.476	197.372	1248.44	0	59.1651	705.922	107.7	0	198.387	248.763	247.282	0	430.378	547.086
Ile-Gln-Arg	PDA	2.98	416.2606m/z	335.809	8008.63	15417.9	13289.9	0	6642.93	19510	3700.89	0	471.989	13055.8	6595.5	0	2551.4	11916.5	1291.47	0	7953.44	8098.51	1568.12	0	10881.5	13324.2
O-t-Butyl-L-threonine methyl ester	PDA	3.06	190.1431m/z	31746.1	16186	9936.78	8199.28	26979.1	7871.75	5364.06	13394.2	20954.8	13953.7	10583.7	6772.5	24840.7	13383.9	5160.33	12628.2	14983.3	7151.98	10692.8	15120.3	34714.2	6919.03	8912.35
Pro-Tyr	PDA	3.06	279.1326m/z	0	1331.88	1467.02	3260.5	0	675.688	6647.32	2856.07	0	1202.66	808.195	4682.58	0	1411.91	1763.05	1951.18	0	2210.01	1808.09	2741.08	168.128	1074.61	1392.28
Phe-Gln	PDA	3.09	294.1436m/z	0	11071.5	15190.4	5696.57	0	5158.84	9498.16	4056.95	0	2822.51	7832.8	5615.41	0	4892.65	8328.96	4612.99	0	9858.27	11236.3	6934.77	0	7974.78	15455.1
Val-Asp-Lys	PDA	3.09	361.2078m/z	0	0	216.154	206.828	0	0	1633.52	455.647	0	0	0	0	0	0	122.838	221.603	0	209.408	235.496	248.329	0	497.468	0
Glu-Met	PDA	3.11	279.0996m/z	0	4334.6	12903.7	7267.01	0	4460.82	51.0507	1603.36	0	1223.7	2609.45	3445.22	0	4014.22	6134.06	1289.11	0	4820.98	4178.75	1484.41	0	3467.91	5727.69
D-Leucyl-L-arginine	PDA	3.11	288.2016m/z	0	463.474	1374.03	944.794	0	485.846	1926.1	168.076	0	120.183	319.674	156.023	0	113.508	686.292	378.337	0	683.53	825.713	0	0	520.639	1491.02
Phe-Asp	PDA	3.14	281.1123m/z	622.967	69111.8	52574	102497	269.082	24569.8	130653	90009.9	0	8731.43	35173.2	137152	259.988	13036.6	152207	20434.3	366.219	37742.5	81354.2	35778.4	668.762	45221.8	77101.2
Ile-Ala-Arg	PDA	3.14	359.2388m/z	1049.65	9396.62	20396.8	15324.7	561.164	9175	24383.6	6419.27	0	446.592	16165.6	9129.14	0	3335.63	20116	2767.49	0	9527.98	18599.5	2330.53	1315.68	9193.12	18148.1
Leu-Asp-Arg	PDA	3.14	403.2287m/z	0	5260.44	13837.5	8594.52	0	3553.91	28693.1	5367.35	0	477.505	8835.4	7389.74	217.603	1165.37	14754.9	2953.55	0	3846.8	10823.5	2352.11	0	5223.11	11758.7
Phe-Thr	PDA	3.16	267.1327m/z	1138.57	13504.4	12217	11834.2	2832.34	10691.4	11225.7	8164.61	3202.99	8554.58	10329.4	16056.8	2380.8	13904.7	15076.3	7167.08	255.317	11634.5	14652.3	8741.4	4626.16	15459.7	14088.6
Tyr-Gln-Arg	PDA	3.16	466.2397m/z	0	0	285.412	558.775	0	983.346	9426.76	0	0	0	557.897	315.264	0	0	501.35	0	0	182.799	0	0	0	375.612	752.296
N-Benzyl-2,4,6-trimethylbenzenesulfonamide	PDA	3.21	290.1196m/z	13340.4	0	0	0	16576.9	2840.67	0	0	25170	8029.5	0	0	14037.9	4953.05	0	0	16217.3	3429.65	0	0	18646.5	3154.18	0
4-Chromanone	PDA	3.23	148.0521n	5.44977e+06	6.51765e+06	5.42885e+06	1.19398e+07	2.9563e+06	9.051e+06	6.78579e+06	1.41568e+07	4.28984e+06	1.62395e+07	8.22537e+06	1.45699e+07	3.11969e+06	1.63096e+07	1.12548e+07	1.2001e+07	4.06064e+06	1.11319e+07	6.04846e+06	1.42068e+07	7.62461e+06	8.46281e+06	6.12498e+06
Leu-Glu-Arg	PDA	3.28	417.2441m/z	0	7749.45	16186.5	30036.6	0	6198.8	32960.6	11389.8	0	0	9584.23	19769.7	0	2356.25	23609.7	2421.14	0	7454.04	11918.3	3663.12	0	10858.3	17351
Pro-Glu-Arg	PDA	3.31	401.2132m/z	4554.02	25531.5	17885	23216.6	4483	12552.2	23566.1	28782.4	903.428	25212.1	16395.3	26233.7	3008.28	16554.2	19089.5	25794.5	2431.12	18022.6	20658.4	29112.2	4705.46	14018.3	18227.6
Trp-Asn	PDA	3.38	319.1389m/z	0	1160.4	3649.41	1578.86	0	1072.21	2233.55	1525.88	0	1150.69	965.892	1376.82	0	868.66	431.373	1760.74	160.026	1394.98	2583.6	3762.5	0	1284.45	1735.35
DTyr-Val-Gly	PDA	3.38	338.1699m/z	0	465.64	2159.92	1167.09	0	556.851	6615.3	738.255	0	186.549	2027.76	825.596	0	650.484	348.385	1130.44	0	497.137	1244.3	1369.96	0	979.023	1067.32
Val-Val-Arg	PDA	3.38	373.2541m/z	0	0	0	0	0	0	0	0	0	0	0	0	0	0	0	0	0	0	0	0	0	0	0
(2S)-(+)-5,5-Dimethyl-2-morpholineacetic acid	PDA	3.43	138.0910m/z	15799.7	11692.5	9779.2	14202.6	12122.7	8882.25	4096.15	11944.7	14629.9	17629.1	11022.7	4041.85	10981.5	15832.4	6967.58	9329.02	9678.3	10465.8	12720.6	12704	22720.8	8054.11	7429.14
Lys-Trp	PDA	3.43	333.1909m/z	0	2992.61	9552.34	2151.23	0	8434.3	17372.6	862.373	0	276.6	4997.85	1850.74	0	2311.74	2284.8	1759.97	0	4329.58	5942.96	1419.67	0	8423.92	8365.78
Ile-Ala-Arg	PDA	3.43	359.2384m/z	0	645.825	0	0	0	0	0	0	0	0	0	0	0	0	0	0	0	0	0	0	0	0	0
2-Furyl methyl ketone	PDA	3.46	110.0364n	11293.8	7087.54	5065.11	5234.81	9821.52	2503.55	3346.7	6202.73	12903.1	5030.68	8243.44	4883.67	10326.9	3638.06	2789.71	6955.14	10284.3	2044.88	7798.01	5724.27	4543.2	1598.87	3688.45
Ethirimol	PDA	3.46	210.1591m/z	7959.09	1777.78	456.324	611.204	8594.55	422.69	205.719	0	19013.7	943.926	1254.03	494.57	8229.04	775.055	185.209	1093.94	5192.87	176.693	237.08	323.334	3238.33	478.805	1093.06
Malioxamycin	PDA	3.48	248.0997n	55032.5	22186	19773.9	12733	41904.7	17189.4	12605.5	16435.1	50559.5	33698.9	16922.1	8753.25	39280.5	29946.4	11343.8	20458.6	37150.8	17981.1	14415.2	13809.8	40707.8	11552.7	14373
Glu-Ile	PDA	3.48	261.1434m/z	265.435	6156.99	11288.6	9246.84	193.018	8128.54	37069.7	8628.34	179.561	4715.33	7313.24	13660.3	0	8834.66	20661.6	4982.36	182.18	9870.52	8235.5	6381.74	578.208	11479.7	13838.8
3-[5-(2-Methylpropyl)-3,6-dioxopiperazin-2-yl]propanoic acid	PDA	3.51	243.1328m/z	0	2972.55	9621.88	4993.04	0	6366.29	17640.1	3227.27	0	3760.27	6442.22	6343.86	121.183	5508	8642.09	3617.5	0	6573.92	6398.71	2751.38	324.618	7487.05	9844.09
Asp-Ile	PDA	3.53	247.1280m/z	1510.05	13415	22116	14317.6	909.364	16432.8	107987	11497.9	1745.05	7174.32	14746.3	19756.8	819.814	13254	60852.5	6389.51	459.165	18709	20758.7	9030.52	2816.22	22573.1	29859.3
Mifepristone	PDA	3.58	429.2683n	0	57905.2	77276.7	39651.8	221.742	77806.8	123549	9071.22	0	3626.11	83556.3	13217	0	27088.7	32162.7	9979.52	121.366	70304.4	71492.2	5157.71	1626.42	96666.9	91272.2
Adenylyl(3'-5')cytidine	PDA	3.58	572.1355n	1147.68	175418	45634.6	84674	1094.31	29790.1	102038	80277.5	944.691	92474	42613.6	161756	1272.61	59095	58363.6	247997	516.319	51402.3	40761	244567	1933.17	35432.1	31896.3
3-Methylhexahydropyrrolo[1,2-a]pyrazine-1,4-dione	PDA	3.61	169.0964m/z	4809.29	731.323	2134.85	9638.54	1999.86	7932.62	1476.14	11461.5	3785.21	18468.6	6201.05	12981.4	2180.57	16719.4	6764.73	14017.4	3406.14	8283.94	2879.67	14292.9	6856.44	6697.93	2901.24
PyroGlu-Val	PDA	3.61	211.1068m/z	15843.5	45215.3	12311.9	67430	8739.33	66533	6727.32	83179	16105.6	148091	28451.9	89431.1	9508.36	125301	32114.3	102608	10896.4	73243.1	14535.3	104634	24385.9	57270.8	15156.4
Arg-Trp	PDA	3.63	361.1983m/z	0	2563.63	10243.6	1659.93	0	2960.89	19677.5	140.792	0	0	1850.42	2363.94	73.8226	1717.62	4282.22	672.201	0	3672.58	3402.44	802.3	0	5412.67	10627.6
Stachydrine	PDA	3.65	144.1014m/z	5399.32	8201.35	7860.05	16765.4	3935.55	12168	4751.31	28370.8	3460.1	26376.3	11005.3	25013.3	4243.65	20431	7987.27	31085.2	3999.26	15630.1	8730.15	37006.7	5684.89	10205.7	6284.4
Glu-Leu	PDA	3.8	260.1366n	6812.42	178947	308272	199159	4702.42	241804	533332	194713	1117.56	53187.2	249450	292621	2483.94	158552	399312	223687	2329.64	269707	352727	246389	9665.49	294283	426744
Trp-Asp	PDA	3.87	320.1228m/z	0	2392.2	3979.97	3857.49	255.293	751.725	3342.31	3425.83	283.35	1219.06	1789.14	5331.49	0	785.777	3339.66	1698.27	0	1737.7	1993.81	2289.03	0	1527.94	2364.19
Val-Tyr-Arg	PDA	3.87	437.2497m/z	0	1755.02	26328.4	4629.64	0	9061.43	11372.8	1078.2	0	1002.24	9259.27	2179.02	0	3875.7	1597.86	5033.36	0	6159.28	5663.42	10915.3	0	21056.6	19871.1
2-Amino-2-methyloctanoic acid	PDA	3.92	174.1484m/z	121576	79034.4	57114	57913.1	102931	48656.5	32226.4	77030.9	87900.2	77637.8	55288	27482.3	99807.7	61166.5	28082.2	55370.8	63773.4	37828	65180.2	70882.9	129373	30580	39182.7
Glu-Phe-Arg	PDA	4.05	451.2284m/z	0	358.183	663.044	713.652	0	695.132	2095.69	0	0	0	216.73	0	0	218.512	304.668	0	0	749.229	519.772	0	0	495.9	318.999
Gly-Arg	PDA	4.1	232.1393m/z	0	135.293	1519.57	3108.98	0	450.694	5252.11	1667.82	0	0	705.508	2541.38	0	0	2927.15	0	0	350.081	345.899	570.56	0	883.316	2064.09
N-{2-methyl-1-[(4-pyridinylamino)carbonyl]propyl}cyclohexanecarboxamide	PDA	4.1	304.2006m/z	186109	81840.5	59339.3	52891.2	114087	64485.9	39127.8	71063.2	159958	109681	67022.9	61298.6	113256	98085.6	45558.3	88308.7	109878	60761.7	61972.9	66840.9	122099	36453.6	48120.7
Ser-Phe	PDA	4.14	253.1171m/z	709.96	20387.3	58671.9	29875.7	363.346	41436.6	18747.4	17933.3	0	19307	41154.1	22767.1	373.657	34520.7	26786.7	27259.6	0	44660.7	63062.5	13527.7	2638.57	31387.7	69922.5
Pregabalin	PDA	4.17	142.1222m/z	993.987	1291.8	1425.43	1288.09	1395.58	1030.74	769.204	1371.95	1894.66	2088.93	1344.12	1152.8	1347.34	2334.8	1131.98	1824.78	994.968	1309.52	1748.1	1893.15	1382.12	873.079	1192.41
Tyr-Met	PDA	4.19	313.1202m/z	0	852.665	5219.25	656.494	0	3849.56	5865.99	176.59	0	2962.33	2226.78	227.605	0	3436.34	821.099	4319.51	0	3668.75	4228.16	2679.86	0	3828.98	4040.75
Tetraethylene glycol	PDA	4.22	194.1150n	318958	80122.6	24604.7	29191.4	183735	47657.3	14827.4	67438.8	215295	169551	38696	46742.5	115522	88107.7	22229.3	88688.9	131414	58369.4	51802.1	117796	163660	55011.6	32128.9
Ile-Val	PDA	4.22	231.1693m/z	351.522	14585.6	22689.8	18692.5	0	6798.99	9117.38	12908.7	0	8047.53	18593.1	23187.9	245.134	7125.08	31433.1	8998.81	0	14512.1	21069.8	7157.51	259.488	9298.47	22877.5
Puromycin aminonucleoside	PDA	4.24	295.1503m/z	0	503.915	852.394	694.531	0	87974	8612.13	557.148	0	167869	1404.55	218.451	0	171207	169.812	1981.99	0	102605	632.582	1835.76	0	86531.9	2387.21
Trp-Glu	PDA	4.24	334.1384m/z	204.407	3619.23	4821.88	6201.88	44.2294	1299.27	5202.88	5480.89	138.046	574.287	2256.65	8378.26	5.0571	1545.64	7872.5	1602.46	21.2622	2674.65	4607.56	2964.62	114.82	2591.27	3773.33
Asp-Ile	PDA	4.27	247.1277m/z	2716.98	16380.1	7796.72	7634.35	1788.56	5519.38	6568.45	8763.05	2153.82	11295.7	6943.57	10270	1642.22	10052.4	8580.75	10871.4	2429.53	7721.85	8688.73	11675.2	3394.58	4999.86	5921.14
2-Dimethylamino-6-hydroxypurine	PDA	4.29	180.0874m/z	0	113271	1369.14	5140.45	0	337.914	2787.67	1762.31	0	963.352	824.078	4743.16	68.037	831.325	1209.01	1872.79	79.728	477.95	695.888	3407.88	0	426.881	753.932
Gly-Phe	PDA	4.29	223.1068m/z	1105.55	24493.8	35510.1	47050.5	737.691	20146.1	116493	29639.8	159.247	8506.95	21942.5	42114.8	508.437	15194.7	56822.1	19511.5	475.998	23962	30819	23417.1	977.932	36127.7	42933.5
N,N-Dimethylguanosine	PDA	4.29	312.1291m/z	297.182	278391	4262	16625	472.017	1903.57	9360.9	8285.21	263.623	4687.02	3254.54	15424.7	0	4605.35	5050	8351.19	361.333	2413.68	3006	11368	1575.21	1811.47	3429.16
6,7-Dihydroisoquinolin-8(5H)-one	PDA	4.34	130.0648m/z	2730.47	2545.17	1571.56	3330.63	1645	2647.02	3056.41	3474.66	2111.44	4438.74	2434.99	3765.7	1628.9	3935.61	2938.32	2866.37	1404.96	2979.64	2149.64	2672.12	2927.28	2185.59	1863.67
3-(2-Hydroxyethyl)indole	PDA	4.34	144.0804m/z	6524.47	7409.03	8469.24	17946.4	3658.49	13573.3	18420.8	16219	4657.68	26336.9	11066.8	18562.6	3345.2	26520.4	19919.6	10251.9	4545.91	17127.9	7071.65	12004.2	8598.71	14542.7	9175.18
Ile-Val-Arg	PDA	4.34	387.2698m/z	0	13766.1	45251.9	46158	0	26507.9	96289.5	16698.4	0	4297.19	26902.6	34194.9	0	15530.2	42434.1	13785.9	0	29784.6	28826.3	15458.7	1593.14	44558	42315.1
3-[5-(2-Methylpropyl)-3,6-dioxopiperazin-2-yl]propanoic acid	PDA	4.34	485.2630m/z	0	1778.46	1469.35	1261.12	0	2682.35	8090.71	196.758	352.562	0	1627.93	704.651	0	1660.35	2146.25	1669.65	0	999.031	187.606	462.079	0	2039.78	1154.79
Ethyl 2-acetamido-3-oxobutanoate	PDA	4.39	187.0836n	47888.7	28997.3	21129.6	15213.9	41193.4	13618.3	8916.88	20049.1	39338.6	25110.2	14474.2	8188.23	32513.6	19876.6	11146.1	14190.2	26636	14235.6	16491.8	18049.6	48067.3	13324.4	11152.5
Cyclopentanecarboxylic acid, 3-amino-, (1S,3R)-	PDA	4.45	112.0753m/z	5485.98	4180.8	2310.29	3340.95	3498.22	1678.6	1124.12	3302.98	2228.2	2405.95	2432.38	790.651	2054.99	2148.52	1418.37	3898.83	1210.23	1295.23	4403.12	3683.93	6105.26	1409.92	1563.91
N-Phenylglycinonitrile	PDA	4.45	133.0757m/z	1716.24	22739.2	791.151	4012.96	3064.32	612.301	864.133	1443.05	4285.12	1088.64	1931.87	255.301	23030.6	2235.71	3138.05	703.783	3191.29	821.607	1003.24	467.793	790.004	223.033	754.489
L-Isoleucine, methyl ester	PDA	4.45	146.1172m/z	37252.7	128981	86404.5	89297.2	30884.4	79421.5	131842	116680	19188	136122	62571.2	109187	25343.9	107506	87886.7	148579	28391.9	82511.8	109089	131281	33949.5	88911.3	85011.8
Primaquine	PDA	4.47	260.1754m/z	5134.82	2424.75	2052.73	1530.79	3708.94	905.252	673.694	1655.43	4481.04	3159.37	2586.23	1132.49	4650.57	2351.23	1348.94	3666.06	2755.21	1116.89	1802.19	2272.95	4228.1	1300.08	1139.73
DL-Leu-DL-Val	PDA	4.6	231.1694m/z	920.06	62864.5	116296	52719.5	394.922	53440.8	45289.9	28845.7	310.555	37943.3	76309.6	49496	1473.99	52415.8	55183.8	42583.2	249.374	69494.5	100549	26178.3	2162.31	49920.5	119957
Glu-Phe	PDA	4.6	294.1203n	246.979	4278.78	22438.8	10809.1	326.513	13487.2	104549	7864.9	0	4242.55	15262.2	15698	0	9180.61	15139.3	8889.62	0	16939.9	21026.3	10279.1	542.204	22156.3	28998.2
Asn-Ala-Arg	PDA	4.68	359.1935n	1.93959e+06	1.04584e+06	719885	640542	1.22891e+06	506313	365914	776698	1.45747e+06	1.01246e+06	742745	572417	1.36792e+06	1.11009e+06	468999	865886	1.15503e+06	685913	634174	740866	1.57388e+06	367910	516405
Dehydrocholic acid	PDA	4.7	385.2360m/z	0	1675.99	1216.04	4744.75	0	994.987	6466	1429.2	0	0	1513.35	3678.38	2.22703	306.847	649.81	326.495	0	889.54	362.959	0	4.96971	2172.9	221.332
2-Furyl methyl ketone	PDA	4.8	110.0364n	8950.4	7676.11	4548.22	6850.9	7888.15	2283.64	3193.35	7153.61	9747.65	4381.64	9777.21	5212.59	8571.99	3474	2777.89	6768.65	7999.7	1434.37	12218.8	5215.24	4522.13	1215.37	3450.95
10-Formyl-7,8-dihydrofolic acid	PDA	4.8	472.1562m/z	319.649	16669	22982.7	11445.2	0	3327.03	10992.5	7253.61	563.512	3818.96	12500	9359.49	317.575	2867.82	5819.39	2702.11	442.958	2907.38	7880.42	2018.21	1480.26	1709.34	5269.62
Val-Leu	PDA	4.9	231.1694m/z	0	58089	145300	72937.9	0	93534	49461.1	37513.9	388.998	65140.3	122052	91678.3	2462.45	89844	79298.8	64591.2	0	132156	183727	27379	3383.66	74398.6	232798
Asn-Trp	PDA	4.9	319.1386m/z	0	0	9944.36	0	0	3746.41	6354.82	1923.74	0	1483.64	1290.51	3354.28	0	2623.58	1111.83	3639.15	0	2285.03	3238.25	3296.4	0	3491.11	4802.83
Latrunculin B	PDA	4.9	378.1719m/z	63495.1	509.171	1854.3	435.338	65469.5	20234.6	1634.02	0	99442.9	49766.2	1014.09	386.775	56575.5	42678	0	0	65898.8	28707.9	200.072	475.98	106077	24692.1	1486.54
Caprolactam	PDA	4.97	113.0836n	9.51667e+07	6.66978e+07	4.11118e+07	5.2325e+07	7.82792e+07	2.26514e+07	2.60851e+07	6.04256e+07	9.71301e+07	5.09464e+07	6.32115e+07	4.27575e+07	7.56523e+07	3.442e+07	2.30143e+07	5.7372e+07	7.67454e+07	7.48589e+06	6.05477e+07	5.13863e+07	3.12643e+07	9.22195e+06	2.97856e+07
Pentaethylene glycol	PDA	5.07	238.1407n	3.02737e+06	459660	212627	126145	2.21532e+06	551720	78009.7	462058	2.40548e+06	1.5527e+06	454560	257943	1.58988e+06	1.11957e+06	206902	564530	1.98892e+06	578309	200089	579700	1.96955e+06	459067	210333
2-Amino-3-[5-tert-butyl-3-(phosphonomethoxy)isoxazol-4-yl]propionic acid	PDA	5.07	323.0998m/z	28141.7	2694.29	1589.5	0	19708.5	2960.22	304.481	2725.13	24197.3	10770.8	2062.31	1157.77	18511.1	8929.11	936.345	3523.49	18080.4	4875.61	832.257	4419.04	20523.1	3698.79	1529.2
Thr-Trp	PDA	5.09	305.1361n	0	479.937	8874.16	956.594	0	3611.5	5243.98	0	0	1552.91	4550.78	1195.76	0	2420.97	1196.15	2143.3	0	3566.62	4226.03	856.906	0	3518.58	7937.51
Tetraethylammonium cation	PDA	5.12	130.1588m/z	101560	262458	69161.9	194144	117356	26823	127514	272986	336497	144226	592431	62493	83152.5	104368	321672	126794	62318.8	37786.2	82632.6	59190.9	56498.9	18807.8	317797
PyroGlu-Trp	PDA	5.17	316.1277m/z	71.2171	305.403	1358.41	1623.61	0	854.632	4058.42	1705.47	90.2883	164.385	932.109	2089.45	0	561.367	1187.35	535.322	0	911.274	1218.24	1693.52	117.224	1509.05	2276.3
Glu-Trp	PDA	5.17	334.1383m/z	0	4235.63	8445.92	9905.07	0	7103.82	27143.8	13745.1	0	1157.02	8571.32	17945.6	0	4353.14	16046.1	10157.1	0	7438.02	11711.3	9506.72	0	10931.5	14658.5
2-Amino-1-phenylethanol	PDA	5.27	120.0805m/z	2477.07	4550.63	5942.77	3471.66	997.457	3246.97	7374.74	2474.98	202.3	4101.28	2355.59	2572.08	0	3654.62	2541.69	3344.78	663.029	3875.4	4758.69	4565.74	1286.67	4040.6	4886.4
Hippuric acid	PDA	5.27	179.0575n	12861.1	2742.12	2406.42	20811.8	4920.48	34025.6	1132.77	24953.3	10895	65329.4	8018.25	20663	5339.77	99861.1	15918.6	27236	9174.06	33472.7	5551.17	27946.9	23778.2	27862.9	5959.48
Phe-Val	PDA	5.27	265.1534m/z	1006.49	13803.6	37879	5617.24	833.74	20448.9	26000.4	5155.76	723.977	14459.5	15561.9	6150.09	1057.59	23357.9	4287.1	21328.9	845.703	23807.4	23282.1	28332.9	2324.21	25180.4	26305.9
Asp-Trp	PDA	5.27	320.1226m/z	0	2608.46	5575.53	1045.07	0	4025.94	20433.8	4020.58	0	1175.45	4073.94	4091.01	0	2862.8	12984.5	1731.2	0	4503.21	5745.75	3047.66	0	4379	7110.33
Pimodivir	PDA	5.37	382.1490m/z	750.06	573.206	0	0	0	853.575	0	0	1072.61	2777.33	1517.75	0	0	2489	1377.53	0	841.232	729.959	561.502	0	4681.39	475.163	721.377
Tyr-Leu	PDA	5.4	295.1642m/z	1943.58	14489.2	54576.6	4814.87	2192.22	35746.4	23935.3	5055	681.119	41690.7	26387.9	6643.63	498.105	42668.8	5466.82	62972.1	869.754	41366.6	40146.5	69406	4833.79	38610.3	34060.4
4-Ethoxybenzoic acid	PDA	5.48	149.0593m/z	20550.6	10148	6785.37	9955.74	11305.2	4466.58	3446.79	3822.91	56108.4	4846.73	6138.95	3408.54	27051.2	7072.15	43635.1	13015.3	76527.5	8518.89	8606.69	6067.04	3963.37	2586.12	86729.1
Morpholin-4-yl(10H-phenothiazin-10-yl)methanone	PDA	5.48	313.0995m/z	8428.75	3279.19	1080.7	1069.29	6001.82	1415.74	437.263	962.586	7310.25	2041.96	2053.15	681.005	5379.91	2059.91	574.39	1460.19	4907.7	991.645	921.845	1018.01	5316.29	657.386	467.529
Phe-Tyr	PDA	5.48	329.1483m/z	607.128	625.456	3347	0	0	3594.88	2467.78	235.456	0	5971.24	1180.04	203.172	0	4332.26	116.354	7335.53	0	1956.14	1787.5	2869.49	2618.76	3256.19	2597.69
5-Fluoro-2-indolyl deschlorohalopemide	PDA	5.56	422.1986m/z	86399.8	353.095	227.889	0	95104	17995.9	473.691	276.15	105670	41010.5	588.427	0	72205.3	37865.8	227.125	0	70463.7	23030	310.416	283.511	91251.8	16214.7	888.141
Tetraethylene glycol monomethyl ether	PDA	5.58	208.1301n	301058	71765.8	75018.4	57507.1	258301	62952.3	37602.8	58987.4	267661	98488.5	82413.7	66710.1	203130	91959.4	46164.1	74211.1	205072	58500	84902.8	78142.8	255959	41486.6	49142.1
Valylphenylalanine	PDA	5.61	265.1535m/z	169.263	8919.65	53086.3	14848.5	0	20550.3	16811.3	8638.61	48.0592	14745.9	28740.5	13098.3	228.84	18445.2	11912.8	13029.3	14.5806	22940.3	52610.8	6638.28	476.314	11594.7	38186.5
Folic acid	PDA	5.69	441.1379n	159707	74895.7	43871.5	40282.3	52789	147905	22809.4	39429.5	119971	305883	129154	44319.8	54881.5	450661	250001	58240.5	116716	127789	115038	49424.9	300764	96923.2	119091
N-3-Hydroxydecanoyl-L-homoserine lactone	PDA	5.71	272.1848m/z	355699	207932	142254	118230	340559	128362	87071.5	156604	367683	250921	164305	91550.9	320500	207226	95150.8	145779	270191	141119	164332	152020	370790	98369.9	119962
Val-Trp	PDA	5.74	304.1643m/z	0	4419.83	20203	5041	0	5031.84	4462.18	1528.11	0	3564.06	10955.9	4135.56	0	4033.51	7703.09	3525.24	0	5872.57	16674.9	2715.85	0	3910.81	15050.7
2,4-Dimethoxy-N-(1-methyl-2-oxo-1,2,3,4-tetrahydroquinolin-6-yl)benzenesulfonamide	PDA	5.76	376.1103n	60547.5	45394.7	24844	17784.4	55166.2	22032.1	17006.7	21129.7	54583.6	40224.9	22885.4	9425.91	52622.5	34039.1	14341.1	22956.3	41091.3	19057	22728.3	22240.9	58670.8	15586.2	21171.8
2-Amino-2'-deoxyadenosine	PDA	5.81	267.1191m/z	23662	12182	9721	15147.7	19266.3	15744.8	9102.19	14385.6	30059.5	25320.5	9715.72	14804.8	16226.9	16154.8	7849.37	16377.8	21100.9	10553.2	10878.8	21183.7	25933.2	6320.6	7586.99
p-Acetaminobenzoic acid	PDA	5.89	179.0577n	59869.5	14143.7	12923.4	26312.3	40828.6	41199.3	5995.41	32996.2	26822.7	78526.7	36994.1	33166.2	41807.5	109347	50855.3	43851.1	46683.5	45226.5	22103.4	41966.5	70606.9	32970.4	28002.8
Pentobarbital	PDA	5.89	227.1384m/z	105095	31922.1	79604	257490	47564	196056	57054.6	344556	82230.4	439136	193267	335382	70293.1	396940	174295	382950	83273.7	229008	75968.5	390714	156635	178349	98467.9
Thr-Val-Leu	PDA	5.94	332.2165m/z	0	1637.97	10486.1	5811.31	0	8410.65	16582.2	4588.65	0	3966.37	8048.47	7805.85	0	8499.75	7264.13	9287.8	282.905	11962.9	6364.44	7465.35	788.676	13806.7	10132.5
Tyr-Phe	PDA	5.97	329.1482m/z	363.84	1373	7428.94	1366.76	1075.47	13343.8	2259.11	1.59279	0	6105.88	3017.91	1161.7	396.527	15125.1	589.148	7375.32	208.911	6189.12	3954.39	3488.74	2091.19	7841.28	4966.53
Tyr-Trp	PDA	6.02	368.1588m/z	0	353.928	4442.94	158.17	399.386	6385.54	3122.86	347.28	0	3271.88	2189.1	306.269	0	5112.54	125.343	8262.41	233.501	4449.54	3577.85	5972.1	0	5822.58	3592.71
2-Amino-2'-deoxyadenosine	PDA	6.1	267.1190m/z	20077.2	12150.4	9388.89	13182.2	17675.3	13717.6	10752.7	15252.4	27110.7	22146.1	9887.94	12809.9	17527.5	15946.5	7615.97	14621.6	18918.1	9238.15	12063.6	20118.1	22742.7	7382.48	8092.55
2,2-Bis[hydroxymethyl]-2,2',2''-nitrilotriethanol	PDA	6.23	210.1339m/z	795.122	1290.78	804.77	2210.38	1976.71	599.87	195.439	13093.8	479.786	1223.81	690.436	2047.88	14.1386	603.808	1843.12	3431.42	3430.5	1292.54	20381.3	1193.38	1534.84	0	276.724
Diprotin B	PDA	6.31	328.2216m/z	0	9784.99	17836.1	16646	838.57	11264.8	34607.4	11575.4	0	4579.11	10789.7	18490.6	321.736	7962.73	22936.7	7560.91	0	12714.7	15163.9	7743.32	681.485	15499.4	16964.2
Diisopropyl phosphate	PDA	6.36	183.0772m/z	28799.1	4687.32	2734.08	4322.37	28835	6858.7	1970.18	5602.35	36627.4	17166.3	4022.34	3827.23	23044.5	14479.1	2807.97	5739.29	30348.1	8226.57	3774.58	5343.63	32493.2	5480.45	3710.57
Ser-Ser-Arg	PDA	6.36	349.1823m/z	1.14168e+06	79689.3	54356	32120.8	1.05926e+06	308215	25231.8	62602.4	1.58253e+06	775611	67481	35442.9	903176	685615	46905	88134.2	1.4398e+06	426518	38075.4	76973.5	1.34847e+06	312557	64448.9
3-[5-(2-Methylpropyl)-3,6-dioxopiperazin-2-yl]propanoic acid	PDA	6.47	242.1255n	2539.01	7259.29	12467.6	9916.31	1184.8	15701.3	16848.7	8925.1	2126.14	8562.46	14314	12257.8	498.1	16280.7	13330.4	11480.6	1767.83	14832.1	12298.3	10880.1	4528.47	18040.3	18732.3
Cyclo(prolyltyrosyl)	PDA	6.49	260.1152n	34991.3	10549.2	22123.9	103347	14246.4	73238.5	18144	132874	24674.2	157753	68252.8	131252	18592.5	145333	63517.3	124333	23973.9	84123.1	25382.8	162634	50213.4	60173.9	32236
Phe-Ile	PDA	6.49	279.1691m/z	2626.84	12841.6	54903.2	18449.4	3222.37	50391.5	56586.4	7703.45	1964.76	17070.8	26095.7	22590.4	1982.66	31722.1	30195	30890.4	1951.25	35023.3	35585.6	28168.6	1688.98	39835.4	49503.5
(2E)-4-Hydroxy-3,4-dimethylpent-2-en-1-yl 6-O-((2S,3R,4R)-3,4-dihydroxy-4-(hydroxymethyl)tetrahydrofuran-2-yl)-.beta.-D-glucopyranoside	PDA	6.62	447.1825m/z	20008.2	0	21.7087	0	16951.2	4771.64	0	0	22618.2	9104.48	35.9615	0	14201.5	8646.92	62.2673	0	16238.8	5999.55	0	0	21564.4	4214.84	0
Glu-Glu-Arg	PDA	6.65	433.2034m/z	2.0123e+06	5290.58	5594.98	5134.83	2.01272e+06	501816	17493.6	4702.72	2.83272e+06	1.07159e+06	6967.47	3668.04	1.97266e+06	968495	8737.57	5380.29	1.73602e+06	584743	11773.9	10309	2.39024e+06	511549	12671.4
[5-Formyl-4,8-dihydroxy-3-(3-methoxy-3-oxoprop-1-en-2-yl)-8a-methyl-2,3,4,4a,5,6,7,8-octahydro-1H-naphthalen-2-yl] 3,4-dihydroxy-2-methylidenebutanoate	PDA	6.65	449.1769m/z	23251.9	0	309.456	0	23732.4	7203.78	918.315	259.756	32679.1	15455.1	384.473	505.124	26774.7	13980.6	1148.3	358.263	21932.9	8841.35	493.474	0	32115.3	8364.51	528.4
Gly-Ser-Arg	PDA	6.7	319.1714m/z	45330.4	16188	3585.97	1401.02	41041	22368.5	2190.29	2210.68	45248.1	26520.2	1061.35	1691.4	10102	17348.4	354.455	1167.87	39216.7	11613.5	551.859	707.315	26797.7	14378	220.809
Azocan-2-one	PDA	6.73	127.0994n	17186.3	11548.3	7585.16	9355.62	11699.7	4108.12	5660.72	11809.2	15677.2	10375	11116.2	7781.09	10960.8	6754.97	4820.23	12716.5	14609	1361.35	13171.4	8659.28	4447.39	1491.64	6188.27
N-Lauroylsarcosine	PDA	6.78	254.2103m/z	0	0	0	943.209	596.73	0	270.039	2548.42	3883.63	116.627	387.933	2351.4	476.992	0	283.328	1712.23	1336.91	0	1157.69	1976.09	0	0	512.643
Cyathiformine B	PDA	6.83	311.0723m/z	1396.07	438.047	529.595	1717.42	1393.92	1322.07	539.138	2873.27	1130.29	5071.07	1747.57	3194.85	2066.83	2933.22	660.748	2420.97	1969.19	2112.44	500.918	4224.48	1963.31	1208.13	717.272
p-Chloroisobutyrylfentanyl	PDA	6.83	384.1976n	89673.7	6270.42	5063.07	6906.28	97666.7	25122.4	7520.64	7538.1	119425	69246.7	5843.36	6189.19	73014.9	44094.2	6350.43	8967.48	102102	38919.9	6627.93	9445.65	109355	25157.7	7454.72
Phenethyl rutinoside	PDA	6.83	448.2164m/z	0	272.382	915.481	2074	0	2273.84	305.182	1927.05	0	3905.94	1370.29	2299.47	0	4792.68	3154.56	1900.23	0	2067.49	695.488	2728.69	1561.07	2120.73	1646.9
Thr-Asn	PDA	6.88	234.1088m/z	8370.91	4164.36	2823.57	2352.21	8121.66	2042.93	1302.49	2703.88	8146.9	4516.54	3191.3	1935.46	7998.09	3338.68	2053.63	3481.86	5175.42	2536.66	2777.67	3140.47	8777.64	1302.96	2096.25
Leu-Trp	PDA	6.88	318.1798m/z	0	2080.79	10689.4	3540.87	0	3896.02	6639.74	1012.48	0	3297.04	3889.17	1731.99	0	3478.35	1440.34	5516.09	0	4196.99	8244.19	1489.25	0	3595.82	7532.73
Glu-Glu-Arg	PDA	6.93	433.2031m/z	244531	259.857	254.336	0	257477	64102.8	1232.33	305.737	331984	124506	0	0	241766	105973	623.977	232.13	218717	75079.1	501.141	594.652	255365	51792.9	317.602
Gly-Ser-Arg	PDA	6.96	319.1713m/z	7978.14	1670.63	479.175	716.678	7577.32	5296.53	176.683	669.879	8753.68	11869.7	671.842	652.963	7204.73	9648.58	697.248	669.046	6801.6	7728.7	670.182	560.581	7591.07	6011.83	564.752
2-Amino-1-phenylethanol	PDA	7.01	120.0805m/z	555.004	2291.77	6032.39	3097.31	342.32	6795.42	7806.91	1782.37	270.74	5333.03	3235.27	1953.93	200.214	6679.25	2529.71	7077.79	161.977	4670.62	4259.79	3787.98	723.514	6228.13	5921.55
Azocan-2-one	PDA	7.01	128.1066m/z	3878.9	3170.51	1897.49	2928.04	2584.22	1361.45	1603.28	2937.03	3615.56	3183.43	2726.83	2295.53	2747.25	2147.65	1429.79	3700.35	3231.07	474.304	3027.14	3005.53	1697.1	594.753	2002.22
His-His	PDA	7.04	293.1344m/z	10045.6	5608.6	4127.56	4680.64	9490.2	4449.54	2397.86	5377.07	11532.7	6617.67	4976.24	4124.76	6217.2	6719.85	3103.42	3840.33	6546.34	4547.36	3789.26	5326.2	10408	2592.74	3240.84
7-Keto-8-aminopelargonic acid	PDA	7.09	187.1203n	448122	251605	124696	26199.7	312761	119536	77088.8	39061.3	351677	181033	128635	21672.7	125257	127463	27266.6	34433.7	91346.2	55938.4	29412.3	37113.3	235251	70540.5	35326.4
Diazepam	PDA	7.16	285.0803m/z	38946.4	10029.6	9747.38	15009.8	28176.3	8545.38	5491.18	22490.4	40945.6	17557	12803.1	13036.1	29416.5	12355.2	7000.84	15862.4	25787.6	6524.35	8744.97	17531.3	33645.1	5198.17	8302.54
Salazinic acid	PDA	7.16	353.0293m/z	13965.1	1951.7	1959.94	2497.36	8723.32	1842.66	514.648	4809.71	12408.2	5523.51	2283.71	3215.92	7908.77	1547.51	1013.82	2832.74	9038.36	867.559	1470.18	3745.14	9583.42	338.969	755.628
Tyr-Ser	PDA	7.19	269.1130m/z	2092.08	0	0	0	2797.6	223.491	0	0	3163.1	0	0	0	2447.07	803.082	0	0	2789.26	244.384	0	0	4570.93	307.883	0
Phe-Trp	PDA	7.29	352.1639m/z	0	115.824	3358.19	0	0	2230.67	3122.21	0	0	1356.71	930.047	0	0	2293.47	166.703	2050.28	0	679.09	1111.32	1408.2	285.858	1505.78	3293.42
Chidamide	PDA	7.29	373.1453m/z	0	0	0	0	0	0	0	0	0	0	6872.96	0	0	0	0	0	0	0	0	0	0	0	0
4-Hydrazino-1-phenyl-1H-pyrazolo[3,4-d]pyrimidine	PDA	7.32	227.1029m/z	36820.8	538.857	304.753	402.224	34846.1	6118.43	71.501	518.586	45056.6	15874.8	619.241	164.318	28435.4	13409.2	602.149	337.47	29373.3	9458.64	299.352	475.25	39540.3	6568.81	916.826
Phe-Phe	PDA	7.34	313.1532m/z	481.941	9.77627	6286.12	192.448	27.8801	8399.2	3859.25	0.483575	1009.03	6117.98	1475.52	0.819886	907.739	7173.16	0.640884	8173.07	453.324	2916.45	2763.84	4131.47	775.473	5268.88	3771.66
4,4'-Sulfonylbisphenol	PDA	7.37	250.0290n	1999.85	0	998.753	549.788	139.456	251.461	0	181.851	734.119	7819.28	731.135	1499.36	97.5869	500.943	84.2533	1306.62	80044.1	246.048	3020.8	0	5726.89	2566.34	502.231
Met-Gly-Met	PDA	7.42	338.1196m/z	3186.62	1174.31	779.606	0	5928.52	804.049	328.162	1011	4685.16	2162.75	1598.74	553.537	4275.04	1842.05	803.351	1181.31	4016.24	361.993	1012.75	1050.96	3629.78	736.126	609.428
Migrastatin	PDA	7.45	512.2615m/z	3442.81	3645.11	1327.07	1317.07	1323.23	13226.6	2680.58	1908	552.374	3961.01	4161.75	307.44	1116.77	32098.3	1648.18	1005.05	1572.45	13950.8	5138.45	0	13305.2	13308.1	3117.5
Ile-Pro-Ile	PDA	7.47	342.2371m/z	290.094	5879.55	12634.6	12709.4	0	8319.01	20724.3	12443.3	0	4879.42	6448.01	14431.4	0	6609.19	15829.7	7662	0	10101.6	11874.6	9245.01	0	13001.2	11651.2
Thr-Val-Leu	PDA	7.5	332.2165m/z	231.31	29629.2	60969.2	57266.3	315.447	25900.6	125894	47867.2	0	7685.8	37654.5	94658.9	0	20663.7	78261.8	17327.4	236.663	40087.4	51464.6	25897.6	670.749	49160.2	58871.2
Tyr-Ser	PDA	7.53	269.1133m/z	139812	0	0	101.716	150019	28781.2	91.9869	0	187927	62357.5	0	0	112012	54010.2	0	0	117114	43029.9	377.044	169.78	145563	29028.6	446.198
3-Benzylhexahydropyrrolo[1,2-a]pyrazine-1,4-dione	PDA	7.55	245.1273m/z	2625.95	233.663	443.8	4542.63	834.731	6271.12	392.747	5562.08	2059.86	11973.1	2642.45	6234.06	1597.53	10278.1	2734.01	7344.09	1545.15	7082.54	945.456	6536.94	4289.56	5064.56	582.558
Isomethiozin	PDA	7.55	291.1262m/z	4527.26	0	0	0	5645.45	1258.14	0	0	6388.48	2797.76	0	0	5087.26	2075.23	0	0	3374.74	1891.67	0	0	6155.86	1681.34	0
17-Oxodexamethasone	PDA	7.65	333.1869m/z	27973.1	14304.2	2099.19	752.387	27964.1	20659.6	867.391	415.609	25411.5	20554.1	473.581	849.963	5345.16	11940.8	345.207	0	24146.4	8335.83	0	0	18689.4	11226.7	349.861
Puromycin	PDA	7.65	471.2215n	486.323	1348.27	488.44	1366.83	346.11	5367.77	532.163	443.845	140.492	11149.7	367.193	783.271	276.312	681209	1163.58	0	312.272	2860.99	193.534	0	0	5220.43	146.1
Thymoquinone	PDA	7.73	164.0832n	125409	64618.2	46560.8	53771.6	117851	40150.8	28208.9	35951.6	127777	92420.1	46179.6	56586.2	78211.4	71714.7	45537.3	60003.1	86760.7	43681.9	57506.3	67651.8	107334	29045.7	36087.3
(-)-Riboflavin	PDA	7.78	359.1333m/z	726.897	5201.64	3955.16	4074.16	862.43	3675.09	3295.14	5849.93	0	4988.5	3954.51	8091.65	613.479	4809.87	3739.91	6207.54	380.832	3762.53	5816.83	6639.51	1389.36	2849.86	2526.25
4-(2-Fluorophenyl)-3,4-dihydro-1(2H)-naphthalenone	PDA	7.84	241.1034m/z	8285.6	7562.33	6333.17	10638.6	8534.32	8840.32	8145.68	13806.7	21118.5	25505.9	11539.3	13242.2	8850.11	19559.8	6067.04	12250.9	9213.9	11644.9	9165.38	16225.5	10629.2	5103.73	6822.74
2-(3,4-Dichlorophenyl)-N-methyl-N-[(1R,2R)-2-pyrrolidinocyclohexyl]acetamide	PDA	7.84	369.1504m/z	3226.75	2897.03	2204.11	1849.05	2155.3	1811.91	1383.61	1852.04	2184.29	2570.39	2079.76	1041.26	2205.94	2338.7	1193.47	1844.16	2139.43	1779.6	1235.34	1183.23	2428.13	1060.18	1746.49
2-Imino-1-imidazolidineacetic acid	PDA	7.86	287.1450m/z	72863	48673.8	34687.1	36743.8	65993.2	35690	24501.8	47552.2	89497.8	61180.6	41321.3	41380.9	59832.9	57433.9	36616.6	46919.5	67551.1	34720.1	39245.7	48610.1	62427.4	25171.4	29667.8
4-Hydroxynonenal glutathione	PDA	7.86	464.2041m/z	3512.55	1576.14	0	0	922.437	5.39064	36.9705	1078.45	793.417	4406.88	0	965.557	404.916	2902.27	0	1154.17	939.589	6005.6	359.461	1063.1	723.91	1676.72	391.975
Diethyl 2-[(2-methoxyanilino)methylene]malonate	PDA	7.88	294.1349m/z	709679	183.328	182.155	578.89	694268	178440	414.963	424.865	912796	408533	580.966	273.601	530574	277873	321.847	0	593093	198573	2410.13	2930.22	771460	112341	1292.6
Mellein	PDA	7.93	178.0625n	84253.4	55042.3	22285.2	25714.6	87519.6	13290.8	14049.9	26758.8	72510.3	37784.6	57741.7	21124.3	91909.7	22820.6	14704.7	32409.7	98995.6	6445.73	42218.4	24675.2	32089.6	6368.13	22773.7
2-Aminoadenosine	PDA	7.93	282.1064n	8625.92	2768.74	1553.5	3662.91	5288.58	2017.79	1737.95	4316.82	9182.5	3112.34	3002.34	3113.64	6889.54	2922.59	1757.08	3736.87	6940.34	2238.16	2786.86	3241.49	5542.7	1300.54	2432.74
Asclepin	PDA	8.01	539.2660m/z	16980.1	6045.89	3335.68	3189.13	18135.9	8606.51	21710.5	3412.18	19663.7	12461.1	3499.83	3685.16	15769.6	10945.2	1721.1	3407.47	16630	8990.22	2666.65	3001.87	18328.7	8542.65	5962.03
Diethyl 2-(acetylamino)-2-(2-cyanoethyl)malonate	PDA	8.04	271.1290m/z	55830.8	307.028	0	0	64289.7	16553.7	190.64	0	89695.9	35380.5	648.35	0	58557	23298.8	461.033	352.227	58157.7	20940.3	275.898	0	68078.4	13153.7	1688.7
4-Hydroxynonenal glutathione	PDA	8.07	446.1942m/z	39955.7	24442.7	17467.9	11610.6	24497.7	10179.9	6428.25	13099.2	17954.2	20208.4	16655.6	4906.03	21989.9	14785.2	7494.67	14007.1	16502	14370.9	22524.4	17123.1	31306.9	10348	11850.4
Ethylenediaminetetraacetic acid	PDA	8.09	293.0980m/z	4809.65	877.329	772.017	745.738	1280.18	1106.44	578.302	406.242	3030.26	1310.63	578.266	561.732	1807.93	1478.25	408.232	655.358	5598.23	667.711	665.366	0	1775.42	385.723	709.808
Azadiradione	PDA	8.09	451.2501m/z	35531.2	15709.7	1237.2	1162.21	30956.9	8194.8	2860.94	405.799	20681.9	30310.6	0	1566.13	14829.4	12794.8	889.539	692.319	33669.4	13474.6	196.042	0	34524	6633.99	1217.51
Cys-Met-Lys	PDA	8.15	381.1615m/z	4208.92	4178.07	2947.39	1489.21	1727.4	1668.15	1358.91	2198.85	2215.44	3015.44	2471.5	1211.32	2546.27	2904.89	1747.2	1627.37	1842.32	2471.34	2428.72	1954.34	2777.45	1177.42	1876.69
N2-(tert-Butoxycarbonyl)-N6-(trifluoroacetyl)lysine	PDA	8.35	342.1413n	19032.1	21152.5	14753.5	10547.3	19266.7	9364.71	6474.63	11894.1	20010.6	16729	13043	5588.4	16651	16630.6	8630.1	8985.77	12415	11319.2	14132	11018.1	18510.4	8728.33	10146.9
7H-Purine-7-acetamide, 1,2,3,6-tetrahydro-1,3-dimethyl-N-[4-(1-methylethyl)phenyl]-2,6-dioxo-	PDA	8.48	338.1612m/z	3.88279e+06	5003.15	1946.51	2357.73	4.48843e+06	1.07414e+06	2939.86	2615.91	5.16599e+06	2.2346e+06	3621.5	2102.42	3.36466e+06	2.05618e+06	1916.18	2022.78	3.2296e+06	1.33133e+06	11711.1	14124.9	4.332e+06	736626	7215.16
Uracil	PDA	8.58	113.0341m/z	2988.28	1561.1	1065.81	2003.23	1961.49	2731.48	703.52	1838.76	2952.01	5433.55	2624.77	1404.7	1620.52	8553.04	5636.13	1896.82	1990.3	2245.14	1683.48	1919.73	3827.11	1903.83	2185.72
Alfentanyl	PDA	8.68	439.2422m/z	7520.69	5322.02	4094.09	3932.84	6168.96	3589.06	2485.26	4272.5	8231.5	6138.13	4748.78	3898.98	6050.02	5115.69	2214.75	3420.55	7091.97	3538.59	3404.89	1982.22	4046.38	2650.88	3312.5
Triamcinolone acetonide	PDA	8.7	435.2185m/z	654738	6289.51	1413.88	794.609	646704	152549	4570.45	1432.31	792320	352189	1817.59	1934.93	497950	276882	361.39	1726.94	477662	187448	1472.47	2022.59	633612	104062	2429.32
Gly-His-Lys	PDA	8.73	341.1919m/z	8897.48	6956.16	5278.33	5016.44	8872.74	2890.06	2968.69	5984.26	8366.35	6577.55	5685.91	5580.57	4871.71	5029.93	4376.45	4467.1	7032.79	2547.05	5027.23	4639.78	6764.32	1707.62	2991.38
4-Methoxy-.alpha.-pyrrolidinopentiophenone	PDA	8.75	262.1790m/z	5310.86	1196.89	2047.43	3187.83	3539.55	642.116	247.281	4449.7	1237.35	2609.1	2995.55	1987.77	2273.25	1288.24	1063.56	3136.52	1151.09	110.162	1578.63	2368.58	0	392.648	929.879
Acetic acid, 2-[4-[(5,6-diphenyl-2-pyrazinyl)(1-methylethyl)amino]butoxy]-	PDA	8.78	442.2087m/z	24242.2	311.661	1398.74	0	21495.7	5112.68	121.825	0	23044.1	10956.9	1077.03	7.12979	12172.2	10074.3	447.181	408.81	17178.6	3950.9	672.426	481.436	18560.7	2575.68	1095.06
Kifunensine	PDA	8.83	233.0774m/z	24394.8	31888.7	16513.5	32838.7	35755.5	8554.5	11595.6	29805	70936.8	28392.1	46282.3	25102.6	24828.2	25550.8	26837.8	31083.4	24754.4	6021.92	28805.1	20397.2	16295.6	6706.8	26171.8
(3,8-Dihydroxy-6,9-dimethylidene-2-oxo-3a,4,5,6a,7,8,9a,9b-octahydroazuleno[4,5-b]furan-3-yl)methyl acetate	PDA	8.88	340.1770m/z	967633	4055.19	1740.86	1789.93	882096	188881	2114.62	3336.31	1.05131e+06	422549	8172.11	1154.78	616138	343769	4813.16	2284.55	590791	244481	2414.56	3715.87	907484	141896	19761.6
2-(2-((Hexopyranosyloxy)methyl)-3-methylcyclopent-2-en-1-yl)-3-hydroxypropanoic acid	PDA	8.93	385.1453m/z	87.3043	917.035	216.329	0	427.626	12999.1	162.55	612.661	0	0	1080.31	0	0	12.6987	4033.62	746.61	0	0	245.74	294.076	0	4014.78	1918.39
Pentanoic acid, 5-[(3aR,4R,5R,6aS)-3,3-difluorohexahydro-5-hydroxy-4-[(1E,3R,4S)-3-hydroxy-4-methyl-1-nonen-6-ynyl]-2H-cyclopenta[b]furan-2-ylidene]-, (5Z)-	PDA	8.95	395.2024m/z	18692.7	17353.9	12043	10803.8	16186	6954.72	5380.33	7182.06	13020.2	12477.1	9493.7	8097.02	8803.59	10753.5	7775.98	5017.28	12539.5	8307.51	9089.87	8243.68	10645.8	2683.87	5820.82
Pergolide sulfoxide	PDA	9.02	330.1776n	130716	97716.2	65364.7	51233.7	103258	46560.5	29525.9	57938	113668	81672.2	63420.3	35339.4	100423	75185.5	32753.1	54161.9	74887.3	48287.2	53833.4	49303.2	101185	33875.9	39678.9
15S-Hydroxy-5Z,8Z,11Z,13E-eicosatetraene-(2-biotinyl)hydrazide	PDA	9.02	583.3281m/z	19607.3	6511.88	327.166	0	18784.6	4314.2	0	322.478	13753.4	12247.6	0.163522	0	8631.52	8365.99	0	601.448	15093.6	5555.81	0	0	15284.9	3750.87	0
2-{[4-(Dipentylamino)-2-hydroxyphenyl]carbonyl}benzoic acid	PDA	9.05	420.2133m/z	13487.6	78.0776	140.688	36.9277	11462.3	1561	0	0	18277.7	5278.12	2.67839	7.00996	10672.8	3671.13	129.87	0	8704.23	1915.7	39.1771	0	12651	1707.25	16.8467
Oct-1-en-3-yl .beta.-D-glucopyranoside	PDA	9.12	313.1608m/z	9685.14	8101.05	4523.12	5461.23	6730.73	25210.8	2628.44	7528.57	11791.2	18414.9	55083.2	5952.77	7463.06	8998.4	8276.78	5252.65	11625.5	3325.77	5286.52	6210.18	7090.45	10866.9	3631.15
9H-Fluoren-2-amine, N-[1,1'-biphenyl]-4-yl-9,9-dimethyl-	PDA	9.12	362.1898m/z	857808	2682.75	910.886	1186.13	902926	206314	2249.59	3538	1.36342e+06	510228	7538.41	1130.44	871956	362730	4863.62	1374.26	804421	234044	1937.3	2447.03	963130	177458	21310.9
(6E,12Z)-11-Acetyloxy-3a-hydroxy-2,5,8,8,12-pentamethyl-4,9-dioxo-2,3,5,10,11,13a-hexahydro-1H-cyclopenta[12]annulen-1-yl benzoate	PDA	9.12	479.2450m/z	2.96889e+06	10011.5	6855.66	6785.08	2.95127e+06	700833	17427.7	6886.73	3.94714e+06	1.62945e+06	7199.6	4059.26	2.36224e+06	1.24111e+06	6573.95	6563.58	2.23157e+06	814656	9011.83	10081	2.82994e+06	536917	12300.8
Gly-Pro-Glu	PDA	9.15	302.1350m/z	6782.43	2514.25	1843.26	2099.65	4328.48	395.26	1687.15	2737.04	5554.84	612.014	3657.35	2717.7	5290.76	821.278	1461.11	3441.77	5831.97	0	3203.75	2023.48	1961.21	0	1896.64
5-(Galactosylhydroxy)-L-lysine	PDA	9.22	325.1607m/z	72436.1	38330.4	29536.8	29263	66090.6	12191.5	9972.47	28143.8	77684.6	18823.6	32318.3	16649.6	45085.4	27136.4	21627.3	20693.7	55411.9	19980.3	31068.7	20828.1	57042.5	9498.58	20702.4
Uracil	PDA	9.26	113.0341m/z	3080.14	2208.5	1552.11	2050.6	3241.81	1207.76	1056.28	2706.65	3447.5	2685.76	2125.31	2674.38	2547.7	2853.62	2103.05	2872.77	2526.96	1738.89	1964.22	3597.5	3204.28	1113.46	1649.97
Diacetoxyscirpenol	PDA	9.33	384.2028m/z	730613	2899.89	1251.96	1353.8	704297	181356	1640.11	5157.49	1.09872e+06	379180	7191.24	1112.08	571588	311423	4258.15	2666.56	525511	214891	1295.64	2725.9	697076	149829	16793.3
Diphenylmethylphosphine oxide	PDA	9.41	217.0767m/z	0	0	0	11.6229	0	0	0	0	0	0	38632.4	0	0	0	0	0	0	0	0	0	0	0	0
Clindamycin	PDA	9.48	425.1880m/z	15090.2	7307.24	3520.51	2658.66	12086.8	1703.31	518.418	2925.09	9981.15	3155.84	4168.28	1678.39	10362.4	2898.47	2780.13	2338.77	7966.4	2879.34	3326.83	1374.87	11479	963.138	3603.05
Pergolide sulfoxide	PDA	9.52	353.1668m/z	37210.1	26468.1	17459.6	12485.5	26330.8	10982.4	8896.36	15882.1	24386.5	21486.3	16885.2	9799.97	21272.5	18683.1	9589.51	14734.3	19068.2	15196.6	15075.7	15390	24027.4	8841.85	13514.8
20-((6-O-Hexopyranosylhexopyranosyl)oxy)-14-hydroxypregn-5-en-3-yl 2,6-dideoxy-4-O-(6-deoxy-3-O-methylhexopyranosyl)-3-O-methylhexopyranoside	PDA	9.64	985.4948m/z	0	8297.37	7969.69	1397.81	1534.99	9258.45	0	2574.98	3282	1747.63	1179.08	0	222.03	4686.89	3228.74	1605.79	4202.94	1559.53	8018.6	3176.74	0	9567.05	1877.24
8-Oxononanoic acid	PDA	9.78	137.0955m/z	4522.45	2482.76	1529.82	2621.82	3865.84	1641.98	1094.42	2247.52	4451.03	4318.51	2527.72	1967.74	3301.93	2893.49	1724.89	2648.93	3229.09	1620.17	1983.83	2018.53	3704.96	1042.93	1652.9
Ala-Glu-Arg	PDA	9.8	375.1979m/z	7856.89	0	0	0	5877.62	1787.53	8.75166	0	12222.5	4035.69	0	0	7285.62	2301.2	0	0	8472.08	3159.12	0	0	8663.43	828.151	0
1-Piperazinecarboxylic acid, 4-[1-[[4-[(1,1-dimethylethoxy)carbonyl]phenyl]methyl]-1H-indol-4-yl]-, 1,1-dimethylethyl ester	PDA	9.83	514.2657m/z	81271.9	0	78.1105	0	78520.3	18274.5	1420.72	0	107515	31744.8	0	0	44999.7	36668.6	255.187	0	57580.7	26513.2	57.0659	0	78248.8	13027.3	253.358
5,5-Dibenzylimidazolidine-2,4-dione	PDA	9.83	561.2497m/z	0	0	0	0	1081.88	0	0	0	0	0	0	0	0	0	0	0	0	0	94.8519	0	0	0	367.958
Methanone, [1-(5-fluoropentyl)-6-nitro-1H-indol-3-yl]-1-naphthalenyl-	PDA	9.85	405.1620m/z	5694.73	3782.17	1880.64	2413.33	4850.15	1320.93	197.787	1325	5182.94	442.207	2407.96	0	3706.78	372.051	1418.59	740.121	3338.35	407.125	1322.44	956.868	2176.98	379.476	1327.5
2-Butenoic acid, 2-methyl-, 2-hydroxy-1-[[(4-methoxy-7-oxo-7H-furo[3,2-g][1]benzopyran-9-yl)oxy]methyl]-2-methylpropyl ester	PDA	9.92	416.1454n	198779	102167	37373.1	34964.2	176615	59752.6	23624.3	50900.2	216798	92180.5	53280.5	41007.1	182432	109948	44216.5	38469	94127.4	95699.8	44469.5	42979.8	235068	34633.5	28733.7
6-Maleimidocaproic acid	PDA	9.96	176.0700m/z	60402.2	13579	15779.3	44634.7	22610.1	53338.5	10244.1	62062.3	32223.8	101369	71479.1	62158.5	31370.1	147808	70653.9	61739.7	51543.5	59979.2	28960.9	58462.6	139278	55711.2	34090.2
PyroGlu-Gly-Arg	PDA	9.96	343.1710m/z	6666.37	19595.8	2681.78	2358.89	2594.44	837.567	521.526	3857.36	2760.79	1321.16	2814.15	1449.87	3282.94	837.6	9093.92	9709.69	1740.11	1531.74	4088.92	2483.92	2016.75	604.229	1389.26
[(2-Thienylsulfonyl)amino]acetic acid	PDC	0	204.9639m/z	9996.11	8631.32	3863.61	4306.68	5041.05	2774.62	2875.09	7487.96	7248.36	6881.16	5973.67	7208.04	6095.31	6202.84	4214.77	7546.9	3458.03	2431.82	5111.92	6500.19	4234.93	3094.14	2232.95
1,2-Dehydro-.alpha.-cyperone	PDC	0.03	249.1839m/z	1657.06	1727.27	938.449	1037.49	1576.79	796.347	417.672	983.352	1144.04	829.181	1433.48	999.797	1314.2	1161.21	1235.45	1626.35	952.172	924.889	956.396	1428.69	825.066	470.717	767.653
5-Azauracil	PDC	0.08	127.0342m/z	7453.77	5685.57	3664.79	5374.69	6056.06	3343.42	2234.82	6604.68	7166.4	5870.45	4613.42	6026.24	6328.62	4968.92	3243.59	6664.41	5620.21	3791.87	4452.84	6685.33	6649.2	2774.72	2752.81
4-Chloro-1-methyl-1H-pyrrole-2-carboxylic acid	PDC	0.08	160.0159m/z	29767.5	24119.4	12099.8	14817.7	18780.5	9181.6	6710.24	18226.4	19458.1	15618.1	11028.7	16397.8	13798.5	13952.2	10014.4	15372.2	13658.1	9958.24	11914.8	16476.7	17715.9	7445.98	7625.96
N-(4-Chlorophenyl)-N'-1,3-thiazol-2-ylurea	PDC	0.08	236.9892m/z	56087.1	45163.2	25975.4	30873	37291.1	19282.1	14102.8	33859.3	41377.9	37584.5	24081.1	33654.4	31020	28793.4	18647.8	30814.1	28143.9	19321.3	20802.9	31094.9	35245	14002.1	16313.6
6-(Trifluoromethyl)-1H-pyrazolo[3,4-d]pyrimidin-4-ol	PDC	0.1	125.0021m/z	7622.72	5756.79	3811.2	5019.79	6373.89	3239.74	2516.91	6404.68	6621.54	6135.48	4364.64	6743.29	5920.39	5857.76	3912.47	6621.9	5282.82	3535.58	4697.32	5895.27	6481.87	2473.68	2824.6
7-Chloro-4,8-dihydroxy-6-methoxy-3-methyl-3,4-dihydroisochromen-1-one	PDC	0.1	141.0132m/z	15318.5	11590	7826.2	11901.8	14097.3	6938.83	5455.33	14409.4	15399.1	13134.9	9712.81	14044.8	13392.4	11749.3	8057.52	13903.4	12406.5	8343.13	10292.5	16651.7	16795.7	6148.31	6920.47
2-Pyridinecarboxaldehyde	PDC	0.1	146.0003m/z	15962.8	13196.2	7085.14	8293.1	9767.92	5084.4	3614.65	9191.57	10368.6	9809.31	7162.75	9039.33	7143.88	7851.76	5037.68	7660.66	7080.1	5210.95	6841.76	8259.05	9752.52	4171.19	4498.52
2-(4-Pyridinyl)malonaldehyde	PDC	0.1	188.0107m/z	13703.7	11113.1	5961.55	6684.69	7474.49	4460.02	2729.77	7627.44	9326	8656.91	5292.3	7253.97	6392.32	6692.03	4340.54	6345.85	6077.24	4551.55	3743.73	7151.72	6660.29	2887.77	2799.45
2-(2-Chloro-4-fluorophenoxy)acetohydrazide	PDC	0.1	201.0227m/z	22292.1	21803.2	12560.3	16018.1	18773.6	11031.2	6334.87	20807.5	16125.7	18007.3	11904.3	16678.5	37371.1	16718.3	12249.3	18258.6	14901.9	8427.58	11566.2	18194.6	18629	7040.27	7877.8
4-Iodo-3,5-dimethyl-1H-pyrazole	PDC	0.1	222.9735m/z	153569	126708	69583.6	85152.4	102281	54331.2	38348.7	97913.5	108913	99456.7	64439.1	89377.2	83358.5	75525.3	49145.3	84309.9	78081	49873.6	58686.6	87715.5	91083.9	38113.4	39618.7
4-Ethoxypyridine-3-sulfonamide	PDC	0.12	113.0184m/z	11320.3	8020.9	6037.1	8585.04	10951.3	5173.18	3986.51	11173.5	12404	10223.9	7821.64	10120.2	10106	9120.34	6323.24	10954.1	8546.7	6321.82	7597.72	11617.3	11757.4	4394.3	5331.92
4-Iodo-2-(methylthio)pyrimidine	PDC	0.12	252.9289m/z	49157.6	40686.5	17844.5	18692.3	21295.3	13118.4	9198.51	22149.6	22576	24026.9	14633.9	20424.5	16217.6	16492.9	14104.8	16513.2	14036.8	10441.1	12790.7	13708.6	18338.1	8664.2	7495.24
2-Iodothiobenzamide	PDC	0.15	280.9599m/z	27947.8	21496.2	10499.2	10389.5	12528.3	6509.12	5018.98	11877.6	12043.5	13558.1	8066.34	9825.85	10469.5	10440.8	5749.37	9600.76	7134.13	6274.41	6456.45	7341.25	9441.43	4562.29	3489.96
3-Iodo-6-nitro-1H-indazole	PDC	0.17	272.9159m/z	5986.54	6513.86	2606.65	3338.39	4850.38	2447.89	2186.32	5542.3	9337.84	8433.06	5004.28	7431.91	7947.16	8141.28	5338.91	8907.84	10250.2	7222.84	6435.72	11678.3	13030.9	5866.71	5263.76
Choline cation	PDC	0.19	104.1066m/z	518.71	518.382	1388.51	1322.35	1363.67	763.102	453.695	2909.59	2863.25	1546.47	1512.8	1117.31	1659.07	1206.69	878.762	1886.46	1547.99	888.45	1881.65	2835.96	1817.02	705.151	814.532
1H-Benzimidazol-2-ylcyanamide	PDC	0.19	181.0485m/z	8720.18	7917.74	4734.35	6751.89	10029	4338.79	3450.77	9311.91	9219.74	6883.29	5803.61	7885.89	7718.36	6720.7	4915.7	9050.66	7351.89	4429.61	7139.04	9748.6	11314.9	3866.83	4173.76
4-Oxo-2-nonenal	PDC	0.28	119.0852m/z	16368.9	14818.7	9318.58	13039.4	16414.3	7595.03	5995.07	16445.9	18772	15320.5	13734	16935.8	15807.4	12722	10796.4	17937.7	14334.2	8489.93	12024.9	18321.9	17811	6777.04	7902.17
1,3,5-Naphthalenetrisulfonic acid	PDC	0.28	195.9655m/z	8662.49	7887.84	5557.82	8466.76	9093.22	6065.27	4453.49	11759.5	13293.6	11182.4	8139.69	12059.3	9929.68	12146.7	8544.95	13106.6	12622.1	9762.92	11893.5	19062.4	20376.2	7443.47	7931.9
S-(2-(Benzo[d]thiazol-2-ylamino)-2-oxoethyl) ethanethioate	PDC	0.31	97.0073m/z	16966.7	13808.6	8520.8	13155.8	14460.4	7924.32	5712.7	15524.6	16129.2	14563.1	10940.7	15623.1	13431	13010.6	8622.33	16397.9	12516.1	8792.05	10931.4	16261.3	17613.4	6490.2	7362.74
Dihydroterrein	PDC	0.33	121.0644m/z	9001.17	8669.82	5922.3	8591.71	10815.3	4952.67	3953.5	10878.2	13432.7	10483.3	7245.74	11530.6	9965.45	8293.11	7079.31	11330.6	9827.84	6106.07	7342.47	12231.7	12405.3	4630.95	5675.02
Pyrrolidine	PDC	0.46	160.1801m/z	3745.46	1095.22	277.569	502.904	2260.14	1685.93	677.673	948.688	444.99	3518.74	808.326	837.205	2082.04	2282.46	460.684	928.276	2274.67	1079.11	1306.93	689.643	2773.54	844.285	739.063
DL-Homocysteine	PDC	0.48	119.0167m/z	0	0	244.041	0	0	0	103.975	0	0	0	0	293.095	0	347.623	0	0	0	194.065	314.122	0	0	0	0
4-Amino-2,3-difluorophenol	PDC	0.48	145.0339m/z	319.604	2315.29	1124.59	1182.37	645.13	514.087	614.519	1951.25	534.852	2253.24	1245.35	2876.07	978.351	2737.25	2561.75	3191.27	622.762	824.118	1693.82	1952.44	239.377	542.469	1127.48
Methanesulfonic acid	PDC	0.48	192.9835m/z	0	2351.73	857.082	1666.51	0	505.502	229.073	1182.15	0	2606.34	1211.19	3329.33	0	764.23	1751.54	1695.65	0	312.329	829.834	1288.53	157.299	291.543	1048.07
Octahydro-2H-pyrido[1,2-a]pyrazine	PDC	0.48	71.0728m/z	0	0	0	63.4765	0	143.11	33.2831	39.1926	0	351.201	0	0	0	214.365	0	409.472	0	90.2366	0	349.21	0	40.8877	0
1,4'-Bipiperidine	PDC	0.48	85.0883m/z	433.891	379.35	523.641	947.713	149.222	860.529	1068.81	2369.33	62.1794	2727.07	365.744	1486.63	97.1539	1746.72	376.828	2545.02	238.591	1201.58	732.147	3751.75	308.428	1060.92	462.736
N1,N1,N2-Trimethyl-N2-(4-piperidinyl)-1,2-ethanediamine	PDC	0.48	93.6016m/z	495.961	468.673	640.586	1058.35	59.7132	1004.43	981.066	1990.36	202.166	3003.97	297.118	1626.63	213.798	1480	409.821	2230.97	367.64	1407.21	524.627	3043	473.588	1151.46	691.779
3,5-Difluoro-4-formylbenzoic acid	PDC	0.5	105.0051m/z	0	0	0	0	0	0	0	1149.76	0	0	0	0	0	0	0	743.884	0	67.2031	0	387.538	870.894	0	0
2-Fluoro-N-(1,3-thiazol-2-yl)benzamide	PDC	0.5	123.0114m/z	0	515.037	253.844	1032.55	0	0	0	0	0	0	160.356	311.988	0	299.608	0	250.777	0	0	251.204	234.758	0	0	156.762
5-Phenylthieno[2,3-d]pyrimidine-4-thiol	PDC	0.5	123.0135m/z	226855	796749	571400	868006	194239	313924	291592	843132	170254	573519	527031	779285	144345	443117	466474	619495	117960	308713	622497	695054	178094	196078	326329
2-Amino-3-thiophenecarbonitrile	PDC	0.5	124.0101n	2632.79	11886.3	8979.28	14022.7	2269.81	4335.34	4221.35	11517.1	951.343	7697.36	7056.4	10281	1072.94	5726.71	6971.15	8817.81	1175.55	3670.94	9301.16	9810.98	1401.3	2672.72	4547.22
5-(Phenylethynyl)-2-benzofuran-1,3-dione	PDC	0.5	147.0133m/z	12808	76181.8	55546.9	83147.7	11184.1	24246.4	25397.1	69889.8	8438.8	42916.5	41271.1	67995.8	8474.44	34906.8	48146.1	51988.7	6599.77	23203.9	51979.3	57661.9	9763.58	15065.2	26159.4
Thieno[3,2-b]pyridin-7-ol	PDC	0.5	151.0083m/z	63940.1	259846	190855	293048	49069	96378.9	96722.9	259119	38362.6	176959	161821	247853	38968.9	137638	160650	197320	31101.8	94473.6	187527	217691	42156	57786.1	101884
6-Nitro-1,3-benzoxazole-2-thiol	PDC	0.5	218.9828m/z	16708.5	692498	660285	794028	9566.3	185491	227299	487379	3605.95	313338	260762	570504	7028.78	184130	454399	298357	4298.09	204022	402055	390404	10745.7	115329	232171
5-(2-Thienyl)-1,3,4-oxadiazole-2(3H)-thione	PDC	0.5	228.9480m/z	456.909	3244.76	1452.71	1716.93	633.609	800.087	124.916	525.571	353.863	1341.35	1919.24	707.337	104.104	1143.29	196.434	481.442	12.74	0	0	0	585.612	634.153	472.407
(3-Bromo-5-chloro-2-hydroxyphenyl)phenylmethanone	PDC	0.5	354.9096m/z	23820.7	57458.4	59247.6	77108.5	14453.9	17483.2	23712.6	46373.3	18817.3	44000.8	34393	74050.9	15338.1	29771.8	39231.1	46995.1	18534.8	27752.4	36587.9	53875.5	20030.7	16307	28776.3
4-Iodo-3-methyl-1H-pyrazol-5-amine	PDC	0.5	468.9126m/z	0	3864.34	7770.45	0	0	0	1189.92	1993.59	0	0	0	0	0	0	3076.15	1075.38	0	1131.88	872.627	0	0	0	2475.78
Pyrrolidine	PDC	0.5	71.0733n	11083.7	125816	61538.4	91754	9315.38	31829.2	29396.2	100112	7216.94	63404.8	58828.2	91813.4	7438.11	45327.3	55932.7	79189.3	7339.67	38955.7	65926.1	91663.7	11094.5	23351.1	42989.1
3-Methyl-2-sulfanyl-3,5-dihydro-4H-imidazol-4-one	PDC	0.5	77.0081m/z	1680.31	6933.71	5247.99	6946.16	1656.43	2442.83	2265.02	8230.17	1165.85	5141.11	5127.24	5978.26	1002.7	3825.96	3887.62	4823.87	709.52	2878.84	5279.19	5587.86	1133.4	1740.27	2899.64
2-Thiouracil	PDC	0.5	86.9913m/z	0	452.802	229.76	0	0	0	0	55.533	0	0	0	500.791	0	65.1217	0	309.434	0	0	170.979	193.068	0	0	0
3-Propyl-2-thioxo-4-imidazolidinone	PDC	0.5	91.0236m/z	1030.98	5764.43	3925.55	5395.02	661.24	1928.81	1783.3	5756.71	654.046	2998.64	3569.98	4422.72	448.908	2132.09	2719.01	2982.99	340.141	1779.94	4337.19	3911.91	639.765	902.389	1781.52
1H,3H-Thieno[3,4-c]furan-1,3-dione	PDC	0.52	153.9723n	11490.6	23389.5	14059.1	24160.2	5858.02	12381.3	10648.2	30951.8	4233.71	19014.1	20648.1	25843.7	4011.6	15701.6	14252.1	24871.4	4847.61	10786.2	22928.6	30643.1	10992.7	7025.64	11555.7
Tokuthion	PDC	0.52	382.9267m/z	0	10635.1	16503.2	6640.73	0	1508.68	3167.96	3705.24	0	0	1356.28	3695.33	0	0	10723.8	980.698	0	2488.13	3028.42	4570.41	0	1079.49	4296.4
2-Amino-4,6-dichloropyrimidine-5-carbaldehyde	PDC	0.52	404.9212m/z	2085.78	29998.3	8210.65	21996.6	0	7477.76	11329.8	30778.6	0	9912.28	14544.6	25774.7	0	8056.34	13947.4	19855.4	0	2290.78	21602.3	23510.2	945.162	4371.52	10630
[(5-Chloro-1,3-benzothiazol-2-yl)sulfanyl]acetic acid	PDC	0.52	540.8954m/z	1424.48	25356	7293.63	26064.8	184.542	6038.72	11885.8	41413.3	226.27	16326.2	19347.7	32417	217.699	13194.6	10550.1	22843.7	37.9356	1398.09	36427.4	32716.7	74.4395	1464.56	6771.28
(1s,3s)-3-(Aminomethyl)cyclobutan-1-ol	PDC	0.52	84.0805m/z	3955.62	5605.67	3312.5	6977.66	1475.87	3938.63	3287.78	10517.8	945.037	8677.6	3273.05	12287.3	1773.8	6835.69	2652.6	11268.7	1274.09	3673.29	4218.28	11068.9	1883.28	3132.93	3332.38
N-(1-Methyl-2-oxo-1,2,3,4-tetrahydroquinolin-6-yl)-1-(p-tolyl)methanesulfonamide	PDC	0.54	123.0412m/z	355.554	467.997	400.516	594.398	1474.63	551.588	465.696	1706.38	2435.09	2733.44	2138.45	2273.24	2617.34	1904.2	1841.09	3706.44	2117.3	1315.1	2041.53	2598.1	5203.94	807.279	1161.01
5-Azaadenine	PDC	0.54	154.0832m/z	0	322.185	149.129	273.278	603.191	325.59	0	418.967	620.355	316.817	435.786	230.896	248.3	290.275	0	607.162	0	387.86	172.766	0	927.811	114.841	251.345
1-(2-Chloroethyl)piperidine	PDC	0.54	161.0930m/z	12076.4	8282.26	4554.54	5702.74	8371.94	2514.7	1520.34	4282.31	3845.19	2147.23	2122.04	1604.71	2329.14	1844.95	1028.6	2176.72	2172.37	866.929	1398.8	1982.89	2358.22	714.397	1287
5-Amino-1-methyl-1H-pyrazole-4-carboxamide	PDC	0.54	185.0410m/z	1597.86	713.54	993.164	1023.62	2086.79	794.97	728.008	1684.54	972.345	1732	1391.72	1885.16	1931.64	943.268	747.709	2721.84	1418.32	918.426	1144.2	923.068	2377.83	590.843	843.622
2-Amino-4-trifluoromethylthiazole	PDC	0.54	206.9601m/z	269.447	630.346	551.755	0	314.696	0	352.813	1508.83	0	871.638	521.082	959.419	261.081	0	304.951	450.612	0	0	768.612	556.782	295.683	0	222.147
Methanone, [1-(5-fluoropentyl)-2-methyl-1H-indol-3-yl](2,2,3,3-tetramethylcyclopropyl)-	PDC	0.54	308.2161m/z	8811.02	1138.71	1081.68	6755.25	1581.4	8700.62	874	5373.91	3723.65	16913.2	4347.97	7244.65	694.855	17692.6	9845.38	12118.5	3115.35	4023.79	967.448	12498.4	7318.01	2888.41	5784.42
N-(5-Benzyl-1,3-thiazol-2-yl)-2-[(4,6-dimethylpyrimidin-2-yl)sulfanyl]acetamide	PDC	0.54	393.0813m/z	16208.6	28203.6	19863.8	23293.5	46706.3	10060.2	5198.33	9600.76	17217.5	24043.7	19310.2	11379.8	10188.7	4999.49	3913.67	3172.77	9280.85	3694.92	4419.08	4291.65	6481.23	616.525	2211.84
2-Chloro-4-methyl-1,3-thiazole-5-sulfonamide	PDC	0.54	446.8861m/z	71439.2	93449.5	86410.2	201104	62400.4	86350	65989.8	254918	92709.9	128481	143237	201303	83210.9	96879.9	84260.8	238101	67360.2	104047	92436.7	200163	80618	72247.5	123056
1-O-((3.beta.,5.Xi.,9.Xi.,18.Xi.)-3-((6-Deoxy-4-O-(4-(((3-O-(4-O-(3,4-dihydroxy-4-(hydroxymethyl)tetrahydrofuran-2-yl)pentopyranosyl)pentopyranosyl)oxy)methyl)-3,4-dihydroxytetrahydrofuran-2-yl)hexopyranosyl)oxy)-28-oxoolean-12-en-28-yl)-4-O-(6-deoxyhexopyranosyl)hexopyranose	PDC	0.54	487.9022m/z	1929.04	1267.37	1948.89	2990.02	3950.62	2895.34	1815.9	6748.89	2508.3	5461.65	2190.54	1721.19	1842.54	2284.99	2219.17	5000.24	0	814.542	2684	3317.64	2040.04	2167.46	1903.85
3-[[5-(2-Cyanoethylthio)-2-thioxo-1,3-dithiol-4-yl]thio]propionitrile	PDC	0.54	608.8676m/z	50783.4	34124.6	33616.7	36384.4	56877.1	33322.1	19687.2	66790.5	73232.4	49962.4	47179.3	54608	67945.7	29887.8	20200.4	82202.2	50806	33173.6	38380.9	52902	46984.6	23741	44907.9
Phytic acid	PDC	0.54	642.8609m/z	64654.2	36433.4	31234.5	35469	51870.4	35816.8	22199.9	87994.9	99541.6	44769	48290	47745.1	76997.2	36993.7	22320.8	68638.5	55124.4	43311.7	36385.5	79505.5	59396	31777.9	48016.6
Cys-Pro-Arg	PDC	0.54	749.3557m/z	0	7645.05	7711.75	7804.68	0	5292.16	2471.41	8835.24	0	7757.09	9261.66	8953.58	0	10502.4	6293.5	13952.1	0	7970.3	5797.91	10308.9	4538.37	902.515	5255.89
Ibuprofen .beta.-D-glucuronide	PDC	0.54	765.3298m/z	0	1783.96	0	4074.37	0	0	1439.19	7590.69	0	0	0	4470.5	0	0	1895.11	0	0	0	0	0	90.0182	0	2796.29
Bepotastine	PDC	0.54	794.3467m/z	12635.5	11597.1	6921.42	4790.24	9396.71	6675.16	6796.25	13439.5	22319.4	15136.8	15600.5	11295.3	16590.5	6185.13	4117.25	18416.7	16465.7	8433.25	7363.97	10047.7	10510	4823.23	7593.83
2',3'-Dihydrocephalomannine	PDC	0.54	817.3422m/z	1673.94	4417.78	8310.3	2187.71	0	0	1766.01	4867.69	0	10644.1	7853.58	3465.27	0	6602.37	2224.5	8410.54	2103.96	1520.18	3391.36	13759.1	0	3577.45	6900.37
1,3-Cyclobutanedicarboxylic acid, 2,4-diphenyl-, 1-(1-naphthalenyl) ester, (1.beta.,2R,3.alpha.,4R)-	PDC	0.54	862.3339m/z	7643.96	4801.42	2306.57	3153.83	11571.8	5894.94	2440.24	9817.65	14023.5	11959.2	10127.7	10627.7	12637.1	2693.79	0	13205.5	9234.89	8049.56	9735.43	10028	10620.6	4849.63	4536.74
1-O-Cinnamoyl-6-O-p-coumaroyl-.beta.-D-glucopyranose	PDC	0.54	930.3215m/z	14084.7	0	5852.52	0	5658.67	1904.03	1308.73	0	3560.04	6074.58	8105.07	0	8755.65	0	0	5061.3	6477.73	4352.17	2876.32	6985.26	5696.12	2235.12	5825.93
Man9	PDC	0.54	953.3183m/z	0	0	0	0	0	0	0	4215.15	0	0	4753.04	0	2924.15	3395.9	0	0	1716.74	0	2541.48	6960.41	0	1448.43	2018.16
Doxepin	PDC	0.56	263.1447m/z	4127.47	3192.29	1681.46	1813.85	2062.46	3475.96	731.122	4374.43	5752.91	9926.12	3674.69	4001.39	2681.7	9317.46	2347.03	4649.42	3385.95	3532.54	1855.43	2266.71	7322.05	2182.16	1860.37
2,4-Diiodoaniline	PDC	0.56	358.8617m/z	9329.92	7224.32	13371.1	1550.6	17052.9	1105.48	2749.85	6318.06	31835.5	939.205	978.737	9567.02	10593.8	303.321	6503.01	2564.5	4809.25	10284.8	5231.58	10125	6181.14	5744.88	4967.67
1,2-Dibehenoyl-sn-glycero-3-phosphocholine	PDC	0.56	473.8655m/z	0	0	0	0	0	0	0	0	10513.5	0	0	0	4233.86	0	0	0	0	0	0	0	5115.84	0	0
2-Iodobenzaldehyde	PDC	0.56	486.8666m/z	690.816	7919.96	0	9526.54	1084.09	3776.73	1036.22	1332.36	0	23653.2	13483.2	0	2957.31	17493.1	0	8296.96	9213.43	0	1969.52	0	7736.13	0	0
N-(4-Chlorophenyl)-2-hydroxy-3,5-diiodobenzamide	PDC	0.56	521.8226m/z	34728	0	292.384	0	7981.64	0	380.699	0	19590.2	0	0	507.612	23346.1	0	0	900.02	28322.5	0	964.98	0	38648.7	45.8496	315.095
5-Chloro-2-iodo-1-methyl-3-nitrobenzene	PDC	0.56	611.8448m/z	0	12903.8	0	7235.31	0	5566.54	1371.96	8265.44	0	6227.42	11480.9	2601.95	0	6376.57	1107.04	4033.88	0	0	9006.34	0	0	0	3954.34
N-(2-Iodophenyl)methanesulfonamide	PDC	0.56	616.8543m/z	5566.03	5293.6	7118.8	19893.8	3004.2	11412.7	6544.09	25509.5	9374.27	8055.47	18894.9	21134.9	8127.32	6741.27	9311.67	23220.1	5871.24	7640.27	8815.41	19876.7	4383.57	8278.19	17933.1
2-Cyclopentyl-4-(5-phenyl-1H-pyrrolo[2,3-b]pyridin-3-yl)benzoic acid	PDC	0.56	787.3254m/z	3647.09	1961.23	1771.57	10706.6	0	1553.49	2796	8949.76	0	4121.28	5512.8	0	0	0	2354.58	3080.44	0	2223.19	1823.06	4749.77	0	1411.99	2507.17
2-Chloro-4,5-difluorobenzamide	PDC	0.62	192.0026m/z	0	176.73	231.164	1092.8	0	416.003	188.185	1645.35	0	0	0	2766.12	0	174.784	0	1246.38	0	0	548.443	1393.78	0	250.837	161.526
1,2-Dipalmitoyl-sn-glycero-3-phosphoethanolamine	PDC	0.62	238.8403m/z	420.589	584.791	1934.79	5202.32	0	1050.77	1084.45	4200.36	0	1272.72	1539.06	5312.17	0	983.633	1312.24	2993.82	287.638	1396.28	1496.52	2047.86	0	879.634	1408.31
4,6-Diiodopyrimidine	PDC	0.62	332.8381m/z	34476.6	17703.4	9746.47	14497	30910.1	11695	7745.15	19433.4	27855.4	18819.3	13571.1	7943.46	24974.9	12561.4	6361.41	15422.8	26290.1	4334.24	10581.9	17621.1	45902.6	4308.12	7859.53
D-erythro-N-stearoylsphingosine	PDC	0.62	616.5965m/z	20846.1	2306.96	3373.65	1043.38	17043.5	1891.88	1208.85	4070.6	31619.6	694.619	4093.51	1379.71	15526.2	1062.35	1274.12	2057.91	13454.8	1804	1630.48	3510.35	24565.2	697.863	1320.41
2'-Hydroxy-3,4,5'-trimethoxychalcone	PDC	0.64	113.0398m/z	0	91.9106	319.802	584.248	0	229.386	0	648.309	0	322.71	124.414	1154.65	0	449.541	178.416	1170.29	0	221.603	0	1130.26	0	162.548	243.882
4-(Difluoromethoxy)aniline	PDC	0.64	143.0309m/z	869.613	0	316.155	689.748	518.002	460.739	99.6917	1414.89	0	1672.94	666.011	695.767	416.71	2206.22	2495.2	394.091	1688.38	564.655	326.646	617.278	3459.09	714.526	430.935
Huperzine A	PDC	0.64	144.0602m/z	332.474	0	0	0	264.465	62.5117	0	0	0	0	0	0	0	95.5864	0	0	0	0	0	0	0	97.4907	0
Benzamide, 2-chloro-5-nitro-N-phenyl-	PDC	0.64	150.0132m/z	0	3496.15	3757.91	5478.09	246.047	2107.44	1895.06	4952.08	268.59	3398.87	2745.23	4290.63	292.449	1860.05	3484.68	3567.31	386.259	2346.3	4574.2	5005.03	360.212	1140.3	2544.46
4-Hydroxybenzoic acid	PDC	0.64	161.0203m/z	0	0	205.558	595.929	0	180.856	0	493.616	0	0	0	398.215	0	248.039	306.203	856.801	0	0	0	400.013	0	0	0
3,6-Difluoro-2-methoxybenzonitrile	PDC	0.64	169.0345n	96681.7	439597	408626	581521	91801.2	251632	237535	551605	96384	438172	436789	557793	127299	306379	382482	599425	90801.6	355932	513315	496475	209855	198568	301143
1-Methyl-5-phenyl-1H-pyrazole-3-carbaldehyde	PDC	0.64	170.0608m/z	0	3229.09	2498.98	3113.28	252.702	1296.24	1174.01	3259.63	0	3434.89	3758.26	2099.65	0	2240.15	3519.3	3954.4	0	3150.75	3441.86	876.176	495.964	1637.13	2232.02
4-Amino-5-(3-pyridinyl)-4H-1,2,4-triazole-3-thiol	PDC	0.64	177.0237m/z	740.283	5905.53	4686.36	9404.15	0	1868.73	2155.54	11314	0	4671.33	4435.57	10967.9	447.671	2564.24	6091.72	8425.73	333.057	3359.98	7617.09	9997.03	1967.94	1571.42	3659.01
2-(tert-Butyl)-5-chloroisothiazol-3(2H)-one	PDC	0.64	191.0164n	0	11454.6	12183.8	24367.4	418.246	8235.98	8217.96	16531.1	0	9956.28	13265.8	22742.9	391.25	8172.9	18418.5	19186.4	756.39	13095.5	13782.5	18016.8	1364.73	6608.16	7991.26
5-[(3-Pyridinylmethyl)sulfanyl]-4H-1,2,4-triazol-3-amine	PDC	0.64	191.0396m/z	14392.9	75202.5	44265.1	44053.6	11333.5	38695.1	25830.4	48796.6	12462.5	65689.4	59417.5	41169	14905.3	53197.7	68055.1	54058.4	11463.7	47636.9	78874.6	43278	30460.7	31779.6	42056.9
5-(3-Pyridinyl)-1,3,4-thiadiazol-2-ylamine	PDC	0.64	192.0427m/z	266.379	2124.07	785.609	334.631	0	255.634	350.112	0	0	340.695	1262.84	239.223	0	610.394	1198.12	395.873	0	509.58	1643	706.555	511.242	362.786	1067.76
Tricyclazole	PDC	0.64	203.0477m/z	358.19	0	0	1340.48	0	0	0	0	329.455	258.104	787.405	1256.21	229.363	922.201	1393.29	1212.28	461.328	0	592.365	954.176	1633.14	228.652	481.941
4-(3-Chlorophenyl)-1,3-thiazol-2-amine	PDC	0.64	210.0022n	9381.72	72933.1	48247.9	44173.5	8244.53	26710.8	25780.1	40324.3	9091.06	44346.4	51948.4	38027.3	8732.21	36828.7	67627.1	44722.3	9436.84	36430.5	84815.1	38985.8	16141	20838.4	36222.6
3-Chloro-4-fluoro-5-trifluoromethylaniline	PDC	0.64	214.0052m/z	14217.2	58382.1	44074.3	42285	13347.6	31354.8	26875.8	55004.8	14533.1	56938.5	48488.7	48746.6	17608.2	48951.2	52683.4	67149.9	11982.9	35880.9	68350	61187.2	28466.2	25092.4	31060.9
N-(4-Cyanophenyl)glycine	PDC	0.64	221.0297m/z	0	0	0	1260.44	0	0	236.239	1057.54	0	0	0	2035.68	0	0	1504.74	922.747	0	0	0	0	0	0	408.304
Imipramine	PDC	0.64	245.1792m/z	0	33182.1	0	0	0	0	0	0	0	441.098	554.206	0	0	0	183.841	0	0	87.4184	420.897	361.21	0	0	217.446
4-(Difluoromethyl)-6-(furan-2-yl)-2-hydrazinylpyrimidine	PDC	0.64	271.0384m/z	1055.9	8199.87	5702.58	4880.04	593.97	2001.78	1732.5	8302.27	1339.98	7404.21	7427.74	12710.2	610.178	8738.4	20236.3	9457.78	1449.76	4847.95	12835.3	12097.7	6916.71	2936.43	5444.88
1-[2,6-Dinitro-4-(trifluoromethyl)phenyl]hydrazine	PDC	0.64	310.9979m/z	1113.28	6969.92	3861.04	2127.43	0	3160.64	1726.45	3573.72	0	5387.1	4829.86	1221.97	2008.21	3136.42	4572.84	3549.06	866.664	3379.07	4337.6	1440.18	3418.73	3277.75	3561.11
1-.beta.-D-Arabinofuranosyluracil 5'-monophosphate	PDC	0.64	338.0490m/z	56980.8	31397.4	32176.8	53759.7	52936.5	75842.5	18072.9	50781.3	43968.2	112939	36877.7	53169.5	58549.3	87435.1	41150.8	58305.1	51462.1	83324	45554.9	43303.1	110473	51936.8	23348.3
Salvinorin B	PDC	0.64	355.1528m/z	0	3349.56	9965.5	14445.1	0	490.005	3236.48	22037	0	3209.64	8274.98	28226.8	0	1203.63	10264.2	27654.1	0	2615.76	20195.5	22121.4	4571.59	1656.91	6690.44
N-(Diaminophosphoryl)-2-nitroaniline	PDC	0.66	109.0280m/z	245.392	1127.52	1882.21	7113.88	397.953	1200.64	1572.91	5107.6	247.289	1625.25	2571.22	8270.36	0	2151.86	2363.46	7995.35	207.653	1629.3	1970.38	6570.56	933.771	1007.95	2836.96
N-Methylpyrimidin-2-amine	PDC	0.66	148.0273m/z	0	0	811.77	2633.84	0	196.505	181.613	1637.92	0	0	696.633	859.758	0	482.475	1033.34	587.979	0	972.188	2023.48	895.841	0	212.796	415.76
(1S,4R)-Bicyclo[2.2.1]hept-2-ylmethanamine	PDC	0.66	170.0915m/z	0	0	463.888	1299.73	0	713.382	302.942	1792.06	0	1066.96	209.865	1077.87	0	503.893	263.596	1507.52	0	1661.37	1486.3	0	512.201	229.606	0
4-(Difluoromethoxy)benzaldehyde	PDC	0.66	205.0671m/z	7732.06	7491.44	11089	30103.3	6606.18	8267.55	5400.51	25184.6	4718.99	14695.1	11846.5	37212.6	6122.52	13314.3	19794.4	36368.8	10429.3	10266.4	18155.4	33123.5	20728.1	7327.88	9797.3
2-(3,5-Difluorophenyl)benzonitrile	PDC	0.66	216.0618m/z	2142.25	11642.7	21291.8	52047.9	509.094	4268.45	13403.2	35589.9	1284.19	4665.37	20537.1	44910.7	1463.29	9209.23	20387.1	36861.1	1450.98	7383.37	22683.1	34957.8	4872.38	5049.93	23893.9
2,6-Bis(dimethylaminomethyl)-3-pyridinol	PDC	0.66	223.1638m/z	10900.4	0	6637.35	14773.1	12196.7	12184.8	4732.02	18674.8	41944.6	15275.4	12828.8	38298.4	52055.9	22140.2	9666.16	44842.3	42334.7	14293.7	2786.15	13497.6	39070.8	6720.82	11810.9
N-(4-Fluorophenyl)-N'-1,3-thiazol-2-ylurea	PDC	0.66	238.0438m/z	3868.42	24747.7	29111.4	62467.1	2684.57	9924.06	16356.8	44147.2	331.3	15225.5	28299.1	53072.1	4151.45	11603.4	33695.4	40999.2	1433.28	12533.3	45573.6	37690.4	4597.42	7490.86	24701.5
N-Acetyl-L-phenylalanyl-3,5-diiodo-L-tyrosine	PDC	0.66	311.9817m/z	11902.4	31876.8	26142.5	30516.1	11242.3	21734.8	17472.7	41734.9	10529.7	32678.1	23829	26752	12639.7	25257	20663.9	42052.7	10472.2	22513.1	40570	35597.3	21158.3	15453.1	19747
Pyrithiobac	PDC	0.66	326.0124m/z	11799.5	66251.7	44294.4	52782	14289.4	32058.2	27721.7	39148.8	8782.45	50078.6	47686.7	29914.1	13010.8	46509.6	44862.5	51727.3	12857	45344.8	95979.6	37038	23881.6	30276.2	39143.8
Decamethylcyclopentasiloxane	PDC	0.66	354.0754m/z	17758	35983.2	29759.5	41866.3	13304.3	12254.1	18981.5	54302.9	9350.52	27037.6	30031.8	50381.5	10108.1	22793.9	29821.2	58690.4	10232.3	19679.6	47377.2	55178.4	16858.9	13413.7	25455.1
5-Fluoro-2-[(methylsulfonyl)amino]benzoic acid	PDC	0.68	234.0238m/z	2152.89	3493.19	4620.86	12557.9	1266.71	909.989	1314.35	5368.22	801.518	1860.8	9887.69	8916.3	3487.36	2036.26	500.624	13571.2	687.894	3738.42	5337.78	5941	897.492	464.054	2514.11
Ala-Ala-Ala	PDC	0.68	245.1342m/z	4953.21	3833.55	9950.6	16818.2	6175.13	8194.05	8333.71	12580.1	6156.58	25480.7	7021.11	20808.3	6202.83	12468.6	4761.51	30717.3	6686.76	7659.35	9564.74	30087.1	12587.6	7242.44	7595.86
Emetine N-oxide	PDC	0.68	249.1543m/z	8932.51	2014.86	6116.54	30595.9	10767.5	15164.6	4010	34925.4	7558.65	24893.5	14583.3	34052.4	10836	17785.7	5014.15	29355.3	9469.58	14736.9	12180.4	30708.6	18122.6	11702.5	10041.9
5,6-Isopropylidene-L-ascorbic acid	PDC	0.68	261.0355m/z	1772.89	2947.54	8374.09	17057.1	951.583	847.33	2120.06	7633.04	14615.3	1334.76	14099	14511	3477.92	6089.81	29561.3	14079.3	8780.88	4230.82	11062.7	10085.2	30078.1	1964.63	16311.6
7-(Difluoromethyl)-5-methyl-4,5,6,7-tetrahydro[1,2,4]triazolo[1,5-a]pyrimidine-2-carboxylic acid	PDC	0.68	265.1103m/z	20839.2	0	0	0	9653.04	1342.03	2194.82	3558.58	6797.46	3652.65	0	0	5731.66	6599.65	0	4510.27	10770.4	1322.7	0	2583.45	20550.9	845.113	0
Zaprinast	PDC	0.68	98.7039m/z	2439.22	261.276	342.285	0	1658.34	0	138.3	627.916	1263.08	0	355.482	0	1724.19	0	203.701	863.284	1763.66	114.734	1062.55	0	2668.06	0	817.606
Acibenzolar-S-methyl	PDC	0.7	116.9943m/z	48635.1	21905.5	17302.7	19891.6	49710.5	13448.7	9760.56	27019.5	64447.9	19993.8	22383.1	20799.1	50533	18429.7	12863.3	29479.5	43596.3	13783	26979.9	29309.7	69167.5	9237.9	17197.6
1,25-Dihydroxy Vitamin D2	PDC	0.7	237.1544m/z	29099.5	780.171	4115.87	2505.9	24823.5	7878.97	3160.85	4337.08	21843.4	11239.5	7272.66	6703.53	24324.1	5579.45	3158.31	11572.2	36896.9	4244.81	0	1282.58	8443.25	2463.03	3447.72
N-[3-(5-Sulfanyl-1H-tetraazol-1-yl)phenyl]acetamide	PDC	0.7	274.0159m/z	8653.43	21081.4	21740.9	26289.7	9223.6	25713	12810.4	40006.6	3918.96	43753.4	26026.6	21041	3882.87	37437	19568.7	38213.8	11520.5	26457.7	16176.2	49882.8	8954.15	21212.4	12801.4
Tolazamide	PDC	0.7	325.1410m/z	0	0	0	3443.53	0	0	1146.78	0	0	0	2058.04	1284.73	0	0	1424.24	0	0	0	25319	21454.8	0	0	555.753
N-Allyltetrahydro-3-thiophenamine 1,1-dioxide	PDC	0.7	351.1406m/z	2705.09	3685.39	6248.74	8413.14	0	7514.51	4032.62	13333	1100.45	13896.9	2553.84	6876.61	0	9973.87	6686.93	12723.8	0	8374.18	4873.72	7639.93	1452.58	5990.94	7030.82
N'-(2-Oxo-1,2-dihydro-3H-indol-3-ylidene)isonicotinohydrazide	PDC	0.7	97.0281m/z	1632.69	2826.33	6957.32	10695.9	1694.97	829.86	2300.7	7605.88	3408.64	3446.71	5376.32	9634.11	2249.57	2205.64	10206.1	10188.6	3674.76	2200.52	5644.38	8447.75	7060.3	1212.33	4617.79
Solstitialin A 13-acetate	PDC	0.72	115.7148m/z	1135.72	991.979	779.793	1027.95	202.904	248.483	158.002	1369.22	191.512	1241.2	1100.85	3713.28	325.537	108.426	1978.94	786.04	0	507.722	1306.38	1404.64	523.431	289.349	1266.52
2-(3,5,5-Trimethyl-2-cyclohexen-1-ylidene)malononitrile	PDC	0.72	116.0475m/z	3673.66	13233.2	5469.63	11292	2156.95	3557.48	2732.91	12773	2074.22	8276.09	5381.23	13391.2	1722.17	6740.11	5349.59	11998.9	1856.35	5251.73	6162.08	12720.8	3020.46	2786.31	4741.54
2-(4-Fluorophenyl)-N-(3-pyridinylmethyl)ethanamine	PDC	0.72	116.0683m/z	0	800.568	1139.56	209.828	297.103	522.732	0	179.221	0	0	582.409	45.8269	0	679.89	493.48	77.8964	0	255.787	380.231	227.134	0	41.0956	0
Dehydrocostus lactone	PDC	0.72	116.0726m/z	0	0	0	0	0	0	0	0	0	0	0	0	418.713	0	543.717	3154.1	0	0	0	0	0	0	182.747
Cyclo(isoleucylprolyl)	PDC	0.72	117.0671m/z	570.667	4128.42	808.977	2726.82	247.657	743.49	566.771	2799.41	775.236	1965.61	1835.78	2449.05	697.645	1725.21	1785.39	3129.82	0	736.025	1063.54	2756.65	674.135	647.443	871.693
3-Hydroxy-3-methylbutanoic acid	PDC	0.72	132.0740m/z	2062.01	1229.73	546.281	1692.13	0	3969.16	2692.36	5009.33	532.798	7490.27	1735.32	2324.42	554.323	1719.72	279.141	3275.46	2246.85	4056.34	4165.65	13749	3316.49	0	2229.71
Carbamylcholine cation	PDC	0.72	148.1212m/z	697.129	0	0	0	0	0	0	0	0	0	0	0	224.469	0	424.294	0	0	0	0	0	0	272.908	0
4-Chloro-6-(3-Methoxypropylamino)-2-methylthiopyrimidine	PDC	0.72	212.0418m/z	12986.2	61017.4	47633	102939	14690.6	25414.6	13399.7	85767.1	12979.4	64574.7	84656	79903.8	17721.5	44999.3	40025.4	94602	13509.6	38784.7	78714.8	66432	40010.4	27813.2	33097.8
Dimepiperate	PDC	0.72	302.0983m/z	0	66120.9	0	0	0	0	0	0	0	0	0	0	0	0	0	0	0	0	0	0	0	0	0
4-Oxo-4-(10H-phenothiazin-10-yl)butylamine	PDC	0.72	302.1329m/z	0	88453.2	557.869	666.627	0	785.416	0	0	0	1214.33	0	1566.19	472.341	1520.84	868.166	0	0	972.857	1135.28	0	0	0	0
L-Cysteine-glutathione disulfide	PDC	0.72	427.0938m/z	0	0	0	0	0	0	3395.01	0	0	0	0	0	0	0	0	0	0	0	0	0	0	0	0
Desferrioxamine H	PDC	0.72	505.2238m/z	0	21859.2	0	0	0	0	0	0	0	0	1380.68	0	0	1041.53	0	0	0	0	0	3283.17	0	751.296	0
2-Amino-2-methyl-1,3-propanediol	PDC	0.72	70.0650m/z	5405.43	28414.4	10458.6	26294.7	4401.99	9428.34	6482.53	26844	4859.68	19285	13072.8	28641.8	3990.26	15093.9	12594.6	24142.8	4965.72	11551.1	12589.2	31163	8830.01	7654.96	10836.6
Fenoxaprop ethyl	PDC	0.72	723.1504m/z	0	32887.8	16069	70139.4	0	4374.42	9880.01	42602	0	4028.9	12997.3	101875	0	5556.6	28194.7	53072.6	0	12717.8	21248.5	67506.5	0	6724.94	7821.57
3-(3-(1,2-Dihydroxy-1,2-dihexanoyl)thiopropane)inositol-4,5-diphosphate	PDC	0.72	739.1575m/z	0	0	12307.4	38463.1	0	0	5192.22	44786.9	0	8563.78	0	62767	0	0	33545.5	25239.3	0	12812.9	34845	47128.4	0	8769.07	4200.18
Methiopropamine	PDC	0.74	139.0578m/z	0	0	0	1109.37	0	0	116.177	1203.57	0	0	428.168	915.277	167.701	259.974	0	1429.75	0	0	498.477	920.957	175.002	166.163	130.01
Methyl DL-pyroglutamate	PDC	0.74	143.0576n	7974.49	2921.14	1587.47	2131.2	8370.7	1933.86	1289.43	3164.7	3077.72	8090.98	1356.34	2025.56	4294.29	5654	2473.38	2128.57	9788.9	5099.88	3009.31	3539.5	4998.15	1329.26	1180.03
Dicyclohexyl(2-methylphenyl)phosphine	PDC	0.74	145.1076m/z	2168.51	0	0	0	1090.2	0	0	0	2098.61	226.563	0	0	1347.68	666.784	0	0	922.141	126.205	0	0	1530.19	0	0
3-(2-Thienyl)-1H-pyrazol-5-amine	PDC	0.74	179.0475m/z	0	499.555	837.597	641.852	0	977.719	1948.64	0	0	1232.62	242.213	893.787	0	364.314	323.775	0	0	669.037	0	1591.17	0	0	538.874
Eleutheroside B	PDC	0.74	187.0785m/z	0	0	418.678	2360.14	0	293.246	381.414	887.569	0	0	800.464	2214.43	0	419.929	0	2758.3	0	293.944	615.755	1456.29	0	0	265.053
2-[(Cyclohexylcarbamoyl)amino]acetic acid	PDC	0.74	214.1286m/z	14897.3	9669.21	5325.13	5729.49	6229.68	6591.88	2114.72	4541.14	11974.5	14600.9	7361.2	5439.32	8336.88	27186	8213.92	3978.32	10656.8	9032.99	1858.39	4311.47	17326.2	3812.37	3517.98
4-Aminoantipyrine	PDC	0.74	217.1170m/z	0	2664.82	1865.23	1306.98	0	598.743	543.414	904.504	461.541	1772.59	673.727	1490.82	0	2182.1	934.697	550.763	858.027	1210.67	1530.32	1337.32	0	0	1118.89
2-{[(tert-Butoxy)carbonyl]amino}pentanoic acid	PDC	0.74	262.1019m/z	0	28025.5	953.436	575.868	0	1067.07	343.487	807.7	0	1531.1	755.272	1230.52	0	1159.9	2446.16	0	0	990.294	705.172	0	1022.66	584.638	868.853
4-Allyl-5-[(2,3-dimethylphenoxy)methyl]-4H-1,2,4-triazole-3-thiol	PDC	0.74	276.1171m/z	0	13832.2	7159.99	9732.08	0	1402.72	1554.93	1632.59	0	3412.03	3079.62	4972.91	0	4502.03	7017.56	1724.78	0	3939.81	3999.78	1584.03	587.789	1801.73	2705.27
4-Methoxy-N-(2-phenylethyl)benzenesulfonamide	PDC	0.74	291.0938n	6585.02	75536.3	73989.4	148142	6566.58	20268.5	39615.7	107604	5506.25	39020.8	67176.5	155279	10834.6	27936.2	86035.5	94329.5	4398.44	36810.6	99467.3	105001	13499.4	17975	54061.3
Cytidine 3'-monophosphate	PDC	0.74	323.0504n	134751	307505	287736	225403	125155	59857.1	90684.3	224194	131971	143590	239853	269747	121852	195429	207779	212566	176080	130140	198627	185938	111874	48439.4	125079
Forsythoside A	PDC	0.74	335.0932m/z	2689.78	11079.2	14141.3	10400.8	1620.77	1426.65	10456.7	20366.2	913.409	3191.93	23054	22204.7	2029.58	2573.7	12313.3	32212.9	2102.87	1824.29	30133.3	30366.2	5478.88	1723.13	11239
2,3-Bis(4-methoxyphenyl)quinoxaline	PDC	0.74	343.1432m/z	0	32224.3	12666.6	14039.4	0	16622.1	10585.6	24318.1	0	49375	8283.56	28187.8	0	55361	22149.8	27581.3	0	18784.6	37284.7	33849.9	1241.23	18192.8	9046.26
Ferulic acid dilactone	PDC	0.74	431.0709m/z	0	0	0	0	1369.07	4027.83	0	0	7062.16	4714.56	0	0	0	28170.6	0	0	5554.69	10713.8	0	0	4698.12	5281.1	0
N-(3-Chlorophenyl)-N'-(3-ethoxyphenyl)urea	PDC	0.74	603.1517m/z	2012.54	0	27544	2844.53	0	0	5391.14	4087.73	0	4202.96	2044.44	0	0	0	17682.8	16239.5	26003.9	0	0	0	0	0	0
Acetic acid N',N'-dimethylhydrazide	PDC	0.74	85.0757m/z	1145.8	0	0	0	2085.82	195.969	0	0	3088.5	313.223	0	0	473.625	237.299	0	0	1856.14	95.271	0	0	1687.31	94.2013	0
Methomyl-oxime	PDC	0.74	88.0213m/z	3054.75	8803.41	5244.44	7690.46	1824.62	3577.82	11282.6	12310	1770.01	4868.37	9073.94	7030.88	1530.36	8304.77	7700.86	10185.7	1804.22	5375.77	11828.7	7793.97	8987.24	7056.85	5427.52
2-Buten-1-ol	PDC	0.74	90.0911m/z	22141.1	11711.8	8506.23	7023.41	30003.1	7778.35	5313.78	9524.86	45247.3	15723.6	29363	7572.82	31431.1	15806.4	7635.23	8480.19	32160	10715.1	6078.05	7778.83	34730.2	6553.13	6675.29
7-Keto-8-aminopelargonic acid	PDC	0.76	170.1167m/z	7529.15	6974.61	8331.97	27637.8	4722.41	17856.5	4512.22	36115.7	4822.34	39988.7	9057.58	43394.6	5561.7	32117.6	9178.29	26291.1	5712.74	28351.4	5534.37	28314.2	7753.47	9722.37	7603.58
4-Phenyl-1,2,3,4,5,6,7,8-octahydroquinazoline-2-thione	PDC	0.76	245.1118m/z	713.319	7757.44	4304.49	4810.32	573.466	2529.85	2245.82	5251.36	740.973	5227.94	2432.58	5150.17	0	2385.04	5135.78	4944.55	937.963	3189.42	2484.37	4657.74	1426.33	1440.81	2807.37
N-[2-(3,4-Dimethoxyphenyl)ethyl]-2-thiophenecarboxamide	PDC	0.76	314.0831m/z	2689.38	16309	12315.9	14479	2069.82	5164.25	7379.63	18067.6	3086.98	9858.96	12792.1	19664.6	2448.73	12213.5	14603.9	15658.1	3443.9	8701.62	14986.3	14784.8	1402.49	3270.38	9325.4
1-Hydroxy-N-(3-nitrophenyl)-2-naphthamide	PDC	0.76	347.0430m/z	4032.45	4886.22	4375.68	7445.83	2460.88	2504.61	3392.12	7593.11	1938.23	3238.55	8882.67	9639.77	2943.78	8767.01	5164.79	7351.93	2565.55	5158.08	4571.11	3624.96	1051.89	1865.45	4699.95
(2-Chloro-4-nitrophenoxy)acetic acid	PDC	0.76	484.9742m/z	0	77899.5	64450.5	91159.6	0	16577.2	37496.4	84045.6	0	36083.5	21565.7	61535	0	17963.3	92995.9	36275.7	0	19248.2	121815	55202.3	0	11021.1	11790.2
4-Chloro-3,5-dinitrobenzamide	PDC	0.76	508.0017m/z	36232.7	3.35469e+06	2.1474e+06	1.68875e+06	43589.7	1.11004e+06	1.04686e+06	2.20157e+06	4391.48	2.05697e+06	722524	1.37073e+06	5596.78	1.19682e+06	2.13296e+06	1.07936e+06	1997.85	764819	2.85587e+06	1.56771e+06	0	602959	346005
2-(Chloromethyl)oxazole	PDC	0.78	131.0101m/z	119755	59380.1	40024.9	43576.7	121506	28852.4	21346.1	62023	150752	49516.5	51653.4	51001.4	109965	41683.4	31489.6	64110.9	104888	31230	62194.4	69892.6	153840	21811.9	37691.9
3-(2-Thienyl)-1H-pyrazole-4-carbaldehyde	PDC	0.78	192.0317m/z	0	2528.46	1535.23	24852.8	329.948	5719.71	1830.48	12671.3	530.011	6989.86	6837.59	29214.8	305.169	8646.79	9081.5	8768.98	654.774	6151.13	2394.18	13310	3235.09	3213.31	4463.17
N-(2,5-Dimethoxyphenyl)-N'-propylthiourea	PDC	0.78	219.0962m/z	7278.12	49085.6	41769.8	23489.9	5459.3	9175.7	9162.72	22169	2209.13	22196.6	38879.9	15750	1346.31	10706	41513.7	14108.1	2653.12	16928.5	76740.7	16188.9	4543.81	7722.99	30060.8
Indapamide	PDC	0.78	404.0239m/z	3470.21	15368.1	18487.9	39770.7	3607.46	4739.12	11339.5	17924	1807.33	7411.15	14125.7	32758.1	5420.87	7145.62	13288	23007.6	3779.27	5861.28	15033	21001.6	7254.27	2019.33	9802.06
Adenosine 5'-(.gamma.-thio)triphosphate	PDC	0.78	506.9563m/z	0	105836	90871.8	107513	0	35021	44457.6	138413	0	65560.3	41340.4	102695	0	32955.5	127711	67372.5	0	35573.7	174587	102784	0	25428.2	21328.2
Pyruvic acid	PDC	0.78	89.0230m/z	162.437	2278.66	1892.62	2630.09	83.4255	540.561	1562.04	2920.64	103.1	1316.79	2029.44	3005.14	154.334	612.271	3057.2	2455.46	161.213	806.251	2859.77	3339.21	371.018	512.206	2147.2
5,6-Dihydro-4H-pyrrolo[3,4-d]thiazole	PDC	0.8	140.0370m/z	104.468	1156.3	460.709	1565.86	0	2197.3	419.792	2678.7	182.064	4738.93	1056.36	2200.24	147.61	2712.56	294.797	2625	280.274	1996.3	268.471	3049.95	317.837	1536.51	934.265
3-Indoleacrylic acid	PDC	0.8	171.0449m/z	331.013	569.837	414.689	626.555	419.379	769.442	420.702	1397.49	0	1523.25	837.02	671.913	132.103	1036.54	515.178	1259.93	0	643.727	1191.58	1115.34	183.824	574.376	314.268
N-(3-Methoxyphenyl)-4,4-dimethyl-4,5-dihydro-1,3-thiazol-2-amine	PDC	0.8	220.0802m/z	330.182	12001.1	7748.87	2042.34	0	604.19	2841.17	5344.96	0	4546.53	8521.48	712.014	0	522.4	12563.2	1150.27	0	2793.08	22611.8	3307.64	0	944.918	7879.45
6-Phosphogluconic acid	PDC	0.8	259.0202m/z	0	12237.1	7976.93	22516.1	464.15	2971.94	4677.44	18217.8	713.303	5317.47	10506.6	23511	1583.05	3275.97	10893.4	15336.7	911.405	5773.16	13981.6	26589	2349.92	2622.19	7855.1
Phenylacetyl-L-glutamine	PDC	0.8	278.1220m/z	3314.23	16925.8	11508.4	17893.9	2449.9	12341.6	6487.41	14110.9	3411.56	21029.6	16065.2	18649.1	589.804	25762.9	42861.7	18081.8	1495.95	9219.23	24336.5	18604.2	10450	6783.73	14483
Cytidine-5'-monophospho-N-acetylneuraminic acid	PDC	0.8	615.1532m/z	1379.02	16890.1	13980.7	21228	2781.2	3849.76	8363.02	21137.6	0	12650.6	10605.6	21461.8	1252.22	4819.72	11875.5	15651.8	0	4330.56	29728.7	17270.5	3578.37	3547.91	10004.5
Tryptamine	PDC	0.83	174.1115m/z	694.467	417.222	131.302	1095.77	371.831	869.777	277.336	2020.82	565.952	2497.49	827.413	2137.07	373.648	953.567	336.525	1051.38	584.203	1214.26	175.993	1417.33	428.319	1022.47	578.619
Bethanechol cation	PDC	0.83	184.1183m/z	0	4045.8	3374.77	2333.66	658.544	3043.38	1811.23	1921.93	0	5014.98	2721.22	1415.12	0	3594.87	4372.56	3088.42	0	3010.22	4087.21	1939.92	224.076	1786.29	1812.55
5-Amino-1-(2-pyridinyl)-1H-pyrazole-4-carbonitrile	PDC	0.83	185.0695m/z	0	257.202	140.673	200.191	0	581.664	370.906	0	0	616.208	521.752	0	0	0	299.51	0	0	283.538	666.919	0	0	154.454	106.783
4-(Difluoromethoxy)-3-ethoxyaniline	PDC	0.83	187.0568m/z	1015.51	1151.36	1063.88	2167.03	0	1567.13	479.691	1944.73	0	2138.62	2095.91	2335.51	312.699	1728.67	999.447	2712.87	0	1576.14	1310.14	2823.09	1023.91	850.983	1079.18
2-Chloro-N-(2-nitrophenyl)acetamide	PDC	0.83	214.0133m/z	0	0	118.97	2143.89	0	343.901	0	619.359	0	768.809	518.48	3840.65	0	1450.97	528.707	329.357	0	377.826	39.9861	682.238	0	124.319	389.694
2-Amino-4,5-dihydronaphtho[1,2-b]thiophene-3-carbonitrile	PDC	0.83	227.0627m/z	0	2342.85	1810.95	2098.56	245.2	667.863	1108.25	4194.89	0	1118.67	829.167	4568.02	0	662.318	1526.37	5651.42	0	532.577	1506.78	4269.55	0	368.653	855.724
2-Methylimidazole azine	PDC	0.83	242.1122m/z	7159.44	9259.55	4230.88	660.754	5402.82	2728.16	1255.61	3866.07	932.209	9208.2	11815.5	775.916	476.403	4896.23	8565.1	4109.91	5588.39	4597.42	14840.2	5082.99	4124.28	3453.64	10519.7
2-(3-Chloro-4-methylphenyl)-1,3-dioxo-5-isoindolinecarboxylic acid	PDC	0.83	299.0123m/z	5533.98	38509.5	18917.3	44158.6	6176.4	10231	13775.2	49326.5	6603.87	19780.5	25816.8	58399.9	7634.53	14475.2	26140.6	43949.3	8169.19	16384.7	36322.1	64639	15528.9	10292.4	22601.4
Evodiamine	PDC	0.84	152.5753m/z	0	1239.97	1330.19	0	0	1009.29	0	0	0	972.546	2168.83	568.977	0	671.625	557.677	1220.39	0	1050.77	1578.97	207.009	0	613.395	1204.01
Myosmine	PDC	0.84	160.0962m/z	2546.63	1127.14	978.138	3249.11	3913.49	2964.61	702.563	5158.46	4114.53	4890.05	1032.38	5664.98	1604.67	4079.39	705.274	5099.34	1666.23	3513.3	926.789	6639.41	3001.82	2476.1	918.482
(3-Carboxypropyl)trimethylammonium cation	PDC	0.84	160.1298m/z	0.999021	236.058	122.693	1402.8	0	676.498	70.7986	865.44	0	4.02271	199.151	1072.07	0	801.331	228.299	2340.4	0	560.577	65.4173	1013.78	0	291.326	78.5947
D-2-Phosphoglyceric acid	PDC	0.84	185.9921n	0	14221.4	14321.1	30174.6	229.65	8019.03	9595.14	28655.5	0	17629.9	16960.7	28644.6	0	12468.5	18221.6	24149.3	330.285	10459.7	16423.4	30301.4	1504.92	6391.43	14543.1
5-Nitro-2-(trifluoromethyl)pyrimidine-4,6-diol	PDC	0.84	208.9810m/z	1231.59	21244.2	14359.1	14242.4	1504.88	7458.2	10171.2	21441.6	927.808	14379.7	18531.8	20452.4	999.361	9662.37	16986.2	21427.6	1537.06	11850.1	26006.3	31534.6	645.312	7688.76	16495.9
Adenosine 5'-diphosphate	PDC	0.84	465.9913m/z	3841.51	8005.33	11880.9	20318.4	2046.11	14051.4	9000.95	18988.6	527.514	21551.6	16196.1	35773.3	793.009	17741	19614.8	26658.4	0	11403.7	13358.9	32158.9	2337.98	7344.74	17115
(1s,3s)-3-(Aminomethyl)cyclobutan-1-ol	PDC	0.84	84.0806m/z	29203.9	2027.32	1325.68	1350.36	22285.4	1747.41	952.753	1412.84	34138.1	2009.38	1949.65	1645.91	18432	2657.86	1150.37	1906.63	28240.5	1403.18	1728.52	1788.48	19724	804.293	1438.93
Betaine aldehyde cation	PDC	0.84	85.0883m/z	0	505.72	820.162	781.294	244.125	226.843	693.317	994.68	80.7901	347.908	642.012	816.469	180.812	460.881	202.38	906.991	58.4891	450.54	956.12	1704.15	70.0776	411.308	528.232
(2R)-3-(tert-Butylamino)propane-1,2-diol	PDC	0.87	112.1115m/z	6057.8	1027.44	748.067	862.802	3890.07	630.076	564.969	986.799	873.152	2177.59	599.957	812.603	1429.07	1651.45	512.871	1462.64	2957.88	559.9	728.723	1577.54	2086.41	568.066	425.624
Ethofumesate	PDC	0.87	155.0420m/z	1296.71	2061.42	1556.98	3298.23	303.505	2905.51	894.098	6150.31	866.304	5042.61	2098.2	4863.31	358.99	4442.28	1265.87	6353.16	1165.61	3071.37	1447.11	6274.98	787.093	3044.69	1746.14
3-Chloro-6-methylbenzo[b]thiophene-2-carboxylic acid	PDC	0.87	190.9707m/z	0	6888.14	4795.24	4071.51	0	2667.33	4209.87	8717.23	0	4795.92	7399.15	9226.59	0	3097.58	6933.29	9310.19	0	3698.64	8888.15	12470.3	0	2759.74	6980.15
2-Dicyclohexylphosphino-2'-(N,N-dimethylamino)biphenyl	PDC	0.87	208.6277m/z	0	352.299	1695.48	2081.09	0	2575.98	8272.86	1571.63	0	0	1564.74	2551.01	0	265.293	1384.9	1802.2	0	1268.74	1292.4	549.489	0	3290.95	3056.78
1,4'-Bipiperidine	PDC	0.87	213.1334m/z	102.323	378.469	758.862	1650.72	0	28.8736	1389.11	639.179	0	0	1193.61	686.827	0	0	4272.67	294.832	0	788.33	617.625	170.138	0	452.704	1195.97
N-Phenyl-N'-(3-phenylpropyl)urea	PDC	0.87	237.1384m/z	0	0	215.855	275.094	0	205.34	1519.49	703.912	0	0	617.499	1656.43	0	0	253.133	0	0	452.921	251.334	0	0	579.219	1014.48
Pendimethalin	PDC	0.87	282.1451m/z	4735.09	4191.35	5346.23	3938.91	3751.68	2631.57	2873.27	2701.42	3799.17	2127.81	3475.53	1816.13	2426.74	1306.96	2568.15	1872.23	2794.4	1860.95	4275.36	1999.19	4460.4	418.963	2078.94
6-Hydroxy-1,5-dimethoxyxanthen-9-one	PDC	0.87	295.0580m/z	0	0	7279.72	17474.3	0	617.198	15931.3	1172.04	0	599.78	1662.41	5306.18	0	314.957	4316.81	480.243	0	0	3372.14	452.17	0	331.083	4276.95
Pitolisant	PDC	0.87	309.1830m/z	0	385.781	1307.27	2152.11	0	2049.68	21481	429.445	0	0	2397.04	983.923	0	445.726	1893.79	0	0	812.743	0	457.763	0	2342.77	3746.6
4-Chloro-N-(2-methyl-4-nitrophenyl)benzenesulfonamide	PDC	0.87	326.0127m/z	491.394	2025.28	2438.35	1851.23	2799.7	7234.82	2008.78	3331.38	2645.13	10862.7	6456.72	1696.73	1763.94	7114.27	1167.34	5411.27	2304.39	5795.26	3117.73	6042.95	3280	5018.58	4271.5
O-Isobutyroylthiamine disulfide	PDC	0.87	363.1489m/z	0	5677.09	0	0	0	0	0	0	0	0	0	0	0	0	525.238	0	0	0	0	0	0	0	0
4-(Trifluoromethyl)piperidine	PDC	0.9	118.0626m/z	1362.21	2954.05	1622.88	4843.41	722.406	3383.74	2272.6	3093.18	1197.57	5087.43	2949.98	3713.55	851.013	6238.97	3821.08	3223.56	1185.62	3923.96	2080.35	4114.99	2743.83	3089.32	2328.76
trans-2-Butene-1,4-dicarboxylic acid	PDC	0.9	144.0419n	8934.62	33257.8	24457.1	44824.7	9069.85	18066.7	40235.7	55958.5	7521.92	22260.9	17442.2	43024.2	5848.21	17572.5	32614.6	37101.7	9175.85	25026.1	28251.7	45908	11742.4	17336.7	20914.2
S-Hydroprene	PDC	0.9	156.1013m/z	5586.26	3619.51	2327.39	6456.19	3865.98	6769.67	1454.79	7253.14	3183.87	13803.2	3094.47	7469.48	2363.74	12585.7	2594.99	6934.63	3506.65	7663.88	2853.7	7909.88	4373.69	4365.15	2949.5
7-Sulfanylheptanoic acid	PDC	0.9	163.0787m/z	0	251.424	126.916	1234.48	0	104.884	1307.73	493.01	0	0	378.354	1241.58	0	0	178.197	226.308	0	241.619	1370.62	247.971	0	318.648	622.208
N-Methyltryptamine	PDC	0.9	188.1272m/z	791.092	288.089	639.813	694.099	368.194	879.237	219.306	1213.44	338.985	855.359	518.027	1285.5	506.693	1690.97	330.825	1362.71	514.214	1165.75	885.431	1648.98	655.095	816.223	552.184
Harmane	PDC	0.9	196.0958m/z	595.862	615.968	547.563	2287.5	197.936	1872.85	95.6933	3793.88	372.482	3510.94	621.332	3718.91	222.311	1872.5	653.687	4714.91	0	1318.92	972.866	4774.57	284.066	1394.17	835.079
Gly-Gly-Val	PDC	0.9	249.1546m/z	3754.25	0	0	0	5692.01	201.594	0	0	5205	374.892	0	0	2548.29	351.062	0	0	4023.47	323.12	0	0	4532.35	759.038	0
N-(9H-Xanthen-9-yl)acetamide	PDC	0.9	262.0841m/z	0	1663.21	2257.08	2197.52	0	1801.74	662.37	862.807	0	965.793	3488.62	1096.73	0	1556.33	1452.89	1186.01	0	824.902	1731.17	337.243	0	981.995	3666.03
Carisoprodol	PDC	0.9	274.1859m/z	673.845	4014.83	6067.82	8203.85	606.809	7338.94	18265.1	3056.7	0	1656.15	5091.85	11546.5	300.87	5765.86	5086.42	4415.01	632.751	6035.68	4235.36	10232.2	2768.37	10568.3	12048.6
1,4-Dibutyl benzene-1,4-dicarboxylate	PDC	0.9	278.1518m/z	0	1032.15	6083.58	2349.65	0	2352.61	10843.8	524.741	0	0	2930.78	1753.43	0	451.746	2000.63	709.188	0	4497.11	7331.62	736.524	0	5185.6	7745.37
N.delta.-Benzyloxycarbonyl-D-ornithine	PDC	0.9	280.1377m/z	26431.4	1931.69	212.404	0	7667.13	1257.33	0	0	10198.1	1441.65	1390.92	0	4331.26	6454.07	2871.21	0	14688.6	628.639	619.906	0	27502.9	234.67	1420.95
4-Chloro-N-cyclohexyl-2-nitroaniline	PDC	0.9	287.1158m/z	0	632.41	1163	330.595	0	489.48	2609.9	407.068	0	0	447.234	0	0	0	0	0	0	935.645	2441.81	0	0	1286.56	1614.98
Irinotecan	PDC	0.9	294.1466m/z	0	2654.44	4861.85	2637.65	0	4376.17	10644.6	1630.18	0	1155.63	3911.98	3643.38	0	3059.7	1091.39	3327.38	0	3564.22	2932.44	2477.93	0	3778.37	4934.9
3-Hydroxy-3-[2-(4-methoxyphenyl)-2-oxoethyl]-1,3-dihydro-2H-indol-2-one	PDC	0.9	320.0892m/z	3597.78	70354.8	29292.5	39042.1	4410.74	685.283	4030.04	43024.7	2872.06	1395.13	33390.4	12153.6	10254.3	17786.9	71093.6	18643.5	5801.58	28248	161875	8412.14	16095.8	17806.8	40321.1
Pethoxamid	PDC	0.9	340.1051m/z	0	732.818	696.076	0	0	0	0	0	0	0	1953.21	0	0	0	1781.15	0	0	471.513	5964.21	0	0	139.258	849.88
9-[(2S)-2-Hydroxy-3-methoxy-3-methylbutoxy]furo[3,2-g]chromen-7-one	PDC	0.9	341.0997m/z	0	1173.52	1787	4454.63	0	0	2033.73	0	0	0	520.414	2073.27	0	0	4312.01	0	0	445.668	5892.88	0	0	356.912	817.743
3-Oxo-2-[3-(trifluoromethyl)phenyl]-2,3-dihydro-1H-isoindole-4-carboxylic acid	PDC	0.9	366.0333m/z	0	7073.27	1730.09	851.011	0	0	0	0	0	0	0	0	0	0	0	0	0	0	0	0	0	0	0
.beta.-Nicotinamide adenine dinucleotide phosphate	PDC	0.9	394.5257m/z	1162.53	3909.86	3392.8	2368.47	0	4500.8	1127.38	2434.69	0	3321.39	1665.32	3738.15	1078.15	990.57	1438.81	5355.47	0	1785.8	1974.93	3101.75	0	891.947	1878.39
2-Amino-2-methyl-1-propanol	PDC	0.9	72.0806m/z	24682.8	61712.6	34442.1	70103.3	13449.8	58971.4	43863.2	67877	21905.9	97000	48663.7	73292.5	14310.1	111872	87518.3	60495.8	19304.6	71823.7	45763.1	65201.3	47596.9	53139.7	46210.4
N-[(Propylamino)thioxomethyl]benzamide	PDC	0.92	112.0484m/z	0	146.148	0	139.9	0	0	66.3494	0	0	0	0	0	0	0	0	0	0	0	0	0	0	0	0
DL-Propargylglycine	PDC	0.92	113.0470m/z	0	410.459	271.24	555.015	0	0	178.813	101.705	0	0	0	683.306	0	0	0	156.442	0	0	0	262.029	0	0	155.528
L-Pipecolic acid	PDC	0.92	147.1122m/z	0	1549.7	908.408	1243.1	0	411.117	1012.63	779.902	0	820.851	1488.74	1382.48	0	1143.43	2494.71	161.161	0	1268.23	1019.15	180.499	566.203	587.02	1406.04
Simazine hydroxy	PDC	0.92	206.1012m/z	2823.24	539.75	540.784	269.296	761.286	233.005	135.966	0	841.996	402.624	164.047	0	893.891	0	210.148	569.475	826.251	0	0	0	1281.77	0	207.64
2-(3,5-Difluorophenyl)benzonitrile	PDC	0.92	216.0618m/z	266.652	3945.94	3130.31	6166.95	505.041	2346.45	3084.69	7894.31	534.785	3208.63	4790.23	7586.59	220.775	2965.29	4304.69	5537.47	820.76	1915	4450.13	8058.58	1566.79	1572.75	4440.72
Tinazoline	PDC	0.92	217.0670m/z	0	0	1201.54	0	0	0	1131.58	840.323	235.294	567.111	184.42	330.559	0	0	637.674	549.051	450.617	0	0	0	0	0	0
6-Chloro-2,3,4,9-tetrahydro-1H-carbazole-7-carboxylic acid	PDC	0.92	263.0681m/z	0	7246	4424.41	6359.25	0	0	836.147	5982.22	0	0	1270.14	11856.1	0	0	14271.5	0	0	265.741	6292.19	0	0	220.978	2525.88
N-(1-Phenyl-3,6-diazatricyclo[4.3.1.1~3,8~]undec-9-yl)thiourea	PDC	0.92	286.1381m/z	1388.44	599731	2912.44	2509.67	316.666	6967.73	0	0	2950.84	17408.7	1696.76	515.41	715.802	20524.7	3729.9	2070.65	0	4722.1	465.711	1048.33	1784.15	4431.63	649.796
Phe-Asn	PDC	0.92	293.1330m/z	0	1259.82	1421.71	652.184	0	284.228	2361.48	663.551	0	1971.52	2331.27	1106.65	0	422.123	9370.34	1707.65	0	999.654	3818.54	2035.44	0	411.109	1630.86
.beta.-Nicotinamide adenine dinucleotide phosphate	PDC	0.92	383.5343m/z	15635.8	29504.4	23770.6	29094.4	11032.8	18659.8	17426.3	37015.6	7444.43	23848.1	22312.1	33258.1	5520.08	14747.9	21182.7	33678.9	4165.02	13434.3	30936.8	40766.5	10270.5	9665.72	14518.3
N-Butyl-N-(2,2,6,6-tetramethyl-4-piperidinyl)amine	PDC	0.92	442.4855m/z	0	1193.8	468.715	3616.55	0	0	5351.54	4493.68	0	0	881.409	3541.06	0	0	1122.7	2639.77	0	529.609	1821.54	3854.12	948.042	497.742	1612.84
Leu-Lys	PDC	0.94	130.6017m/z	0	5900.1	5252.19	5166.34	0	1880.42	4308.29	1645.95	0	0	4853.91	4661.66	95.2324	1386.84	13468	526.229	0	3020.73	5307.72	1111.98	0	3516.39	8475.94
Pentamethylene bisacetamide	PDC	0.94	186.1355m/z	0	0	610.986	812.337	0	970.182	2581.09	0	0	0	203.182	247.686	0	0	558.658	0	0	241.009	0	0	0	470.948	364.044
Ile-Asn-Lys	PDC	0.94	187.6227m/z	0	0	178.624	288.687	0	0	784.065	0	0	0	0	244.842	0	0	0	0	0	0	226.318	0	0	0	0
Lys-Ile-Lys	PDC	0.94	194.6487m/z	0	3300.71	12368.7	14752.2	0	6281.91	26034.2	3145.79	0	0	7839.68	7996.64	0	0	19356.6	1482.56	0	4863.6	6915.62	0	0	8082.99	10598.4
Monocrotophos	PDC	0.94	207.0422m/z	6244.71	1615.18	2368.15	3150.43	4623.84	1616.43	2470.66	3704.83	6608.76	3039.38	2620.93	5727.58	4376.09	2136.1	1054.92	4121.22	5979.53	1363.08	918.435	3682.22	6640.73	748.889	1170.89
Leu-Leu-amide	PDC	0.94	208.1797m/z	18550.3	981.069	1216.87	755.958	9911.75	738.081	690.349	1689.01	6866.76	2870.59	1787.8	1856.29	8696.24	2587.96	1577.03	2021.64	8900.97	1205.11	1784.95	2405.27	10746.4	1535.33	2532.18
N-(5-Methyl-1,3-thiazol-2-yl)-2-(phenylsulfanyl)acetamide	PDC	0.94	229.0242m/z	17156.5	727.817	1517.93	1278.33	10564.2	1784.61	1140.45	2565.82	10696	2444.78	2239.6	2418.65	6741.7	905.634	382.459	5116.52	9763.48	1160.33	403.11	2363.82	13232.3	163.689	925.908
2-(1H-Benzimidazol-2-ylsulfanyl)-N,N-diethylethanamine	PDC	0.94	233.1120m/z	964.726	4272.83	3093.39	13334.1	0	511.632	7984.71	4701.17	0	0	1790.69	8151.17	0	0	12601.4	987.896	368.395	326.952	4723.69	462.188	0	1363.72	4674.93
4-Methyl-5-vinylthiazole	PDC	0.94	251.0682m/z	3789.17	18376	14805.5	3322.56	3116.73	7779.4	1507.26	3120.28	264.305	12230.8	9842.72	5045.23	1555.79	13526.5	11331.4	9567.3	1030.07	4831.47	15815.8	5317.1	5504.01	3716.85	9785.57
Thr-Gly-Thr	PDC	0.94	260.1228m/z	0	27568.6	0	0	0	0	0	0	0	0	0	0	0	0	0	0	0	0	0	0	0	0	0
Triazophos	PDC	0.94	358.0357m/z	0	15105.8	1562.96	0	0	0	0	0	0	0	808.419	0	0	0	0	0	0	0	0	0	0	0	0
(5-Methyl-3-isoxazolyl)methanamine	PDC	0.94	79.0210m/z	2070.46	0	119.575	113.388	5904.79	378.154	263.328	759.086	2695	1230.84	1098.7	570.551	1622.08	284.243	203.034	220.343	2569.02	0	251.925	1153.98	5076.16	95.6138	484.568
Methomyl-oxime	PDC	0.94	88.0212m/z	4467.32	12675.6	8028.1	12490.7	3020.62	4782.53	5205.83	11799.5	2388.5	7559.63	6857	14046.2	2468.27	8526.68	8993.24	11085.8	2922.57	7777.67	11516.3	12772	4696.11	4644.88	8050.43
1-Deoxynojirimycin	PDC	0.96	163.0838n	61725.8	0	0	270.386	57147.6	3004.7	306.821	0	83559	9079.42	0	0	44329.5	10741.1	803.91	0	48383.7	6175.98	0	0	65476.9	5063.64	0
Linsidomine cation	PDC	0.96	171.0886n	4.80818e+06	5.51995e+06	3.60926e+06	8.99525e+06	3.93679e+06	8.08054e+06	2.17681e+06	1.3784e+07	3.16273e+06	1.21176e+07	4.2309e+06	1.20302e+07	3.95776e+06	1.29087e+07	3.65463e+06	1.39491e+07	3.67363e+06	9.2491e+06	4.79755e+06	1.5979e+07	5.08895e+06	7.02647e+06	3.44337e+06
2-(4-Nitrophenyl)acetohydrazide	PDC	0.96	196.0724m/z	4771.25	10642.9	5546.14	11147	2989.26	18130.2	3852.8	11809.3	2073.9	29979	5953.82	12758.4	2900.08	31345.9	7389.36	12594.5	2399.75	22786	10269.3	19867.5	4490.73	15924.9	4832.86
2,3,4',5-Tetrahydroxystilbene 2-glucoside	PDC	0.96	204.0697m/z	10209.2	12763.3	6565.88	23028.4	9686.31	21202.5	4671.53	31558.1	6841.79	28879.2	9398.94	30867.9	9660.44	33126.9	7416.51	34259.2	8985.76	26938.3	7512.06	42334	12191.8	17452.1	7504.2
[4-(4-Fluorobenzyl)-2-morpholinyl]methanamine	PDC	0.96	207.1296m/z	681.851	0	470.909	1335.97	0	1305.29	0	1556.68	345.179	1034.7	352.191	2187.9	805.901	0	0	1358.07	347.421	1419.91	347.04	2157.81	0	526.294	0
5-Hydroxy-3-(4-methoxyphenyl)-4-oxo-4H-chromen-7-yl 6-O-(6-deoxyhexopyranosyl)hexopyranoside	PDC	0.96	631.1411m/z	3112.04	191415	93264.4	240802	4880.37	50996.8	198512	371433	7336.58	54972.3	126506	335694	5048.92	91879.1	128955	274034	4634.05	80132.2	120934	376964	25805	78416.3	97353.2
Oxfendazole	PDC	0.96	653.1230m/z	26964	11884.9	6523.28	12559.6	25385.5	26090	37434.5	71041.1	19858.9	25047.1	20062.8	34604.8	22163.4	43552.7	18314.8	60420.9	15783.6	18849.9	18120.8	89959	45666.1	28916.2	15451.1
1,2-Dihexanoylphosphatidylinositol-3,4,5-triphosphate	PDC	0.96	815.0853m/z	0	50581.2	45234.9	39607.3	0	32308.3	27752.1	77402.9	0	22498.4	51680.6	67681	0	16011	76555.6	36428.4	0	13220.1	78785.7	54871.8	0	13842.5	6698.55
3-(Cyclohexylamino)-5,5-dimethylcyclohex-2-en-1-one	PDC	0.98	204.1755m/z	13196.6	8838.76	7789.29	20936	10167.4	19900.7	5366.33	35282.9	7268.43	26471.7	9669.8	25953.4	10706.6	31362.5	8174.79	37596.4	9746.75	19935.6	11502.9	37323	12691.2	16550.4	6924.81
Acetic acid, 2-[[4-phenyl-6-(trifluoromethyl)-2-pyrimidinyl]thio]-	PDC	0.98	332.0672m/z	313280	47297.2	36015.9	26195.7	244698	87466.3	25649	94423.3	190366	192126	60383.3	62923.8	186226	163785	34165.2	139074	224110	73762.9	46841.5	158412	241280	71808.4	45451.1
3-O-Coumaroylquinic acid	PDC	0.98	338.1001m/z	183178	1.70968e+06	812207	1.12332e+06	181976	105235	146739	1.01742e+06	117519	214589	926641	538280	340007	432729	1.79207e+06	619956	216772	637748	3.96841e+06	524834	529994	483372	1.07562e+06
Glutathione, oxidized	PDC	0.98	645.1839m/z	0	29304	10309.4	6715.2	0	0	0	11230.6	0	0	20498.4	6497.94	5568.97	12504.1	29168.7	0	2777.63	11750	68614.2	7772.1	3491.9	12835.6	19274.9
2-n-Propyl-1-heptanol	PDC	1	203.1380m/z	26627	29691.5	21154.2	40172.2	21233.1	25240.5	19725.3	41305.4	17839.1	60781.9	28995.8	48086.4	20820.3	38656	24634.9	53127.4	21764.9	26348.4	34160.5	66692.7	32127.1	21920.1	26258.3
Alizapride	PDC	1	315.1699m/z	0	153187	0	0	0	0	0	0	0	0	0	0	0	0	0	0	0	0	0	0	0	0	0
4H-[1,2,4]Triazolo[4,3-a][1,4]benzodiazepine-4-acetamide, 6-(4-chlorophenyl)-N-ethyl-8-methoxy-1-methyl-, (4S)-	PDC	1	406.1438m/z	0	36716.3	3444.02	0	0	13725.4	0	39564.6	0	0	4278.47	11832.6	0	5050.41	21610.5	23680.1	0	13570.4	41117.2	27419.5	1703.27	10156.9	8862.7
5-[2-(1H-Tetraazol-5-yl)ethyl]-1H-tetraazole	PDC	1	84.0430m/z	0	0	139.358	0	0	0	0	0	0	0	138.528	0	0	0	76.923	0	0	0	190.118	0	0	0	0
1H-Indole-4-carboxylic acid, 2,3-dihydro-, methyl ester	PDC	1.02	178.0855m/z	1071	2670.52	1697.48	3444.02	1950.09	12481.4	2698.84	7624.86	767.079	22804.4	4378.05	7505.13	1899.09	15525.3	3024.77	11847.5	2430.39	11728.7	4049.76	10273.5	3730.14	9995.41	3875.55
9-Hydroxynonanoic acid	PDC	1.02	192.1586m/z	70447.5	24868.9	25721.9	49493.6	48636.4	15598.3	11302.9	11794.9	54171.8	45216.3	15834.4	13366	58385.6	20444.5	20505.5	20743.9	35917	31301.3	17390.5	25403	59334.2	9179.23	16703.8
Bonactin	PDC	1.02	201.1298m/z	0	0	0	0	0	0	3770.26	0	0	0	0	0	0	943.766	0	2281.66	0	2117.95	1020.87	2676.37	0	1779.49	904.974
1,4'-Bipiperidine	PDC	1.02	213.1334m/z	0	1223.45	805.215	0	0	1403.06	9045.94	0	0	0	2790.01	0	0	0	0	0	0	822.258	769.584	0	0	2394.78	5154.95
1-Cyclohexyl-N-(3-methylphenyl)-5-oxo-3-pyrrolidinecarboxamide	PDC	1.02	301.1910m/z	0	0	0	0	0	2005.35	5713.08	0	0	0	0	0	0	3467.27	0	4688.57	0	0	0	4428.01	0	8832.67	0
Strophanthidol	PDC	1.02	371.2202m/z	0	14159.3	9182.95	14053.8	0	3121.61	9632.38	0	0	0	20956.7	23786.4	0	3837.47	15430.3	0	0	13327.8	22597.1	0	0	5597.16	13601.7
4-Amino-3-hydroxytetrahydrothiophene 1,1-dioxide	PDC	1.04	116.0161m/z	6230.68	24378	14411	24377.7	7806.67	10886.1	8644.88	26970.6	4859.41	21584.1	19376.1	27019.4	4598.35	17995.3	15163.2	28546.4	3814.92	13193.8	20133.3	31603.7	6553.2	8647.7	14979.7
(4-Oxo-1,3-thiazolidin-3-yl)acetic acid	PDC	1.04	144.0111m/z	1487.67	7199.45	4220.09	6365.58	908.386	1849.81	2924.83	6586.82	559.637	4532.71	5345.31	6007.07	1368.53	2182.11	3040.27	9967.08	1239.48	2778.55	4705.05	6242.71	2453.58	2371.64	2383.21
Benzoylthiourea	PDC	1.04	181.0434m/z	6392.51	29006.2	19049	25233.3	7431.44	13391.1	12344.3	34400.3	4819.46	26149.2	22319.9	33103.1	5155.96	18691.5	17779.6	30058.1	5225.55	18456.7	22286.5	39479	7591.34	10195.9	12652.8
Tetrodotoxin	PDC	1.04	302.0986m/z	66632.6	53934.1	53651.6	6902.1	67817.9	18157.6	22175	45470.7	14186.6	86443.8	89415.7	15247.4	16832.5	24406.4	89555.8	48001.7	47947.4	30013.1	201475	63415.2	25827.1	20633	72461.9
Di(4-morpholinyl)dithioperoxyanhydride	PDC	1.04	307.9918m/z	123170	427740	248358	417221	111348	202370	136321	489363	74728.3	377182	278510	436727	87067.1	276374	249698	461098	68105.1	238829	257686	523183	117048	146307	215215
Alachlor	PDC	1.04	308.0815m/z	36413.6	55288.9	13157.1	41211.5	18358.6	38862.6	24793.6	103216	3814.78	100713	29331.5	35767	6218.83	26915.3	37038.4	75144.9	10906.7	51883.3	73451.6	92813.7	12852.9	41072	16808.3
4-Phenyl-2-(1-piperazinyl)quinazoline	PDC	1.04	308.1881m/z	108098	395175	268705	393495	118309	193587	152423	489379	82560.1	362895	292149	464325	89959	274249	235244	472095	74716.9	196936	319503	476726	96997.9	143353	204844
6-Amino-2-imino-5-nitroso-2,3-dihydro-4(1H)-pyrimidinone	PDC	1.04	311.0970m/z	15885.4	52450.2	39251.5	48117.4	14501.3	19780.6	19085.2	51943.9	11517.6	38501.6	38159.8	71766.7	12162.7	39068.7	33783.8	57263.8	2902.95	24944.4	43320.4	64692.8	13516.4	11470.7	29485.1
Cedeodarin	PDC	1.04	659.1374m/z	511799	0	0	0	341373	33023.6	0	8661.44	274335	120803	3047.36	0	285109	117831	0	21242.6	326804	24972.9	0	24181.8	332689	40956.6	2759.08
Thio-p-toluamide	PDC	1.05	135.0271m/z	860.176	2747.8	2370.5	2394.54	199.488	4326.6	5612.16	5671.53	1355.88	8148.86	2477.06	5569.85	680.57	7362.91	5996.27	3736.76	946.097	5551.16	2791.06	3829.72	3115.47	4265.95	3477.63
2-Hydrazinoisonicotinohydrazide	PDC	1.05	151.0612m/z	28546.5	71302.2	55677	87001.3	17733.7	79816.8	81663.4	103572	24922.3	154279	68492.1	93271.5	21998	139903	101751	92516	23180.5	98033.9	63799	100915	49607.3	89762	63009.6
2-Deoxy-D-ribose	PDC	1.05	286.1491m/z	697.552	1661.11	7851.83	14234.2	0	7710.67	13718.6	17369.8	2567.46	0	9312.19	20369.6	0	3588.82	21667	2873.28	1922.1	7812.67	10643.1	1897.41	2704.24	11644.1	10990
N-Acetylglucosaminylasparagine	PDC	1.05	300.1191m/z	5085.69	0	0	0	943.567	22607.3	0	0	2174.53	33849.5	0	0	2907.12	33882.9	0	8877.06	3033.37	13749.6	0	5228.63	2375.3	10455.4	0
4-Hydroxyalprazolam	PDC	1.05	671.1474m/z	0	14436.5	38120.6	13241.2	4649.52	8350.72	0	86319	0	60206.8	3836.72	131493	0	0	0	223950	3617.86	0	22270.8	180739	8096.29	0	11480
2-Amino-4-methoxybutanoic acid	PDC	1.07	166.1073m/z	0	0	0	0	0	0	2663.85	0	0	0	0	1396.64	0	0	1376.15	0	0	795.965	0	0	0	369.362	593.216
3-Cyanocoumarin	PDC	1.07	172.0394m/z	8449.59	752.644	778.652	0	4350.75	4197.62	2684.36	2213.49	6574.92	11621	680.758	0	4857.53	11274.4	1723.7	2201.03	8097.19	4267.18	738.325	4926.17	11026.6	6428.89	395.959
N-Benzyl-N-methylpiperidin-3-amine	PDC	1.07	218.1738m/z	39113.4	9932.34	7051.74	3616.09	29820.9	8742.04	3865.88	5297.37	43469.2	14790.4	6260.88	1649.49	32397.4	10277.3	1121.9	4986.22	23839.8	7605.15	6623.88	3585.43	37727.2	4874.48	4136.83
Poliothyrsoside	PDC	1.07	371.1114m/z	0	0	0	0	0	0	9139.88	0	0	0	0	0	0	0	0	0	0	0	0	0	0	0	0
5-[2-(1H-Tetraazol-5-yl)ethyl]-1H-tetraazole	PDC	1.07	84.0430m/z	0	0	133.532	0	0	61.3347	37.2298	0	0	0	197.8	140.422	0	0	56.616	0	0	0	70.541	0	80.5076	0	59.2395
Castanospermine	PDC	1.09	190.1068m/z	259661	23618.9	8286.77	235.945	280343	3846.36	3256.01	2138.35	51116.3	9801.66	22565.6	0	70662.7	9066.73	9326.69	1907.21	168094	7897.15	22265	1565.3	90296.7	3873.07	11002.5
2,6-Difluorobenzenesulfonamide	PDC	1.09	193.0010m/z	4546.19	3534.86	3084.74	8906.33	3837.5	518.699	1968.32	8266.42	6788.09	1729.18	4707.62	6393.63	7114.36	1692.1	1512.04	6405.1	5176.9	1205.94	2422	12457.9	9595.37	218.357	1996.14
2-(N-Morpholino)ethanesulfonic acid	PDC	1.09	196.0629m/z	2080.89	6257.72	1816.78	0	2618.25	3931.04	967.896	5086.06	0	26265.1	5272.7	0	485.252	5017.79	2889.84	1330.58	1721.88	8571.93	7758.24	5012.5	911.311	4173.46	5328.88
2-Heptylquinolin-4(1H)-one	PDC	1.09	244.1701m/z	0	0	0	307.615	0	0	2061.19	0	0	0	0	0	0	0	0	0	0	0	0	0	0	0	0
Dibenzyl carbonate	PDC	1.09	265.0838m/z	0	6220.28	6787.07	5237.49	0	276.28	1222.37	1024.23	0	0	2326.17	6217.31	0	0	6103.14	1522.94	0	1929.67	7190.89	0	0	1017.45	5749.49
Dextromethorphan	PDC	1.09	294.1834m/z	0	0	0	0	0	0	0	0	0	0	0	0	0	0	0	0	0	0	0	0	0	0	0
4-Amino-N-(2,4-difluorophenyl)benzenesulfonamide	PDC	1.09	329.0130m/z	38732.9	6125.53	7428.14	574.261	47068.6	4961.57	241.054	10187.2	45138.5	1927.26	1860.56	6724.3	26677.9	2589.25	792.508	6857.64	51749.4	1307.59	1685.3	11846.6	61365.9	3890.33	1685.52
Bathophenanthroline	PDC	1.09	333.1385m/z	0	65735.1	0	0	0	0	0	0	0	0	0	0	0	0	0	0	0	0	0	0	0	0	0
Naratriptan N-oxide	PDC	1.09	352.1691m/z	3173.71	552.153	0	0	5666.1	0	0	0	6761.49	1292.34	0	0	4812.56	852.503	0	0	2988.42	2034.63	0	0	4514.59	733.681	0
3,4-Diamino-N-(3-trifluoromethylphenyl)-benzenesulfonamide	PDC	1.09	376.0311m/z	3521.18	0	0	0	1153.37	0	0	0	522.663	0	0	0	642.081	0	0	0	3360.35	0	0	0	888.519	0	0
Flecainide	PDC	1.09	432.1707m/z	0	33308.7	0	0	0	0	0	0	0	0	0	0	0	0	0	0	0	0	0	0	1212.03	0	0
L-Carnitine	PDC	1.11	126.0910m/z	1564.4	0	0	0	1811.55	0	0	0	279.604	0	0	0	63.8751	0	0	0	1180.2	0	0	0	361.443	0	0
Methionine sulfoxide	PDC	1.11	148.0423m/z	111602	19979.4	12245	20117.2	61254.5	31148.2	17841	41571.8	118801	60134.7	19036.3	38617.9	55209.7	53947.4	13785.8	38205.7	98120.7	17919.2	11122.9	46249.1	88604.2	20673.2	13711.4
N-(3-Nitrophenyl)-1-pyrrolidinecarboxamide	PDC	1.11	249.1069m/z	7024.56	0	0	0	8792.34	2426.3	0	0	14208.8	5934.94	0	0	8446.41	4406.19	0	0	5705	3716.5	0	0	8840.85	2539	0
N-(1-Phenyl-3,6-diazatricyclo[4.3.1.1~3,8~]undec-9-yl)thiourea	PDC	1.11	286.1381m/z	1998.16	98718.9	4040.07	15304.9	1289.95	12501.9	746.84	16791	2495.71	30795.7	5868.56	19477.8	2592.05	35978.8	9743.61	21185.5	2914.87	14635.5	3438.86	14382.5	4947.9	11299.1	3618.67
1-.beta.-D-Arabinofuranosyluracil 5'-monophosphate	PDC	1.11	307.0316m/z	5294.04	4931.69	6794.92	2612.03	16023.5	1435.59	1407.82	9872.98	18797.4	0	4416.06	5101.84	12126.9	2471.89	2047.39	9155.56	18130.3	364.627	4255.56	8649.79	26223.2	1224.72	2157.38
L-.beta.-Homoglutamine	PDC	1.11	343.1597m/z	10685.7	23248.8	5957.48	10636.2	4358.71	24540.8	579.747	7640.29	10802.1	40114.8	18674.6	10618.6	3329.74	59373.7	41315.1	11568.2	8369.76	17885.3	14619.5	8002.03	22880.2	17271.1	19365.1
S-Lactoylglutathione	PDC	1.11	412.1368m/z	4244.95	34789.8	34109.6	45574.2	6431.95	13344	16871.6	60840.7	2542.99	40495.3	33456.1	62235.3	4362.75	17656.7	35819.1	56374.6	1835.61	20351.4	38212.4	49932.6	6326.49	10218	22671.2
Ethyl 5-(chlorosulfonyl)-1H-pyrazole-4-carboxylate	PDC	1.11	493.9945m/z	17139.6	0	0	0	8752.66	759.59	0	0	4495.91	0	0	0	6233.85	798.985	0	0	9801.77	0	0	0	4701.98	0	0
1,2-Dihexanoylphosphatidylinositol-3,4,5-triphosphate	PDC	1.11	815.0855m/z	0	81510	51568.3	58608.7	0	29758.1	39552.4	99682.9	0	66154.7	50560.8	91346.6	0	33463.2	72652.4	68995	0	22232.4	80408.1	60286.3	0	13981.6	21171.3
1,1,3-Triphenyl-2-propyn-1-ol	PDC	1.13	143.0674m/z	313.439	0	151.656	0	939.377	75.7495	0	169.665	419.971	1058.62	343.671	0	744.983	448.849	220.933	0	832.356	372.689	436.475	270.121	1132.28	186.911	103.596
N-Methyltryptamine	PDC	1.13	188.1273m/z	2705.12	942.343	883.211	216.917	2332.93	1241.84	763.816	945.977	1674.23	1734.46	608.97	1060.48	1386.18	1705.24	646.557	770.521	1744.76	813.838	772.814	1082.42	1683.38	436.65	735.912
Icaridin	PDC	1.13	274.1383m/z	835.283	1013.89	1215.62	308.717	0	4720.09	167.859	0	2773.8	6845.31	4691.87	0	342.987	12146.2	9529.3	885.484	284.923	2457.31	2421.76	615.409	5667.67	2993.63	4430.2
2-Phenoxy-N-(2-phenylethyl)acetamide	PDC	1.13	278.1155m/z	0	2460.06	5978.15	453.8	0	2058.88	964.445	0	0	0	4506.94	0	0	1913.71	972.722	658.012	0	2948.54	3268.41	0	0	1262.85	4331.44
(16E)-3-Hydroxy-16-(phenylmethylene)estra-1,3,5(10)-trien-17-one	PDC	1.13	342.1757m/z	0	2828.65	1380.44	1075.91	0	4493.2	27227.1	2242.91	0	2692.54	0	1795.01	0	4180.07	820.577	3329.73	0	2422.96	2764.93	6566.27	0	2423.09	2527.98
.beta.-Nicotinamide adenine dinucleotide phosphate	PDC	1.13	372.5433m/z	3100.94	13655.9	9518.98	20438.1	1810.05	6698.81	8362.9	19388.8	3204.52	16729.6	13297.5	29136.4	8178.56	7750.53	17447	26411.6	5003.91	11809.8	22744.1	29078.2	7577.33	8665.82	15883.9
Pentaerythritol tetrakis(2-mercaptoacetate)	PDC	1.13	446.0171m/z	0	4727.86	7742.89	3499.5	0	5094.19	620.942	6703.43	0	5387.65	6591.2	7715.17	0	6198.28	467.237	1998.74	0	4472.64	657.013	5082.72	463.588	1372.02	1578.56
trans-2-Butene-1,4-dicarboxylic acid	PDC	1.15	109.0281m/z	881.344	3263.59	3374.89	6232.51	1878.3	2364.98	1532.94	7910.26	1442.7	7454.99	3173.53	7873.69	1587.41	4608.44	3650.71	8365.37	1685.13	2816.23	4099.5	9010.44	2014.36	2347.23	2719.03
D-Aspartic acid	PDC	1.15	133.0371n	2245.47	9902.75	9142.31	18023.4	1870.79	3293.82	7850.92	19736	1796.82	6310.63	14258	18990.5	2626.63	5069.93	11006.5	17451.7	1241.98	5042.83	16050.4	18260.1	3655.45	2976.99	9865.56
Tetramethylthiourea	PDC	1.15	133.0796m/z	585.328	5376.94	4185.26	6068.84	716.124	3048.48	1802.87	10438.9	127.9	6547.47	2336.28	9617.24	190.925	4604.12	3484.05	8667.04	671.961	4160.67	4959	12023.8	565.312	3101.21	1933.54
N-Acetyl-L-cysteine	PDC	1.15	146.0267m/z	87250.8	338624	161124	249877	87922	166430	54851.5	329484	37555.1	215299	174785	303182	73857.1	277814	268313	275118	61522.5	137150	208957	310451	176913	114920	137688
Puromycin aminonucleoside	PDC	1.15	148.0793m/z	141.344	954.026	865.529	508.173	195.205	1170.98	625.213	1074.87	82.6868	3687.31	1500.59	617.501	275.345	2126.15	498.064	1362.9	95.5402	1638.3	1812.5	1055.44	97.585	969.146	1148.55
4-Methylbenzenecarboximidamide	PDC	1.15	148.0962m/z	260.53	0	115.614	0	614.036	91.7721	0	0	127.637	0	122.941	0	647.084	0	0	0	430.11	173.14	0	0	452.532	66.8475	0
4,6-Difluoro-2-pyrimidinamine	PDC	1.15	149.0633m/z	307.047	5709	4110.27	5018.42	75.5301	3820.99	2274.73	4272.45	67.2694	5817.66	3896.3	6983.61	384.976	4100.08	4122.95	4819.43	512.625	3923.32	5734.33	6164.29	427.897	2959.52	3418.72
N-Isobutyl-2-{[5-(2-thienyl)isoxazol-3-yl]methoxy}acetamide	PDC	1.15	170.0416m/z	4187.17	1115.25	1008.76	1891.85	2005.27	4375.92	1381.91	3190.73	2080.68	8224.54	2302.03	1923.84	1506.55	6840.62	1075.45	3631.86	2667.84	3224.49	1571.67	4433.05	4312.83	2476.43	1093.65
2-Amino-6-propyl-1H-pyrimidin-4-one	PDC	1.15	186.1234m/z	0	0	0	0	0	0	265.877	0	0	0	208.88	0	0	0	0	0	0	0	0	0	0	0	272.325
3-(Methylsulfanyl)-5-phenyl-1,2,4-triazine	PDC	1.15	203.0516m/z	17886.1	17101.7	16228.4	22334.2	9058.95	24180.3	9648.98	44826.3	13365.1	51000.4	25939.8	39893	9835.34	55640.6	24639.6	50046.9	14686.1	24373.1	22721.3	58266.9	30151.9	23567.8	17812
4,4-Difluoro-1-phenyl-1,3-butanedione	PDC	1.15	216.0832m/z	5219.12	884.07	129.069	0	4143.87	435.658	0	0	3255.61	3005.38	1009.89	0	2126.58	932.348	383.245	0	2732.9	838.33	1682.69	0	2651.19	507.948	742.608
Castanospermine	PDC	1.15	222.1329m/z	0	2912.68	4425.5	1023.94	0	155.859	15020.1	0	0	0	3809.4	417.652	0	0	7144.86	0	0	225.327	2032.33	0	0	1464.23	5481.05
5-Acetylamino-6-formylamino-3-methyluracil	PDC	1.15	226.0696m/z	0	1569.59	1409.95	399.681	0	0	1563.3	656.688	0	0	2081.55	918.367	0	0	866.623	1298.29	0	0	1074.82	1165.28	0	0	513.298
Phenyl[4-(trifluoromethyl)phenyl]methanol	PDC	1.15	235.0736m/z	0	727.219	1476.61	5660.01	0	1199.99	3909.94	725.028	0	0	1750.51	4838.33	0	0	4681.99	0	0	387.196	1155.38	0	0	1581.52	3653.07
Asp-Lys	PDC	1.15	244.1280m/z	6323.37	20011	6620.29	4038.55	1864.81	3358.19	3684.06	2260.78	6280.6	1455.85	14730.7	2049.66	1845.18	5449.84	38676.3	1805.72	4358.55	3343.48	14113.3	1812.76	18881.8	2696.67	15575.4
Ala-Arg	PDC	1.15	245.1485m/z	382.807	682.162	0	1133.76	0	2924.21	138.619	2622.9	144.701	6926.47	533.579	3201.14	205.851	4718.72	977.678	1927.49	0	3484.45	312.852	4971.15	0	3053.27	412.913
Methyl 4,6-difluoro-1H-indole-2-carboxylate	PDC	1.15	250.0075m/z	14784.1	4833.54	2776.91	2136.56	11639.9	7074.67	3116.51	3892.97	10786.5	12328.3	3812.52	3820.43	7156.86	12586.2	3677.63	7231.28	10016.3	4907.9	4025.27	5421.07	15669.4	4221.35	2478.62
4-Methyl-5-vinylthiazole	PDC	1.15	251.0682m/z	0	1023.73	3111.63	1155.36	168.871	749.979	2949.2	0	0	1362.44	997.35	551.843	0	0	946.528	1097.28	0	1090.44	418.258	2010.95	0	278.376	964.212
(2R)-N-(3-Ethoxypropyl)-2,4-dihydroxy-3,3-dimethylbutanamide	PDC	1.15	256.1515m/z	0	0	0	0	0	624.84	212.8	0	0	0	228.922	0	0	0	593.259	0	0	190.926	0	0	0	1572.19	2309.39
Methyl 2-benzoylbenzoate	PDC	1.15	263.0682m/z	0	780.616	2807.67	4044.3	0	258.595	2483.88	1745.86	0	0	1336.39	3064.99	0	0	4050.93	528.196	0	379.079	2074.58	411.171	0	425.186	2389.69
6-Ethyl-3-(4-morpholinylcarbonyl)-4,5,6,7-tetrahydro-1-benzothiophen-2-amine	PDC	1.15	294.1416n	115696	0	0	0	150407	48343.5	0	0	151568	88752.8	0	0	91524	77090.6	0	0	83470.4	53858.6	475.427	0	119483	46583.9	0
N'-[(1E)-(5-Chloro-2-hydroxyphenyl)methylene]-2-morpholin-4-ylacetohydrazide	PDC	1.15	298.0953m/z	3795.56	16907.6	17573.4	44660.4	3043.92	9891.56	12455.2	62523.8	2083.29	25659	18230.8	66729.6	2146.42	12082.5	18219.5	48325.4	3713.87	11924.5	14819.2	56917.7	4308.27	10242.8	15399.8
N-Phenyl-2-[4-(2-pyridinyl)-1-piperazinyl]acetamide	PDC	1.15	310.1746m/z	0	2268.71	13592.2	1082.08	347.102	9118.88	23365	0	0	1486.53	6070.07	2042.68	0	6217.97	800.063	5541.17	226.99	7940.07	6068.83	4603.44	1567.11	12535.9	10709.5
Nicotinic acid adenine dinucleotide	PDC	1.15	333.0526m/z	0	5077.32	733.527	5978.51	0	0	355.747	10294.9	0	0	807.352	10485.5	0	0	1505.9	5552.91	0	0	1941.8	11034.5	0	0	925.901
Methanone, [1-(5-chloropentyl)-1H-indol-3-yl](4-methyl-1-naphthalenyl)-	PDC	1.15	390.1604m/z	0	29351.6	0	0	0	0	0	0	0	0	0	0	0	0	0	0	0	0	0	0	0	0	0
4(3H)-Quinazolinone, 2-[(6-amino-9H-purin-9-yl)methyl]-5-methyl-3-(2-methylphenyl)-	PDC	1.15	397.1637m/z	36240.4	63935.5	89897.5	205419	33871.4	64288.4	64404.7	361641	26358.9	167240	103985	344334	31225.8	83800.1	89341.9	321446	29544.9	73678.4	79145.9	371557	33614.5	57716.2	90488
Silydianin	PDC	1.15	500.1534m/z	0	0	0	1223.33	0	0	0	0	0	0	2607.28	0	0	2193.31	18010.5	0	0	809.753	8854.8	0	0	0	4364.96
4-Chloro-3,5-dinitrobenzamide	PDC	1.15	508.0018m/z	332569	2.98871e+06	2.52049e+06	3.37737e+06	459332	1.69343e+06	1.59202e+06	4.73781e+06	231987	3.04397e+06	2.71583e+06	4.11881e+06	250087	2.35135e+06	3.06416e+06	4.29517e+06	202347	2.0253e+06	3.95247e+06	4.25601e+06	232221	1.24279e+06	1.65205e+06
3,5-Dinitrobenzenemethanol	PDC	1.18	100.0212m/z	1176.36	2512.39	1217.45	1930.16	912.251	1325.29	306.246	2444.41	497.025	1529.32	1281.14	2841.61	690.94	2353.81	2503.19	2258.12	661.206	1385.02	1466.33	2538.59	1377.78	1162.61	1046.78
Medroxyprogesterone	PDC	1.18	123.0798m/z	4368.72	8257.11	4848.2	7613.76	3742.91	3970.56	2697.26	10122	2540.77	7206.6	5011.09	9687.54	1952.26	5618.43	5320.4	7932.36	1905.35	4009.92	5583.52	9744.35	3292.84	3046.8	3053.19
2-Hydrazinoisonicotinohydrazide	PDC	1.18	150.0769m/z	262.696	2220.36	354.904	266.209	326.336	343.411	136.758	1734.55	528.042	375.443	88.1495	969.878	231.264	626.256	135.418	1137.66	236.389	112.732	152.826	1771.32	375.904	357.839	270.332
5-Chloro-3-methyl-1,2-benzenediamine	PDC	1.18	170.0569m/z	359.275	635.457	270.083	342.217	569.135	1031.96	210.732	231.127	169.825	2301.9	123.105	364.907	290.873	1136.34	168.849	755.531	640.342	1476.4	298.213	544.024	145.234	1120.25	108.291
3-Amino-1-(2-amino-3-hydroxyphenyl)propan-1-one	PDC	1.18	194.1014m/z	6239.68	0	15.7144	138.151	7001.53	1759	1036.83	686.743	6038.91	4554.33	396.962	33.3583	3990.43	3224.11	340.051	309.04	4711.69	2438.45	0	0	4629.75	1679.45	23.4923
4-Methyl-N-(2-pyridinylmethyl)benzenesulfonamide	PDC	1.18	227.0650m/z	564.302	1333.77	1500.28	4633.05	1000.92	476.391	5942.9	5496.61	1181.24	0	1232.45	5455.9	432.526	0	1713.54	2262.89	533.637	493.569	1284.7	3380.5	1408.37	811.245	554.041
trans-2-Dodecen-1-ol	PDC	1.18	229.1533m/z	2801.04	17371.6	11254.2	18888.6	2299.82	16690.5	6103.25	24431.5	870.522	31468.7	10306.7	27304.9	2103.24	28305.1	11644.2	22791.6	2754.73	19306.1	13834	30653.8	3606.07	14511.4	8581.06
3-Amino-6-(3-pyridinyl)thieno[2,3-b]pyridine-2-carbonitrile	PDC	1.18	291.0096m/z	246.917	11599	8060.34	6927.55	2238	2872.49	1725.73	13294.1	1264.14	3849.97	6926.39	10462.8	2168.48	2523.2	3201.84	10417.8	773.961	1892.26	7331.28	11119.9	1913.17	1528.8	3647.96
Adefovir monopivoxil	PDC	1.18	352.1158m/z	1757.03	13739.1	8936.33	18635.7	2143.66	10693.2	6726.7	23430.2	933.957	22947.3	10043.3	22267.9	1118.14	17819	9799.16	22036	1353.56	14424.2	11866.8	20406.8	1140.33	11425.3	6832.47
Aprepitant .beta.-glucuronide (position of glucuronide on triazolone ring uncertain)	PDC	1.18	378.0794m/z	0	44057.3	15439.8	30607	0	784.272	24120.3	19333.7	0	2860.64	10261.7	50783.9	0	1915.71	11039.8	24340.2	0	2222.22	6624.65	34082.4	0	498.1	8755.63
2-(Trifluoromethyl)benzenesulfonamide	PDC	1.18	451.0209m/z	8080.7	641.842	1887.19	1561.68	3920.97	1145.62	712.482	1852.41	3537.16	3725.14	1448.87	4299.81	5885.29	4982.85	1074.08	4678.46	7543.69	2019.24	607.375	7395.61	4298.76	722.992	3144.82
1-Mercapto[1,2,4]triazolo[4,3-a]quinoxalin-4(5H)-one	PDC	1.18	454.0843m/z	0	1146.88	590.966	4956.65	0	0	6682.21	2125.82	0	0	1436.35	2769.71	0	0	1460.92	2265.44	0	0	662.876	0	0	286.807	0
D-Cycloserine	PDC	1.2	102.0426n	6794.89	1810.87	1389.85	206.337	7079.1	1350.77	368.696	1262.13	3187.25	1960.31	2020.12	611.141	7950.78	1701.81	932.744	724.983	7461.48	1490.86	1437.07	1222.43	7347.26	1277.92	1091.1
N-Nitrosopyrrolidine	PDC	1.2	123.0529m/z	184.789	541.964	423.356	846.05	0	559.124	491.516	1902.19	0	988.686	807.147	1060.81	0	0	587.622	1456.59	156.155	764.555	642.813	1490.86	0	259.489	111.896
6-Methylsulfinylhexanenitrile	PDC	1.2	124.0583m/z	29197.2	102455	63867.2	104102	21716.4	50892	36964	116806	17614.5	100748	65781.5	121125	18341.8	78140	75141.2	108657	19486.1	57931.3	81314.7	127947	29548.7	42788	49961.5
Hydralazine	PDC	1.2	125.0616m/z	70.1184	669.641	219.153	0	0	80.5946	0	222.907	0	716.181	0	222.285	0	0	687.442	193.778	0	0	130.578	574.243	0	94.1051	0
4'-Hydroxytamoxifen	PDC	1.2	194.6180m/z	0.0777682	0	178.389	0	0	0	2500.46	0	0	0	0	0	0	0	0	0	0	0	0.358358	0	0	0	0
N-(1-Phenyl-3,6-diazatricyclo[4.3.1.1~3,8~]undec-9-yl)thiourea	PDC	1.2	303.1649m/z	0	441.818	1754.61	522.858	0	1459.21	3951.01	670.563	0	0	718.243	0	0	802.195	311.478	514.794	0	218.105	997.39	524.188	0	1176.22	1397.02
Alcaftadine	PDC	1.2	330.1575m/z	0	21320.3	0	0	0	0	0	0	0	0	0	0	0	0	0	0	0	0	0	0	0	0	0
Scropolioside B	PDC	1.2	406.1442m/z	0	17042.1	8961.78	5234.13	0	6344.69	0	30444.8	0	1428.41	9996.11	25988.5	0	4056.19	12366.6	16923.3	0	7807.55	23246.4	19245.9	0	5835.52	4890.2
Tefluthrin	PDC	1.2	837.1238m/z	0	0	5926.02	13759.8	0	2609.58	16173.2	16457.9	0	0	9451.09	9756.54	0	0	2594.71	9577.62	0	0	3441.4	9184.38	0	1282.14	4316.18
Chlamydospordiol	PDC	1.22	246.1325m/z	4379.9	746.381	911.592	4547.47	3952.78	13345.6	1300.32	13421.8	2093.99	22213	1871.99	9433.1	3463.24	15139.1	523.719	12258.1	3139.43	10142.6	820.435	17495	3872.98	6654.18	1602.14
11-Ketofusidic acid	PDC	1.22	258.1728m/z	0	0	926.357	616.135	0	1610.06	9073.12	425.472	0	0	2230.3	0	0	1495.59	757.999	0	0	1386.61	922.889	543.879	0	3624.44	2205.7
Sparteine	PDC	1.22	273.1724m/z	0	3152.19	5238.74	2555	0	1779.6	14949	0	0	0	2828.34	922.165	0	0	7552.56	0	0	1554.04	2260.35	0	0	3744.98	4508.39
2-((4-Methylpiperazin-1-yl)methyl)-5,6,7,8-tetrahydrobenzo[4,5]thieno[2,3-d]pyrimidin-4-ol	PDC	1.22	301.1491m/z	0	95976.4	1277.46	294.846	0	0	401.812	0	0	0	1255.28	0	0	0	7711.11	0	0	0	542.016	0	674.052	0	1336.99
.beta.-Nicotinamide adenine dinucleotide	PDC	1.22	343.5514m/z	10377.1	15468.2	12642.2	15590.4	11012.4	11718	6039.18	18290.5	3654.61	21507.3	10254.9	15869.9	9980.49	12457.6	8900.78	22465.8	7290.63	11938.4	15398.2	26617.9	9857.34	9074.99	10572.4
Dihydromyricetin	PDC	1.22	359.0159m/z	6744.3	1691.94	939.079	874.628	5122.18	690.71	853.326	659.654	4385.8	989.532	921.18	592.093	6520.33	1378.17	578.206	1371.96	5769.23	0	0	3159.14	9861.01	0	1367.1
2-Chloro-5,6-dimethoxy-3-(2-naphthylthio)-p-benzoquinone	PDC	1.22	360.0217m/z	1180.42	659.309	989.674	2298.36	748.92	880.467	456.71	866.208	934.083	0	2976.69	2528.02	1763.04	0	2954.94	3891.05	1057.17	0.0567828	2031.22	1300.32	2653.91	1293.06	1039.66
(Desmethyl)hydroxycerivastatin	PDC	1.22	444.2186m/z	0	17343.6	0	0	0	0	0	0	0	0	0	0	0	0	0	0	0	0	0	0	0	0	0
tert-Butyl 6-aminohexylcarbamate	PDC	1.22	450.4017m/z	0	9001.94	6133.87	4271.65	0	1952.3	1420.97	7644.73	0	5379.52	6716.26	5557.69	1008.91	3324.45	4621.54	9256.67	0	2633.01	6530.11	5985	0	1280.47	3881.98
2-(2-Thienyl)benzothiazole	PDC	1.22	456.9933m/z	5063.97	0	0	0	8421.08	0	0	0	5323.41	0	0	0	4097.8	0	0	0	2319.97	0	0	0	7077.79	0	0
Sulfachloropyridazine	PDC	1.22	586.0585m/z	0	21768.9	23069.6	21610.6	0	7249.48	7680.73	27247.2	0	12148.5	15971.1	32085.7	0	5244.01	13356.9	18550.7	0	5936.26	34995.2	20426.8	0	2435.61	5527.12
2,4-Thiazolidinedione, 5-[[4-(4-pyridinyl)-6-quinolinyl]methylene]-, (5Z)-	PDC	1.22	667.1228m/z	9475.85	76209.7	43753.4	54638.3	7710.47	31620.7	25523.7	74797.9	4226.33	57475.8	40664.6	64001.5	3963.66	36959.6	42067	61507.3	5699.29	33491.6	53837.6	71188.6	5136.12	24686.3	24908.6
2-Chloro-1,3,8-trihydroxy-6-(2-hydroxypropyl)anthracene-9,10-dione	PDC	1.22	697.0879m/z	36910.4	1686.62	0	0	25148.7	9689.15	1006.74	4328.16	8455.09	30954	2182.58	0	19347.6	19986.5	0	7948.05	19718	4512.63	3919.32	13220.2	27547.4	6985.19	0
Lys-Tyr-Arg	PDC	1.22	948.5769m/z	0	64827.8	39923	47340.9	0	16438.8	19110.5	50257.4	0	33248.7	25800.7	48534.4	0	17680.8	40604.1	31876	0	24236.8	38951.4	33323.4	0	15206	15619
2-(1-Piperidyl)propan-2-ol	PDC	1.24	166.1200m/z	0	488.288	929.29	705.147	0	98.6342	1553.32	0	0	0	756.523	211.29	0	0	2034.8	0	0	272.558	0	248.703	0	630.163	1253.21
(3,5-Diphenyl-1H-[1,3]oxazolo[3,4-c][1,3]oxazol-7a(7H)-yl)methanol	PDC	1.24	315.1707m/z	0	6299.71	0	0	0	0	0	0	0	0	0	0	0	0	0	0	0	0	0	0	0	0	0
Amidosulfuron	PDC	1.24	408.0046m/z	5279.18	0	0	0	5353.43	0	0	0	5826.23	0	0	1535.11	5320.7	0	0	0	5410.6	437.397	0	576.341	8721.77	0	888.332
Spiro[3H-indole-3,3'-pyrrolidine]-1(2H)-acetic acid, 5-chloro-1'-[(2-fluorophenyl)methyl]-2,2',5'-trioxo-	PDC	1.24	416.0551m/z	889.728	9763.64	10882	19119	823.494	10989	7621.94	19739.3	1004.43	16108.2	9203.43	16873.7	744.006	9399.75	9586.89	15630	1059.49	8413.38	5802.37	17031.6	3860.92	5631.71	8321.03
3-Iodo-2-propynyl butylcarbamate	PDC	1.24	580.0136m/z	5302.02	23921.2	18007.1	20672.8	8115.23	11663.7	8247.02	23082.3	5460.13	19065.8	15254.2	18933.5	8132.64	9442.12	8355.13	21230.9	8739.84	10134.8	17471.5	26537.9	8884.56	9458.9	10100.7
5-(2-Chlorophenyl)-4-phenyl-4H-1,2,4-triazol-3-yl hydrosulfide	PDC	1.24	597.0487m/z	0	16831	11397.2	7077.85	0	8688.9	4809.6	24769.5	0	10937.8	7898.62	19941	0	11496.6	7752.01	14820.5	0	11316.7	14876.3	12625.1	0	4531.88	4509.16
Arachidonoyl amide	PDC	1.24	607.5192m/z	0	5561.58	5233.55	5590.1	790.992	647.95	1487.28	5397.56	0	1423.38	4571.58	1649.99	0	1536.1	1134.98	2821.24	0	2390.66	1458.04	5648.99	0	944.769	0
(2R)-3-(tert-Butylamino)propane-1,2-diol	PDC	1.26	112.1117m/z	3117.13	1794.2	1261.18	1070.16	1724.49	1355.76	1022.71	1928.1	717.233	2346.55	728.238	1855.48	726.143	2117.58	667.596	2456.59	1320.79	1051.64	951.457	3137.43	1061.18	940.948	498.622
2-(4,5-Dihydro-1H-imidazol-2-yl)pyridine	PDC	1.26	130.0764m/z	937.95	1562.09	2548.43	4420.62	596.912	2176.44	1886.05	4375.72	1263.4	2807.93	2882.8	4145.42	911.311	3078.64	2434.34	3700.49	680.746	1856.6	1401.56	3569.26	1428.1	1216.6	1691.34
L-Histidine	PDC	1.26	155.0690n	7744.56	28470	17557.7	51675.4	5583.77	16883.6	10455.2	67479.1	4860.12	35285.5	16982.8	67567.3	5206.84	24754.5	16122.7	61562.8	6994.97	19478.2	18402.2	77747.1	10428.4	14850.2	12638.7
1-(1,3-Benzoxazol-2-yl)guanidine	PDC	1.26	190.0813m/z	5107.67	3400.79	5772.71	12590.8	5644.65	2592.41	4403.01	9424.07	10251.6	3398.26	6844.22	8954.32	4889.48	3153.6	3281.54	7839.15	4586.08	2361.15	3396.15	7090.81	7388.55	1262.91	3762.32
4'-Hydroxytamoxifen	PDC	1.26	194.6179m/z	0	0	0	0	0	0	76.3898	0	0	0	0	0	0	0	0	0	0	0	0	0	0	0	0
1,4'-Bipiperidine	PDC	1.26	213.1335m/z	0	0	1917.86	700.567	0	288.314	1984.23	217.813	0	0	1516.46	0	0	0	1894.05	0	0	707.782	1433.49	0	0	481.212	2348.09
1,3-Benzodioxole-4-methanamine, N-[2-(4-iodo-2,5-dimethoxyphenyl)ethyl]-	PDC	1.26	424.0415m/z	440.478	881.786	2636.29	8464.97	0	2279.1	1688.18	1321.48	0	3757.59	6433.77	3779.75	365.434	1066.67	2148.45	2798.58	29.7138	2713.95	5161.45	4803.1	1031.98	3177.32	4592.4
Dihydrofolic acid	PDC	1.26	426.1527m/z	2930.82	1107.03	0	1088.08	2832.15	9596.13	476.829	604.235	507.283	11124.3	540.761	763.687	3044.74	12841.9	1941.26	1006.75	3325.45	12514.5	722.959	1953.06	3146.55	6020.87	284.584
3-Methoxy-5-pentyl-2-prenylphenol	PDC	1.29	154.0857m/z	462.999	0	97.7637	158.402	0	485.16	50.1335	314.154	100.982	781.363	276.319	165.216	0	1000.92	180.96	281.016	216.236	419.374	0	578.12	141.74	143.315	0
Bethanechol cation	PDC	1.29	184.1182m/z	0	2145.14	1065.66	1445.29	239.424	894.663	808.198	1867.18	0	2638.74	1557.17	669.238	0	1421.22	1213.83	1582.19	0	1338.05	1716.9	1343.39	0	890.137	537.888
N,N'-Bis(2,4-dimethylphenyl)imidoformamide	PDC	1.29	252.1618m/z	0	281.141	1458.13	5636.49	0	2783.25	10855.9	0	0	0	1644.86	1985.38	0	0	1345.83	380.444	0	1176.31	625.045	265.227	0	3206.73	4707.64
Urea, N-[2-methyl-5-(1-piperidinylsulfonyl)-3-furanyl]-N'-phenyl-	PDC	1.29	346.1227m/z	672.284	6403.49	4481.86	5026.8	824.317	4298.81	2869.45	4426.94	331.768	10724.1	4919.98	6025.93	928.327	6117.34	5568.28	7397.12	341.965	6150.89	5757.01	8540.07	817.703	5238.46	3259.5
Arg-Gly-Asp	PDC	1.29	346.1597m/z	0	1187.93	1232.65	426.405	0	527.287	5638.77	0	0	0	0	1056.49	0	9.24955	1383.76	0	0	840.19	1165.42	0	0	1449.17	1761.59
Betaine aldehyde cation	PDC	1.29	85.0883m/z	1370.92	2013.03	2017.3	1823.04	1694.75	1340.86	1445.36	2912.41	960.603	2111.72	1406.55	2282.84	965.858	1707.82	1228.67	2827.27	763.946	1000.29	1423.55	3134.59	1426.85	995.081	966.954
Diethylene glycol	PDC	1.31	107.0699m/z	9164.27	2187.85	529.2	324.184	4822.89	196.232	133.603	2506.24	3734.91	3907.04	388.516	1520.59	706.144	363.055	213.674	4776.25	576.988	310.903	756.697	3690.64	389.193	433.072	678.763
Diethylene glycol	PDC	1.31	129.0520m/z	411954	73403.5	10318	5557.38	230044	7237.07	2747.53	66975.6	143923	145908	8843.03	37085.8	28122.7	19942.2	3670.63	131538	36772.4	8567.02	22735.8	120765	41464	21586.9	17807.2
trans,cis-3,6-Nonadien-1-ol	PDC	1.31	158.1536m/z	739002	398161	285629	321640	575897	283343	186716	317922	683193	464530	309869	253208	533131	410225	206176	372151	430732	327336	308983	333110	701428	208296	214757
3-Methyl-2-quinoxalinone	PDC	1.31	174.0753m/z	188.735	1660.65	982.54	449.936	331.186	440.206	353.317	464.674	103.508	2329.94	1603.39	0	0	1068.62	2346.72	769.035	545.932	1175.31	4532.87	483.16	0	481.217	1827.61
Xanthine	PDC	1.31	197.0047m/z	2048.33	8454.42	3415.62	3901.02	2063.09	2655.08	1792.5	7091.5	768.531	6738.16	4272.79	6815.76	1595.45	4801	3599.39	8429.78	1013.75	2977.57	4883.41	8682.89	1550.81	1846.74	2159.58
Muramic acid	PDC	1.31	234.0963m/z	59085.9	196293	102414	42335.6	40145.1	47750.1	40312.9	56391	9375.84	284425	178125	32838.5	10984.7	73368.2	226037	85537.6	35178.5	99461	343693	114033	20444.2	44777.2	161705
2-Methylbutyryl-L-carnitine	PDC	1.31	290.1334m/z	18228.6	115278	69963.7	241703	14327.3	274335	7808.24	299928	9852.35	489836	47251.3	289944	16662.4	428686	79982.4	265231	13843.9	340386	136174	311675	19864	257823	47644.2
3-(5,5-Dimethyl-5,6-dihydro[1,2,4]triazolo[3,4-a]isoquinolin-3-yl)phenol	PDC	1.31	291.1366m/z	1099.09	10314.4	5404.54	20106	1398.24	23441.1	136.872	26191.7	585.685	42445.7	3679.96	28007.5	1242.81	37239.7	6170.63	25003.7	694.873	29184.4	13337.9	26758.5	855.626	22454.4	3516.58
Bucladesine	PDC	1.31	469.1355n	279189	341842	468676	1.75114e+06	108153	492980	300848	707234	184800	1.42784e+06	746208	1.37449e+06	70431.8	1.76324e+06	1.89009e+06	1.4236e+06	113849	450911	661626	1.8178e+06	194096	237883	660415
8-Methyl-2-(trifluoromethyl)quinolin-4-ol	PDC	1.31	472.1473m/z	562.927	2781.76	5664.04	15270.9	0	5419.71	2250.64	7981.27	972.989	13637.4	9357.48	13783.6	27.1927	20453.7	18103	9955.26	657.577	2470.29	9639.23	16522	121.757	676.993	6029.24
5-Methylcytosine	PDC	1.33	125.0586n	1307.55	43923.9	4191.88	9369.66	633.528	4770.49	4064.49	8556.49	2124.71	8714.26	5030.27	12272.7	768.114	8600.65	7630.92	10835	1176.98	5614.33	4893.07	10533.4	2572.71	4160.09	4142.49
7-Sulfanylheptanoic acid	PDC	1.33	163.0788m/z	0	0	0	141.443	0	0	311.61	198.444	0	0	0	0	0	144.593	215.96	0	0	91.1274	333.875	192.624	0	0	169.187
1-(4-Methoxyphenyl)propane-1,2-diol	PDC	1.33	182.0947n	230.274	3496.42	6631.14	11012.3	660.426	3914.62	8249.83	16395.5	473.35	4873.4	2615.41	18063.8	0	3609.14	3627.44	19753.3	974.75	2969.85	2882.58	23796.5	1049.34	2768.09	3670.04
13-Hydroxy-6-(1-hydroxyethyl)-12,14-dimethyl-3-methylidene-15-nonyl-9-(propan-2-yl)-1-oxa-4,7,10-triazacyclopentadecane-2,5,8,11-tetrone	PDC	1.33	188.1204m/z	0	113.49	148.01	894.63	0	130.479	2646.52	701.12	0	0	161.982	609.826	0	0	1271.27	0	0	491.948	0	0	0	131.709	883.874
4,5-Dinitro-1H-imidazole	PDC	1.33	202.9790m/z	4828.59	2443.39	1805.09	2319.94	5674.45	929.562	1241.56	2304	5837.12	2974	1568.2	1784.71	4283.21	2215.49	1299.63	2348.8	4214.69	1264.99	1960.01	2857.9	5707.49	1026.28	1289.51
5-(2-Chlorophenyl)-4-pyrimidinamine	PDC	1.33	206.0471m/z	11822.8	27799.2	8813.93	4151.83	8320.17	4527.94	3068.65	26837.1	4927.67	16203.2	20338.1	3742.95	4199.87	12586.1	21417.6	7228.01	9351.32	11896	27820.2	9878.12	16332.2	10113.9	13841.7
(5aR,10aR)-Octahydrodipyrrolo[1,2-a:1',2'-d]pyrazine-5,10-dione	PDC	1.33	217.0956m/z	0	0	170.954	0	0	0	632.889	0	0	0	0	0	0	0	0	0	0	0	0	0	0	0	0
2-(Ethylthio)-5-methoxy-1H-benzimidazole	PDC	1.33	222.0782m/z	0	2722.5	1721.41	1192	0	1071.77	786.813	1490.92	0	3355.63	2061.44	2222.05	0	674.138	3527.77	1734.45	186.268	1082.78	5258.28	2207.92	0	644.606	2592.4
N-(2-Furanylmethyl)adenosine	PDC	1.33	312.1098m/z	1733.6	1730.38	1239.61	6527.73	0	7592.56	650.665	2008.79	3459.27	14578.4	5334.51	5267.22	345.166	17847.2	18988.5	5778.97	1324.39	5491.76	1921.98	6099.91	2960.95	3478.69	4399.95
5-[2-Chloro-5-(trifluoromethyl)phenyl]-2-furoic acid	PDC	1.33	598.0270m/z	22424.6	4458.92	2962.41	5306.97	16947.9	18273.9	3023.38	13448	17955.4	57304.8	10213	16024.5	45986.1	51907.2	3691.51	21465.8	58465	26337.6	19695	38572.3	72640.1	35620.7	8351.17
4-Methylbenzenecarboximidamide	PDC	1.36	148.0963m/z	643.29	538.459	219.877	1645.58	515.571	820.839	128.37	1130.12	518.537	1495.55	534.001	1621.1	361.761	1157.39	570.139	1422.12	0	717.915	393.717	1707.23	426.033	549.775	124.451
7-Keto-8-aminopelargonic acid	PDC	1.36	152.1065m/z	615.78	0	0	0	346.372	0	0	0	0	0	0	0	86.958	0	0	0	89.404	0	0	0	574.008	0	0
3-(2-Thienyl)-1H-pyrazole-4-carbaldehyde	PDC	1.36	192.0316m/z	0	0	0	4606.89	112.808	850.237	285.247	1687.52	0	215.618	1025.12	4400.37	204.379	579.416	1205.51	1430.34	134.908	435.567	376.487	2660.2	605.319	303.516	839.779
4-(1-Piperazinyl)-1H-indole	PDC	1.36	215.1378m/z	994.106	3760.73	1721.41	3812.96	157.633	2114.32	1328.69	5048.86	0	4415.39	2620.01	4844.75	0	2641.76	2226.47	3330.88	373.119	2368.66	4178.05	4963.02	650.099	829.531	2304.66
3-Ketofusidic acid	PDC	1.36	258.1730m/z	0	0	0	0	0	0	580.731	0	0	0	0	0	0	0	0	0	0	0	0	0	0	0	0
Urea, N-phenyl-N'-(4-phenyl-2-thiazolyl)-	PDC	1.36	318.0666m/z	8533.5	1317.27	249.097	972.851	2415.98	2472.38	150.868	0	3839.45	2377.03	594.343	0	7839.91	4887.67	826.258	3598.19	5479.9	1792.4	3752.9	2826.34	9430.2	1579.91	834.128
Tricin	PDC	1.36	375.0440m/z	2769.98	4119.35	2881.55	0	4918.52	552.093	497.495	0	7937.21	686.38	0	708.75	7028.68	1647.65	0	684.238	4527.92	521.703	1000.15	1108.89	10003.7	1004.42	0
Ser-Asn-Arg	PDC	1.36	375.1860m/z	0	0	363.404	2074.99	0	0	9979.86	0	0	0	0	0	0	512.371	2143.15	0	0	363.678	0	0	0	488.344	993.786
1-Propanesulfonamide, N-[3-[(5-chloro-1H-pyrrolo[2,3-b]pyridin-3-yl)carbonyl]-2,4-difluorophenyl]-	PDC	1.36	378.0287m/z	11447.1	0	0	0	7105.07	341.667	0	0	13791.6	0	0	0	19670.6	483.201	0	573.665	15274.7	399.216	0	512.04	34347	0	578.497
N-(2-Pyridinyl)benzenesulfonamide	PDC	1.36	469.1001m/z	850.191	1275.49	365.596	4065.92	0	602.487	7894.99	11081.8	468.302	1533.16	1776.86	9168.72	747.934	1175.7	2762.93	16006	480.645	2101.12	7510.66	21737.7	2929.11	2177.2	2649.27
5-Methyluridine	PDC	1.36	534.2027m/z	0	135223	0	0	0	0	0	0	0	0	0	0	0	0	0	0	0	0	0	0	0	0	0
Uridine 5'-diphosphogalactose	PDC	1.36	589.0426m/z	0	3223.4	1982.3	3995.86	0	5719.05	4641.39	10738.2	0	18686	10092.3	15814.4	0	11523.8	7865.1	13789.5	1456.9	7386.72	12343.1	9170.11	1663.69	4675.83	4919.23
4,7-Dimethyl-1,3-benzothiazol-2-ylamine	PDC	1.38	192.0680m/z	4062.63	6984.04	4387.37	3255.34	3410.74	2477.04	1634.23	2990.39	2760.96	4698.54	5395.73	2722.91	4793.95	5352.03	5061.02	2224.07	3134.53	3541.91	5120.82	3651.51	11297.3	2769.49	3305.44
N-Desmethylulipristal acetate	PDC	1.38	231.6361m/z	0	288.509	328.673	288.38	0	0	1021.33	0	0	0	357.92	0	0	0	447.509	389.255	0	0	0	0	0	148.497	343.085
Pestheic acid	PDC	1.38	427.0171m/z	4873.77	564.345	0	0	3222.16	0	0	0	7907.07	0	0	739.903	4907.05	0	0	0	5710.02	0	0	0	10152.5	491.138	0
2-Chloro-N-(4-oxo-2-thioxo-1,3-thiazolidin-3-yl)benzamide	PDC	1.38	594.9187m/z	67697	49890	42729.9	57387.3	80241.5	54517.7	37640.6	118319	51599.7	109303	66729.7	98596.7	58075.9	107109	61412.3	151228	54751.7	83022	93861.7	187093	71008.3	75128.6	72325.7
N1,N1,N2-Trimethyl-N2-(4-piperidinyl)-1,2-ethanediamine	PDC	1.38	93.6016m/z	573.83	1694.49	1381.7	1285.68	1015.21	917.416	1437.91	2329.12	773.222	1751.91	827.954	1906.33	651.668	1497.51	600.307	2543.37	276.829	827.033	1283.38	2769.35	481.191	797.29	761.966
2-(2-Methoxyethoxy)ethanamine	PDC	1.4	102.0911m/z	75586.8	48047.8	35083.1	38928.8	62436.6	34002.8	21267.3	50908.9	77616.3	56876.4	42511.8	48385	69859.8	55671.8	35310.1	59988.7	59496.1	40879	46082	56389.9	82059.3	26538.9	32516.5
Acibenzolar-S-methyl	PDC	1.4	116.9940m/z	10273.8	5195.81	4687.06	4064.31	9790.27	3295.82	1999.33	6755.81	10677.6	4874.38	4289.56	5178.27	6456.07	4636.36	2651.17	5996.95	6059.26	2827.57	4663.61	6771.43	7241.9	2026.43	2758.95
Ala-Val-Lys	PDC	1.4	159.1123m/z	2605.24	1846.79	2238.33	3948.02	1489.68	1315.62	8199.73	2419.54	176.791	576.852	2327.15	3687.06	0	670.782	5148.09	770.008	882.816	1320.67	2397.5	1555.72	0	1970.51	3667.98
N.alpha.-Acetyl-L-lysine	PDC	1.4	202.1274m/z	25612.8	16759.1	13204.3	14396.3	19410.4	12855.6	6545.47	14295.9	24444	20154.6	13114.3	11487.4	20373.3	16776.2	8871.78	16743.9	16648	12273.3	13185.1	14728.4	23998	7818.53	10655.3
.delta.-Undecalactone	PDC	1.4	202.1797m/z	9.64577e+06	6.8903e+06	4.4589e+06	4.7786e+06	7.19943e+06	4.43376e+06	2.58723e+06	5.66007e+06	9.06993e+06	7.24464e+06	4.90877e+06	4.55808e+06	7.13059e+06	6.28502e+06	3.52173e+06	5.61508e+06	5.96207e+06	4.40672e+06	5.1929e+06	5.6826e+06	9.10575e+06	2.98243e+06	3.53517e+06
5-Amino-1,3,6-trimethyl-1,3-dihydro-2H-benzimidazol-2-one	PDC	1.4	205.1172m/z	0	28250.2	30378	35291.5	234.689	17412.1	16105.3	14902.3	0	10233	28378.4	29659.9	0	12785.3	45816.5	11362.3	0	22426.4	30797.3	9539.47	718.577	19265.7	41339.2
Tauroursodeoxycholic acid	PDC	1.4	272.6382m/z	0	53605.1	0	0	59.5441	0	0	0	0	0	0	0	0	0	0	0	0	0	0	0	0	0	0
N-(4-{[(2S)-2-(Pyridin-3-yl)piperidin-1-yl]sulfonyl}phenyl)acetamide	PDC	1.4	360.1386m/z	2038.83	13458	7367.3	10104.6	924.58	6109.67	5336.97	14334.7	0	8889.86	7678.04	13227.9	1253.4	7943.02	8651.68	11076.6	406.965	7597.6	11163.4	14008.3	1212.3	4334.03	5956.08
Difenoxin	PDC	1.4	407.2124m/z	0	75957.6	0	0	0	0	0	0	0	0	0	0	0	0	0	702.109	0	0	0	0	0	0	0
N6-[2-[[4-(Diethylamino)-1-methylbutyl]amino]-6-methyl-4-pyrimidinyl]-2-methyl-4,6-quinolinediamine	PDC	1.4	439.3285m/z	24507.7	4532.39	1543.46	914.427	11915.4	5436.66	875.8	0	26792.8	6215.39	2719.37	0	21403.2	8486.99	436.395	732.181	9656.07	4069.17	673.409	952.95	19681.6	3249.73	687.068
1-[(2-Hydroxyethyl)amino]anthra-9,10-quinone	PDC	1.4	535.1871m/z	0	16719.6	3450.08	0	0	8569.65	0	12313.3	0	6149.85	751.016	2785.69	0	5704.08	5373.73	26747.4	0	7975.89	24739.2	32575	0	4690.97	1782.27
2,2-Dimethyl-4-pentenoic acid	PDC	1.42	146.1170m/z	2320.95	2663.4	1787.9	2315.5	1604.02	2008.36	2139.12	3989.28	2347.82	3985.92	1826.88	2696.44	1262.9	2863.75	3571.51	2470.2	1982.46	2752.1	1348.85	3199.29	3891.48	2462.1	2743.98
Bisabolol oxide A	PDC	1.42	203.1787m/z	828.794	510.339	192.867	200.203	331.967	201.359	86.7152	0	1006.61	435.59	0	0	144.735	326.857	0	144.552	409.973	0	244.705	131.539	394.239	0	338.451
5,6-Difluoro-1H-indole-3-acetic acid	PDC	1.42	212.0518m/z	662.161	2086.26	927.931	967.918	572.444	1661.14	584.118	2556.42	323.313	2720.34	1683.13	1376.77	333.208	2027.64	808.285	1405.36	1394.21	1073.79	1875.99	2982.7	455.138	659.799	1108.54
2-(3,5-Difluorophenyl)benzonitrile	PDC	1.42	216.0621m/z	0	2939.32	1927.94	2942.79	0	967.62	830.343	3494.3	0	1469.78	1227.64	2904.75	0	896.94	1392.15	3359.9	0	539.409	2787.74	4657.21	0	527.533	1264.69
Omeprazole sulfide	PDC	1.42	347.1547m/z	0	1643.28	6318.06	1120.54	0	2219.51	6516.85	0	0	0	3256.29	1697.82	0	536.117	1814.54	4249.37	0	2692.08	8424.42	3238.84	0	3725.43	4559.02
Benzenesulfonamide, 3,4-dimethoxy-N-[4-(3-nitrophenyl)-2-thiazolyl]-	PDC	1.42	444.0302m/z	33223.8	44375.2	44201	82834.1	35048.1	25425.4	25069.5	62126.8	28355.9	32145.1	38327.6	60206.3	31965.3	33157.5	28574.4	55800.2	24845.3	24004.1	38397.8	50916.2	34480	14034.5	26994.5
2-(Chloromethyl)oxazole	PDC	1.45	131.0101m/z	14420.4	8298.9	5979.64	5911.07	14196.3	3370.5	2511.95	8444.73	13558.9	7362.45	6688.24	6162.11	10338.1	5733.36	3468.09	8747.61	9343.29	3465.26	5192.91	8570	12290.9	2492.67	4160.95
N-(4-Chlorophenyl)-N'-cyclopentylthiourea	PDC	1.45	150.0215m/z	0	139.659	0	461.641	0	592.833	696.902	317.239	0	843.415	0	713.72	0	852.184	0	508.917	0	226.271	0	223.877	0	67.6494	0
Oxymatrine	PDC	1.45	155.0808m/z	0	0	140.309	264.975	639.178	242.071	79.2505	268.96	431.932	719.964	227.744	663.527	317.433	845.888	81.6388	600.83	602.218	82.6706	298.556	1957.22	660.452	0	0
5-Fluorotryptamine	PDC	1.45	178.0896m/z	1683.78	1192.36	598.855	0	899.357	152.776	330.893	0	1518.6	0	425.698	0	1245.57	419.649	0	143.851	647.011	387.216	843.913	0	1382.92	32.3828	233.694
Tetraethylene glycol	PDC	1.45	195.1224m/z	0	290.181	1098.89	1082.35	0	339.785	1889.01	937.922	0	491.435	418.57	937.9	172.205	0	2523.68	243.242	0	355.908	786.099	849.947	0	561.172	966.914
(4-Chloro-5-methyl-3-nitro-1H-pyrazol-1-yl)acetic acid	PDC	1.45	202.9852m/z	374.397	1104.55	754.744	1990.35	182.529	482.384	417.134	2579.41	497.609	852.403	844.473	1874.28	1070.54	360.732	918.062	2705.68	212.258	225.049	0	2757.03	892.106	134.486	628.635
4-(4-Morpholinyl)-1,3,5-triazin-2-ylamine	PDC	1.45	204.0856m/z	1329.01	9244.51	9141.78	20651.9	1512.93	4255.85	7579.13	33878.3	1562.56	10727	13494.7	52282.6	2181.17	7364.17	14489	32612.1	1276.41	5498.47	19526.4	30732.4	2726.86	3982.13	9717.04
Acetylsyringic acid	PDC	1.45	205.0494m/z	0	0	0	497.104	0	159.415	0	1318.72	0	1413.01	0	1994.97	0	0	0	1721.23	0	289.27	0	2764.04	0	110.654	0
Molinate	PDC	1.45	220.1362m/z	0	0	0	261.647	0	0	0	0	0	0	0	0	0	0	379.504	0	0	173.698	0	0	0	0	113.137
Tyr-Val-Lys	PDC	1.45	227.1069m/z	0	0	437.783	560.444	0	0	768.303	0	0	0	0	0	0	0	0	0	0	205.182	282.875	337.308	0	0	0
3.beta.,5.beta.-Tetrahydrocortisone 3,21-diacetate	PDC	1.45	236.1212m/z	0	0	0	245.735	0	184.182	0	301.511	0	0	0	186.849	0	0	168.816	318.358	0	0	0	389.143	0	0	171.919
4-Amino-6-methoxy-3-quinolinecarboxylic acid	PDC	1.45	241.0573m/z	46491.7	23036.4	21762.4	27832.8	60470.9	10483.7	12611.8	37024.7	88676.7	25271.9	26997	30349.9	52406.6	18381.4	22295.2	38001.4	37640.6	16121.1	24455.5	33921	59139.8	7842.88	19656
4,4'-Dimethoxystilbene	PDC	1.45	241.1225m/z	0	0	0	652.686	0	243.293	5870.05	0	0	0	0	575.972	0	227.452	1047.51	0	0	473.609	0	290.223	0	1008.02	939.87
His-Pro	PDC	1.45	270.1548m/z	3184.63	9033.23	2395.29	9072.36	643.948	13230.3	1719.67	11685.2	2614.96	24715.6	6534.09	9577.11	1235.86	25930.5	9134.29	11086.4	2968.41	11562.6	4708.01	15024.8	5154.78	11020.3	4644.51
3-Amino-1-phenyl-1H-benzo[f]chromene-2-carbonitrile	PDC	1.45	298.1101m/z	0	0	0	821.539	0	0	868.938	1246.7	0	0.219814	0	1385.85	0	0	694.767	0	0	0	645.875	0	0	400.137	234.094
9-erythro-(2-Hydroxyl-3-nonyl)adenine	PDC	1.45	316.1543m/z	0	3224.95	549.295	384.889	0	4244.45	8098.23	512.969	0	0	962.856	45.7281	0	588.011	514.461	1282.97	0	2632.47	2341.32	0	0	5533.57	4176.85
Cytidine 2',3'-cyclic monophosphoric acid	PDC	1.45	338.0733m/z	1039.31	10281.5	4882.63	9591	1320.38	0	13871.3	8510.03	1919.95	0	3177.97	7208.72	0	0	3188.81	1119.22	1713.68	0	1667.29	3337.26	525.154	264.151	1305.17
[1,1'-Biphenyl]-3,3',4,4'-tetracarboxylic acid	PDC	1.45	368.9993m/z	0	739.21	1001.47	0	0	1013.88	423.461	1572.85	0	3093.3	1739.93	0	534.058	3630.29	805.072	3243.47	1348.67	1591.44	3020.34	971.482	1677.96	2314.43	1847.77
Oryzalin	PDC	1.45	379.1266m/z	0	25406.7	10017.9	12772.3	532.134	401.751	851.704	14478.2	0	3505.69	7102.4	6380.01	1350.92	7098.27	18852.7	10838	0	6094.02	52664.7	10119	4082.74	6184.59	10164.3
Urea, N-cyclopropyl-N'-[3-[6-(4-morpholinylmethyl)-1H-benzimidazol-2-yl]-1H-pyrazol-4-yl]-	PDC	1.45	382.1973m/z	18588.4	6590.79	2976.54	2189.21	12157.8	1732.77	753.453	2244.25	13196.5	3780.79	1820.64	556.728	13855.4	4373.79	997.541	1076.83	8688.97	1720.81	725.443	0	12872.4	1405.23	1393.14
Sweroside	PDC	1.45	397.0912m/z	5784.44	8484.9	424.706	1095.48	3340.61	4478.01	1791.19	2800.28	5025.74	10120.4	1885.49	1851.32	7902.96	7106.05	6272.02	9530.57	3348.72	9958.57	13935.3	7129.63	13734.8	4788.96	3743.63
Virginiamycin component b	PDC	1.45	564.2133m/z	0	15322.7	8612.92	2782.36	0	6242.12	7694.47	0	0	0	8195.89	0	0	0	10562.7	2516.07	0	5818.35	18078.3	1232.85	0	4895.47	7675.37
4-Methoxythiobenzamide	PDC	1.47	181.0521m/z	9.08566	1614.17	713.675	6139.59	305.521	3919.47	1534.8	19467.6	260.748	12544	2470.09	15000.6	0.121821	7784.01	1937.64	14251.5	3.76769	6243.71	358.928	21317.3	757.01	3847.97	2010.88
10-Aminodecanoic acid	PDC	1.47	232.1280m/z	0	355.217	2445.15	2906.04	0	1736.23	3916.37	1273.24	0	0	990.62	2783.07	0	1140.54	2980.86	316.632	0	2215.28	1350.68	1999.89	0	1386.49	4877.65
N-(Phenoxyacetyl)phenylalanine	PDC	1.47	322.1053m/z	10460.3	16903.8	16129.3	9569.98	7281.18	7955.46	9023.4	14851.4	4445.54	15604.6	15564.9	12041.9	4716.86	12158.6	17962.9	11780.7	5428.33	9536.25	15581.2	18666.8	7671.52	4999.23	11960.6
Phe-Cys-Lys	PDC	1.47	361.1704m/z	0	0	1451.93	1339.15	0	261.265	6482.95	0	0	0	467.738	430.644	0	0	1673.14	0	0	487.993	547.588	0	0	221.562	1022.41
2'-Deoxy-2'-fluoro-2'-C-methylcytidine	PDC	1.47	519.2031m/z	0	94765.9	0	0	0	0	0	0	0	0	0	0	0	0	0	0	0	0	0	0	0	0	0
1-(1,1-Dioxidotetrahydro-3-thienyl)piperazine	PDC	1.5	103.0539m/z	93.7048	559.84	567.622	1320.05	0	768.579	656.078	1589.23	77.5069	1114.67	1118.28	1736.18	208.99	1653.64	1254.29	1222.27	128.802	1251.13	397.5	1086.93	602.949	804.041	718.85
Phe-Lys	PDC	1.5	147.5939m/z	0	3043.22	3618.16	3896.36	0	1191.59	2347.75	3448.51	0	1362.77	1497.58	5800.67	0	1531.06	3928.71	1351.91	0	2772.95	4733.59	4700.59	0	1686.35	3057.24
N-[2-(1H-Indol-3-yl)ethyl]biphenyl-4-carboxamide	PDC	1.5	182.0771m/z	894.19	1298.38	597.412	319.266	145.798	1797.11	1697.94	1073.93	1190.9	1163.14	679.738	0	467.441	2288	360.831	1742.18	480.395	667.39	1068.1	1531.28	979.098	912.122	533.801
2-Hydrazino-1-propyl-1H-benzimidazole	PDC	1.5	204.1332m/z	933.996	2359.28	1005.91	5936.69	886.854	7772.69	492.784	5835.13	1584.04	17987.2	1915.3	5681.58	402.455	18210.2	3580.89	7983.81	1057.43	9102.62	1379.06	6421.69	3922.31	7361	1669.41
Cys-Ser-Arg	PDC	1.5	205.0655m/z	626.91	0	176.186	558.443	213.121	611.555	0	300.938	193.96	1928.36	338.748	200.191	390.991	930.251	0	0	476.153	0	0	0	582.567	0	185.85
N-Acetyl-D-galactosaminitol	PDC	1.5	206.1016m/z	324239	136865	82874.2	37206.6	271196	150276	66987.5	72459.4	433156	226487	68358.4	189115	307685	198283	115227	191148	402062	106151	9133.02	31433.1	109655	45045.3	67958.4
4-(1-Piperazinyl)-1H-indole	PDC	1.5	215.1378m/z	0	2897.3	3822.45	3030.62	481.045	1531.39	2659.85	6037.72	197.245	4934.54	3068.97	4732.79	493.688	2492.36	2401.11	4773.75	0	2620.44	2494.93	7687.72	1005.79	1767.2	3721.2
11-(1-Piperazinyl)dibenzo[b,f][1,4]oxazepine	PDC	1.5	280.1438m/z	0	2413.76	4394.1	4082.91	0	354.68	3063	4715.97	0	1308.16	2455.86	2069.59	0	0	8081.51	490.379	0	701.879	5419.95	2329.76	0	0	2420.25
2-(3,4-Dihydroxyphenyl)-5-hydroxy-7-methoxy-4-oxo-4H-chromen-3-yl 6-deoxy-.alpha.-L-mannopyranosyl-(1->3)-6-deoxy-.alpha.-L-mannopyranosyl-(1->6)-.beta.-D-galactopyranoside	PDC	1.5	386.1198m/z	3769.42	923.369	0	0	6964.77	4532.94	1347.88	0	13772.2	5415.08	1738.52	2767.08	13387.4	7388.21	3127.78	4067.88	9902.05	3427.8	0	0	1381.43	365.732	2319.72
Buthionine sulfoximine	PDC	1.5	445.2156m/z	0	6440.7	3252.7	5296.52	0	1587.9	17004.8	0	0	0	4763.33	0	0	0	5761.95	0	0	445.94	3221.1	0	0	3801.62	6028.54
Dihydroterrein	PDC	1.52	121.0645m/z	8060.32	10498.1	7734.18	12794.7	8001.73	8775.01	6273.64	16206.3	9885.76	16735.9	9947.03	17235.8	7322.17	15658.8	12212.5	13909.2	8487.83	9377.07	8760.22	14945	12680.6	6971.94	8650.37
Phenylacetic acid	PDC	1.52	136.0522n	22221.6	49197.8	43348.3	84681.1	15012.5	51400.4	46755.1	102763	18785.1	91218.2	54546.2	114126	15435.4	92901.1	83262.3	82975.6	14242.5	62416.7	43003.5	89399.7	34083.9	43848.5	50324.5
4-(Methylthio)benzoic acid	PDC	1.52	182.0361m/z	2590.39	6894.14	4963.27	10642.9	1731.47	6941.07	5745.93	12497.3	1575.48	11443.2	6810.23	10788.7	1406.91	11253	9884.52	8875.12	2279.41	8118.86	4624.74	9250.93	3749.42	4984.37	5524.45
(3-Ethyl-2-imino-2,3-dihydro-1H-benzimidazol-1-yl)acetic acid	PDC	1.52	184.0869m/z	363.198	935.929	1413.48	3718.71	355.634	1612.87	1758.24	2327.56	0.0786683	3055.56	2306.22	3214.72	144.854	3889.94	3479.51	2000.59	56.7228	2015.93	1602.58	3401.36	1005.75	1843.86	1465.01
2,4-Difluoro-N-(3-pyridinylmethyl)aniline	PDC	1.52	204.0621m/z	22523.2	4713	5791.34	7591.44	10551.2	11952.4	5608.36	16244.8	13158.5	29254.6	10589.9	9841.76	10299.3	24992.1	9120.9	11529.8	16783.3	11718.7	2009.26	14072.1	22895.7	8994.44	7308.47
Quinelorane	PDC	1.52	230.1669m/z	0	8197.55	7047.01	13072.7	0	9197.92	19237.7	6743.58	0	311.032	9099.76	8354.53	0	5818.4	4826.18	1888.84	0	8932.57	9023.63	383.952	0	5324.43	8853.29
N-Acetyl-D-galactosamine-6-phosphate	PDC	1.52	266.0411m/z	2852.52	16891.4	7540.52	9351.06	3150.77	6194.06	2710.53	19239	1596.33	13974.8	9561.18	11841.7	2124.39	11494.3	9932.1	13948	2162.07	8441.71	13410.1	15263.6	3663.14	5297.08	4958.45
1-[(4-tert-Butylphenyl)sulfonyl]piperazine	PDC	1.52	283.1484m/z	0	484.205	186.326	0	644.867	244.815	301.81	468.224	0	0	397.612	421.494	1021.38	460.839	0	0	0	0	0	0	473.57	0	850.498
Glu-Gly-Lys	PDC	1.52	315.1647m/z	0	4087.6	6624.66	6529.82	0	4468.75	11806.1	4194.36	0	0	4847.18	4681.61	0	2156.77	12522.4	1401.6	0	4981.74	6943.86	2136.73	0	4632.54	7176.05
4-(Prop-2-en-1-yl)phenyl 6-O-hexopyranosylhexopyranoside	PDC	1.52	503.1493m/z	4257.72	88560.4	66591.7	70184.9	2712.04	47553.7	55443.9	81573.5	0	96085.2	59409.4	89608.6	2808.74	69724.7	121051	64289.1	3774.94	53940.7	61944.6	65998.1	7915.01	33369.2	46954
(+)-11-Nor-.DELTA.9-tetrahydrocannabinol-9-carboxylic acid glucuronide	PDC	1.52	503.2265m/z	0	1096.89	8175.71	873.541	0	0	21205.4	0	0	0	627.965	0	0	0	11123.5	0	0	803.381	0	0	0	658.618	3759.93
N'-tert-Butyl-N,N-dimethylsulfamide	PDC	1.52	91.0540m/z	99060.2	90131	70975.3	109345	92384.6	66388.1	53346.4	123360	88636.8	117550	80934.7	125545	70138.3	103355	83090	120864	71854.2	72390.8	68824.5	123314	106353	53821.4	61965.9
4-Methyl-2-oxovaleric acid	PDC	1.52	95.0489m/z	14522.7	22686.3	18942.7	34180.6	9985.85	20227.6	18475.8	40722.8	10954.3	37097	22409.3	43221.2	8771.74	39106	32195.4	31164.8	9697.78	25006.1	17217.7	34872.1	18898.5	18061.2	19619.6
N,N-Dimethylaniline	PDC	1.54	135.1010m/z	371.763	812.417	749.731	853.992	889.371	743.952	730.657	1230.44	847.478	1536.08	884.493	2031.29	1149.51	1146.28	930.551	1780.86	1460.06	1050.49	964.246	2006.52	2174.02	840.415	1268.71
N5-(1-Iminoethyl)-L-ornithine	PDC	1.54	173.1152m/z	0	0	448.811	596.891	646.969	545.397	7942.05	404.506	319.5	127.323	347.798	1845.99	120.537	0	1236	0	119.759	296.162	532.648	238.709	0	705.657	1286.81
Calpain Inhibitor II	PDC	1.54	201.6257m/z	0	1289.58	3549.02	2262.06	0	894.341	9425.16	721.114	0	298.694	2117.69	1506.96	0	1679.47	3643.7	1741.5	0	1868.86	1748.59	1007.24	0	2815.28	3942.92
5-Ethoxy-2-mercaptobenzimidazole	PDC	1.54	208.0628m/z	253.045	3551.34	1655.07	1290.39	261.833	762.494	2328.58	6540.38	0	7025.23	3214.7	2877.13	0	3926.56	2239.45	1903.41	172.234	2064.53	458.281	5410.84	424.98	2137.91	1470.69
3,6-Di(2-pyridinyl)-1,2,4,5-tetraazine	PDC	1.54	237.0891m/z	0	10010.6	17748	11023.2	0	13524.7	6591.69	2674.36	0	1632.73	16401.4	4822.24	0	4708.3	12029.1	4350.89	0	10791.6	18012.7	903.339	0	5940.13	19745.2
N-(4-Chlorophenyl)benzenecarbothioamide	PDC	1.54	248.0306m/z	24153.6	103972	51622.6	53113.6	22990.3	40459.8	15894	118375	12903	91702	59993	72897.8	16777.3	69990.5	53285.3	88946.9	16434.5	58583.3	85397.5	95099.6	22233.5	36375.9	40737.5
Asn-Tyr	PDC	1.54	279.0994m/z	0	24486.9	19308.8	17813.1	0	3832.96	5244.5	13173.4	0	3703.05	12897.3	18641	0	4746.95	21411	4205.63	0	10661.4	24472.9	2865.15	0	5801.67	19979.5
Hexanoyl-L-carnitine	PDC	1.54	304.1487m/z	0	2238.38	8760.53	6939.26	0	4822.53	30969.7	4187.07	0	0	4047.19	4647.1	0	0	12176.7	0	0	3665.76	7394	1406.33	0	7100.22	8789.77
8-Hydroxyguanosine	PDC	1.54	344.0574m/z	144633	328780	218105	135477	108974	108565	98142.1	215196	76781.4	270233	183205	179039	85963.3	167123	151050	202939	89134	121032	188493	230046	109205	76385.1	124320
Phe-His	PDC	1.56	152.0758m/z	0	1480.95	3660.93	873.308	0	3789.24	5161.54	235.933	0	216.984	1592.17	1203.81	0	1807.16	0	2541.21	0	1724.91	2330.54	2052.27	0	4067.67	2711.35
1-O-Hexadecyl-2-deoxy-2-thio-S-acetyl-sn-glyceryl-3-phosphorylcholine	PDC	1.56	188.1149m/z	0	0	1054.13	1951.43	0	464.364	2191.34	721.008	0	0	672.023	1272.3	0	0	2363.18	0	0	273.823	838.736	0	0	642.412	668.373
Atrazine-desisopropyl-2-hydroxy	PDC	1.56	194.0439m/z	0	6924.88	5484.79	3946.42	621.285	954.925	4019.79	5397.03	196.927	2279.43	4386.51	4777.76	456.737	1628.79	3307.58	4153.62	174.91	2252.68	4909.38	3621.32	244.894	907.539	3232.63
N-Benzyl-N-methylpiperidin-3-amine	PDC	1.56	218.1740m/z	3562.36	4791.15	3707.21	3559.98	6348.8	3498.59	2407.72	3867.29	7383.14	5167.79	3162.97	1772.78	6265.42	4967.23	1307.39	3431.15	4309.49	4865.12	4583.83	3130.04	9131.74	3519.45	2848.2
N2,N2,N4,N4-Tetramethyl-1,3,5-triazine-2,4,6-triamine	PDC	1.56	221.0908m/z	758.851	4695.82	3394.44	9951.99	258.227	6149.64	5884.55	10407.6	634.112	10425.2	5680.08	15873.1	598.788	15653.9	24145.4	11234.6	1741.45	12939.9	6490.96	13321.1	3456.51	12366.4	7134.05
4,4'-Oxydibenzene-1,2-diamine	PDC	1.56	244.1278m/z	0	45057.2	0	0	0	0	0	0	0	0	0	0	0	0	329.169	0	0	0	0	0	0	0	0
Omeprazole sulfide	PDC	1.56	362.1542m/z	857.407	5656.69	13624.3	2360.69	0	4773.51	6897.93	3307.9	421.892	10987.2	5847.78	7864.52	0	6173.51	17203.5	1876.57	399.019	9213.88	7149.32	4647.65	0	4339.09	8000.39
Trihydroxycoprostane	PDC	1.56	404.3413m/z	0	1282.94	0	741.073	1766.11	0	500.768	1053.98	0	10098.6	1151.56	2462.3	1725.38	4251.9	4249.7	7838.14	3632.53	2776.82	5232.65	5641.35	1189.98	2304.18	2015.62
1-O-((2E,4E)-9-Carboxy-8-hydroxy-2,7-dimethylnona-2,4-dienoyl)hexitol	PDC	1.56	420.1960m/z	0	13025.7	6954.06	10379	0	5520.77	5582.19	15419.6	0	16085.2	6733.61	13092.1	616.225	8514.16	8704.18	10268.8	639.753	7566.38	9181.73	17062.8	0	4617	5562.55
Amikacin	PDC	1.56	585.2840n	0	356572	0	0	0	0	0	0	0	0	0	0	0	0	0	0	0	0	0	0	0	0	0
2-Aminobenzamide	PDC	1.58	154.0971m/z	1469.05	0	0	0	0	0	498.555	0	2529.65	0	4628.47	0	0	0	992.737	0	0	0	0	0	0	0	15406.4
(2R)-N-(3-Ethoxypropyl)-2,4-dihydroxy-3,3-dimethylbutanamide	PDC	1.58	216.1583m/z	39549.7	21812.7	16765.1	18515.5	34276.5	18619.1	14230.3	18565.8	31213.8	33036.4	15119.2	10700.3	29302.6	20774.2	9254.57	13725.5	19656.1	18846.7	19169.9	16474.6	52971.9	13627	9817.21
trans-2-Dodecen-1-ol	PDC	1.58	229.1534m/z	1645.86	11954.3	9033.52	15930.8	789.633	13345.4	5207.81	23289	926.976	31201.5	9309.37	23443.3	1564.64	22679.2	11602.1	20727.7	1848.95	17400.2	8781.64	26644.3	1299.55	11596.2	9543.08
His-Pro	PDC	1.58	235.1178m/z	7819.38	3595	9375.64	20549.2	4659.1	14524.6	6354.64	25900.7	6003.59	27821.4	11378.8	26784.7	5930.23	23962.4	12361.1	22771.7	7978.73	15528.7	4290.55	26298.3	12493.7	10917.7	9179.81
2-Heptylquinolin-4(1H)-one	PDC	1.58	244.1701m/z	0	412.713	423.19	298.669	0	0	2413.85	0	0	0	0	209.879	0	0	227.041	0	0	194.982	0	0	0	0	539.57
1-(2-Hydroxyethyl)-2,2,6,6-tetramethyl-4-piperidinol	PDC	1.58	246.1436m/z	0	1119.12	2246.03	1010.8	0	539.374	4729.62	2001.38	0	0	1747.46	4179.82	0	396.805	2671.66	0	0	1348.72	1789.38	929.916	0	482.816	2323.98
4-[(1E)-2-(1H-indol-3-yl)ethenyl]-1-methylpyridinium cation	PDC	1.58	280.0950m/z	0	0	1134.26	0	0	1987.42	1738.35	0	0	954.733	993.188	0	0	1267.73	0	653.906	0	1798.16	689.045	574.797	0	1041.96	2160.19
Urea, N-phenyl-N'-(4-phenyl-2-thiazolyl)-	PDC	1.58	318.0665m/z	37272.8	20910.8	5204.92	17197.5	31079.7	13228.4	9408.65	23127.1	27588.1	24809.5	7055.89	12954.7	36443.4	14836.6	7002.28	17544.9	32994.4	12496.1	15233.2	24354.4	43140.1	10140.4	6476.91
Dynasore	PDC	1.58	322.0947m/z	1061.79	5362.22	2433.58	0	933.45	0	0	0	0	0	671.149	0	0	0	2330.93	0	0	0	25329.9	0	0	749.334	2268.98
2-Chloro-5-nitronicotinamide	PDC	1.58	402.9942m/z	0	3946.13	4834.9	3153.04	0	0	1962.93	6417.4	0	0	1507.52	16035.3	0	0	2630.09	5076.96	0	825.939	1517.81	8355.55	0	0	2927.85
Methomyl-oxime	PDC	1.58	88.0213m/z	1677	4063.52	1780.64	1125.42	1489.35	225.016	412.321	2001.79	645.052	1157.36	1751.49	960.088	1815.73	1907.86	2813.97	1941.2	1805.57	1661.49	6644.17	1597.23	1636.34	1273.42	1809.39
Leu-Ser-Arg	PDC	1.6	188.1205m/z	0	0	1285	1153.67	0	0	3727.22	786.092	0	0	378.355	327.369	0	0	1575.7	0	0	0	0	307.089	0	418.698	1306.46
Thr-Asn-Lys	PDC	1.6	192.5969m/z	0	1043.78	1444.52	5120.19	0	200.393	1672.94	3960.83	0	0	578.002	9392.39	0	0	5450.08	0	0	443.8	566.662	673.125	0	209.86	986.125
Ile-Asp-Lys	PDC	1.6	199.1069m/z	0	578.421	2651.98	1194.88	0	1027.13	8815.33	433.06	0	0	1411.85	871.443	0	0	2485.75	293.127	281.491	1342.15	465.104	294.714	0	2148.06	2255.21
Ile-Gln-Arg	PDC	1.6	208.6334m/z	42.8832	6824.44	14693.9	10335.5	0	3536.14	40232.4	4350.88	0	0	4109.66	5554.1	0	0	14456.5	1230.97	0	2519.21	7611.5	2729.95	0	6461.05	10801.7
N-(4-Piperidinyl)-N-propyl-2-thiophenecarboxamide	PDC	1.6	236.1118m/z	316801	5720.49	4559.7	1868.4	15139	20503.7	2706.84	1130.03	22616.2	15152.3	2482.89	34972.7	23555.8	19208.3	13041.5	54675	34275.5	8958.22	0	0	1487.14	1440.4	2533.91
Bifemelane	PDC	1.6	292.1673m/z	0	0	0	0	0	0	5543.61	0	0	0	0	0	0	0	0	0	0	0	0	0	0	0	0
3-Hydroxy-3-[2-(4-methoxyphenyl)-2-oxoethyl]-1,3-dihydro-2H-indol-2-one	PDC	1.6	320.0899m/z	1.07717e+06	2.92242e+06	998877	636875	787620	333736	248955	1.21076e+06	358801	814875	1.06569e+06	498541	922942	1.19603e+06	1.92968e+06	993745	999657	1.10251e+06	5.59118e+06	754914	1.30663e+06	897265	1.12702e+06
Thr-Val-Leu	PDC	1.6	345.2227m/z	0	0	1832.85	711.965	0	1337.1	2096.68	0	0	0	2049.39	716.784	0	0	494.514	0	0	551.664	1190.58	0	0	365.265	1762.32
N-[5-[(5-tert-Butyloxazol-2-yl)methylthio]thiazol-2-yl]isonipecotamide	PDC	1.6	364.1154m/z	20958.9	38892.8	18550	26544.1	17692.4	9254.6	6490.35	18961.2	6810.61	38608	25856.1	19834.6	7563.66	17475.7	35600.2	22855.1	11962.3	24333	31892.8	33111.1	6782.28	8157.02	20486.3
5-Chloro-2,3-dimethyl-1H-indole	PDC	1.6	381.0879m/z	13609.2	14258.1	4531.73	11554	12194.5	12555.5	7447.34	18903.4	9889.24	15273	8172.49	16082.2	14929.3	13289.7	10830.2	16365.2	16955.8	11971.1	23229.7	18382.3	21610.2	8575.74	6511.69
2,3,4',5-Tetrahydroxystilbene 2-glucoside	PDC	1.6	429.1165m/z	0	149264	69759.9	105726	0	20300.6	46822.9	117078	0	49019.6	15840.9	158471	0	28264.8	71244.8	87098.9	0	34012.2	113828	100063	1583.62	19729.6	39461.8
4,6-Difluoro-2-pyrimidinamine	PDC	1.63	149.0634m/z	0	0	276.804	220.602	0	0	0	0	0	0	176.288	0	0	0	244.954	288.422	0	0	0	0	0	0	184.977
Gln-Leu-Lys	PDC	1.63	194.6307m/z	0	2046.59	1834.88	857.857	0	1038	7853.81	288.951	0	0	1169.13	339.159	0	0	3316.12	0	0	661.225	1544.3	0	0	728.238	2170.89
O-tert-Butyl-L-threonine	PDC	1.63	208.1536m/z	555895	302710	189378	102379	486089	171655	80629.8	203838	489379	277205	199165	133245	462214	277789	106596	214206	342612	163501	155019	164397	534804	124577	147698
tert-Butyl 4-(2-aminoethyl)-1-piperazinecarboxylate	PDC	1.63	252.1674m/z	1235.06	24779.1	31988.6	22231.9	0	77110.6	226620	14633.5	0	592.666	26468.1	8979.79	0	22996	13340.4	37903.5	304.497	28140.1	25418.2	29527.2	2556.51	95985.4	78583.7
1-(5-Deoxypentofuranosyl)-5-fluoropyrimidine-2,4(1H,3H)-dione	PDC	1.63	264.0997m/z	0	0	6879.94	1025.78	0	5128.08	8586.01	0	0	953.165	4923.36	1143.12	0	2631.51	1032.14	3329.22	0	5466.19	6946.9	1694.32	0	4103.05	5705.88
Ampkinone	PDC	1.63	275.5658m/z	157849	198169	70695.2	159042	126334	142728	95825.5	212330	126342	207309	91054.8	214006	212790	173641	131446	233347	178984	138852	297997	241303	286770	113711	100807
[2-(2-Chloro-6-fluoroanilino)-5-methylphenyl]acetic acid	PDC	1.63	307.0740m/z	15155.4	9636.07	2490.71	14857.7	9094.63	6817.09	7721.98	13681.9	9787.43	7781.38	953.074	12226.3	9250.61	9100.09	5107.54	15005.8	4584.28	9432.43	6290.09	17335	16425.5	5743.27	10173.4
N,N'-Butane-1,4-diylbis(2-phenylacetamide)	PDC	1.63	307.1801m/z	86050.6	109944	38506.6	91677.6	66658.5	78682.3	50207.5	116955	79177.1	118825	45664.6	115129	119263	96020.4	70865.6	123428	92056.1	67114.6	162289	125616	155871	64063.5	55179.5
2-Amino-5-[2-[[(3S)-2,3-dihydroxy-2-[(1S)-1-hydroxyethyl]butanoyl]oxymethyl]anilino]-5-oxopentanoic acid	PDC	1.63	437.1323m/z	0	518598	1.14054e+06	525263	0	185696	7493.29	356626	0	79560.6	254862	426832	0	123189	472304	128266	0	240378	349665	146051	0	161683	324433
Glimepiride	PDC	1.63	490.2239m/z	0	14795	8964.83	7859.9	2153.72	12173.6	5139.55	15804.8	3242.07	21578.2	8940.63	16291.6	4709.06	11034	12065.1	16742.8	0	12163.1	14860.1	15464.7	5869.75	9261.04	5824.69
N-Stearoyl-D-erythro-sphingosine	PDC	1.63	579.5535m/z	0	53681.4	32808	53342.7	2352.76	46364.4	33255.5	90989.7	0	71519.2	39477.1	89999.1	1759.06	45504.7	60358.7	85347.1	0	46434.7	105785	88251.4	1130.18	24803.8	27401.5
4-Amino-N-(2-chlorophenyl)benzenesulfonamide	PDC	1.63	587.0359m/z	397303	1.01444e+06	405216	861661	415670	1.03743e+06	632572	1.68915e+06	434449	2.01553e+06	941602	1.7992e+06	838108	1.7986e+06	1.33215e+06	2.23565e+06	828851	1.69593e+06	2.80405e+06	2.59953e+06	1.48599e+06	1.34327e+06	1.19269e+06
N,N-Diethyl-2-(2-pyridinyl)ethanamine	PDC	1.65	192.1585m/z	1288.46	1974.56	2158.74	2797.9	4306.41	2597.6	1611.24	3573.93	9784.37	3473.55	2980.83	1691.26	5872.83	2902.7	1290.1	3380.95	6209.02	3165.19	3468.65	2933.94	6661.78	1332.1	3161.57
3-tert-Butyl-1-(4-methylphenyl)-1H-pyrazol-5-ylamine	PDC	1.65	243.1690m/z	0	0	0	0	0	0	0	0	0	0	0	0	0	0	0	0	0	0	398.522	0	0	0	0
Ethyl 4-(4-methylpiperazin-1-yl)butanoate	PDC	1.65	253.1316m/z	0	2414.36	4229.96	2125.04	0	1511.64	6761.73	0	0	699.582	2805.04	3529.91	0	406.276	953.013	3801.15	0	1572.8	3145.82	829.92	0	1500.25	2116.7
6-Ethoxy-2-(ethylthio)-1H-benzimidazole	PDC	1.65	267.0528m/z	4175.57	901.145	0	660.55	2592.51	703.217	8.18975	38.4173	2683.43	1321.69	702.978	933.427	2441.07	0	1055.29	171.351	3238.76	900.663	2463.6	2644.18	5340.92	299.686	0.829459
Lys-Gln	PDC	1.65	274.1635m/z	22583.9	15551.9	13043.9	6700.92	23521.4	4837.62	3131.2	8020.02	24744.5	14080	10861.8	2882.66	14055.7	7772.19	5038.87	8156.68	13751.4	7622.27	8599.01	6392.07	25067.6	5007.05	7714.91
Arg-Asn	PDC	1.65	288.1544m/z	0	1760.1	1238.57	752.192	0	0	4062.44	0	0	0	1087.77	0	0	591.981	2394.62	0	0	891.302	0	0	0	440.893	1211.6
Alizapride	PDC	1.65	315.1705m/z	0	753.751	1862.97	0	0	1221.21	0	0	0	0	1155.74	0	0	660.181	4384.65	0	0	6528.5	2902.11	0	0	2482.89	2721.07
5-(4-Fluorophenyl)-7-(trifluoromethyl)pyrazolo[1,5-a]pyrimidine-2-carboxylic acid	PDC	1.65	326.0552m/z	421834	169141	68430.8	169608	337126	164120	86786.4	232999	368689	247845	102206	161276	404856	199590	91671	221225	382710	137967	184196	234483	561556	105553	91653.5
Diethyl hydroxy(3-nitrophenyl)methylphosphonate	PDC	1.65	334.0413m/z	134499	50143.3	15622.2	45848.3	117050	58445.9	28221.6	74621.7	148533	95244.9	41415.1	68583.2	197475	76747.2	39872.8	107316	199368	66854.4	91559.2	114761	358073	56185.2	49127.1
3-((1-(2-Carbamoylanilino)-1-oxopropan-2-yl)amino)-3-oxopropanoic acid	PDC	1.65	338.0730m/z	7721.13	17619	10806.9	21334.6	12040.3	5091.02	17681	28044.8	11118.4	3080.17	9526.85	22835.2	3525.07	2872.71	6428.08	16411.2	10958	4973.46	8428.36	20100.6	16085.6	5409.54	4488.15
Benz[a]anthracene-1,7,12(2H)-trione, 3,4-dihydro-8-hydroxy-3-methyl-, (3S)-	PDC	1.65	345.0533m/z	208904	33382.6	13238.1	34431.8	120491	22222.2	14559.6	25964.1	179505	25030.6	13062.3	25779.2	219270	18819.2	7516.06	24504.9	191662	16295	19462.6	27674.7	331302	10781.4	13384.4
4-Morpholinesulfonamide	PDC	1.65	355.0726m/z	34114.8	39040.8	9822.4	28592.2	27648.1	34498.9	18010.5	52217.5	26873.1	44579.6	14538.7	44263.8	47362.3	37557.7	29594.2	56111.2	35834.9	30722.4	63522.3	55758.6	64549.3	22053.7	19369.2
Maltose	PDC	1.65	360.1497m/z	0	611438	2602.62	0	0	0	0	0	0	0	0	0	0	0	0	0	0	0	0	0	0	0	0
1-Propanesulfonamide, N-[3-[(5-chloro-1H-pyrrolo[2,3-b]pyridin-3-yl)carbonyl]-2,4-difluorophenyl]-	PDC	1.65	378.0285m/z	92878.9	2147.32	398.349	4394.94	61768.6	2028.26	766.63	0	76889.2	1959.14	0	693.602	69235.8	1749.13	795.353	4466.92	71710.6	399.216	3136.29	3142.06	103719	488.085	257.645
5.alpha.-Pregnan-3.alpha.,17-diol-20-one 3-sulfate	PDC	1.65	379.1943m/z	0	1096.81	2245.27	2739.73	0	3327.38	6938.58	0	0	0	1661.34	2889.66	0	850.306	823.786	1278.69	0	3428.99	2155.74	0	0	3672.61	2146.51
1-(2-Naphthyl)-2-[(6-nitro-1,3-benzothiazol-2-yl)sulfanyl]ethanone	PDC	1.65	394.0415m/z	163289	13828.9	3843.27	3975.11	92304.2	2504.47	2624.41	3020.88	125014	6600.73	3291.22	3951.27	139093	5564.83	575.786	5984.51	129055	2381.54	1832.06	7420.59	191389	2792.21	1889.43
L-Cysteine-glutathione disulfide	PDC	1.65	409.0830m/z	16830.7	19765.4	6064.58	18298	10188.2	18229	10660.4	27088.5	13513	22800.1	7586.74	19640.9	19575.1	16421.6	16546.4	23146.3	17198.7	15446.7	28330	29071.1	27815.2	10480.5	8763.27
5-(3-Chloro-4-fluorophenyl)-2-furaldehyde thiosemicarbazone	PDC	1.65	595.0333m/z	106055	116477	38807.3	115258	131193	143938	82363.4	226121	79706.9	280922	102465	230980	142919	232257	120943	304145	169814	225694	305959	392808	206431	173788	150988
N-.alpha.-(tert-Butoxycarbonyl)-L-lysine	PDC	1.67	230.1403m/z	0	398.043	1554.68	541.429	0	1613.11	4475.12	0	0	0	2468.43	559.845	0	328.764	407.085	4610.25	0	1604.32	452.548	848.993	0	4184.09	2340.15
Scriptaid	PDC	1.67	349.1166m/z	1.75851e+06	5.0553e+06	2.84849e+06	3.68273e+06	1.87011e+06	2.26769e+06	1.15266e+06	5.65214e+06	669213	3.43622e+06	1.96196e+06	4.32887e+06	818626	2.56605e+06	2.14281e+06	5.47544e+06	850568	2.0139e+06	2.80851e+06	5.68371e+06	1.20976e+06	1.30062e+06	1.63546e+06
Pyrenophorol	PDC	1.67	351.1214m/z	5591.67	29031.9	12376.1	11443.3	7002.81	5389.02	4056.6	20074.9	0	14876.3	7511.77	22338.2	0	6618.54	7800.65	27318.3	0	5891.63	11440.8	25791.8	1430.88	3824.91	6459.1
Tricin	PDC	1.67	375.0436m/z	43027.6	28238.7	11018.3	5815.95	32207.6	7499.4	1112.63	9481.21	29058.3	16783.2	5834.15	4112.91	32537	5094.47	2088.05	2348.48	37956.1	3814.32	2851.47	6435.05	45259	5523.49	2481.78
5-(4-Fluorophenyl)-7-(trifluoromethyl)pyrazolo[1,5-a]pyrimidine-2-carboxylic acid	PDC	1.67	651.1047m/z	8160.27	2096.42	1288.05	10286.4	6772.59	1141.44	0	7683.23	11953.2	8181.67	1241.15	0	9549.31	2917.73	0	2282.86	18589.6	0	4086.84	2709.33	25263.1	0	0
1-Isonicotinoyl-4-piperidinylamine	PDC	1.69	219.1327m/z	0	26368.7	33500	29550.6	0	15303	20253.3	21798.1	0	16144.3	19580.6	36008.6	0	17843.8	23216.8	18668.6	0	26446.4	36582.1	19487.9	0	17104.5	37363.4
22-Hydroxymifepristone	PDC	1.69	223.6384m/z	0	0	1988.22	3751.92	0	840.08	11643.7	545	0	0	2292.55	607.86	0	0	1093.59	0	0	470.199	1304.26	0	0	2883.58	2273.04
Pro-Lys	PDC	1.69	266.1465m/z	0	1285.96	1372.05	517.995	0	823.778	6863.94	0	0	0	1017.82	0	0	0	1734.97	0	0	1386.23	1385.04	0	0	1093.23	2869.49
Bifemelane	PDC	1.69	292.1673m/z	0	0	0	0	0	0	0	0	0	0	0	0	0	0	0	0	0	0	0	0	0	0	0
7,15-Dihydroxyabieta-8,11,13-trien-18-oic acid	PDC	1.69	355.1890m/z	0	0	0	0	0	0	1682.65	0	0	0	0	0	0	0	0	0	0	0	0	0	0	0	0
Desmethylcerivastatin	PDC	1.69	428.2237m/z	0	12107.6	0	0	0	0	0	0	0	0	0	0	0	0	0	0	0	0	0	0	0	0	0
7-Hydroxyfluphenazine	PDC	1.69	453.1700m/z	0	12370	11250.4	10830	0	13936.2	10058.8	18418.9	1176.41	23815.9	17227.9	18091.4	0	19552.6	28175.3	17067.8	0	17316	16381.8	19842.7	0	9476.96	12019.1
1,3-Benzenediol, 5-methyl-4-[(1R,6R)-3-methyl-6-(1-methylethenyl)-2-cyclohexen-1-yl]-	PDC	1.71	259.1696m/z	0	0	0	0	0	0	191.464	0	0	0	0	0	0	0	0	0	0	0	0	0	0	0	0
Diethylene glycol 2-ethylhexyl ether	PDC	1.71	263.1588m/z	1443.15	20493.1	24180.3	38223.9	1440.79	33644.9	39212	44065.9	1048.55	34365.7	24999.3	46454.9	2125.77	38126.3	41317.7	40110.2	2321.06	36441.6	28928	48932.6	5451.12	27818.5	27603
Zearalanone	PDC	1.71	321.1707m/z	0	0	0	0	0	566.921	4179.11	0	0	0	0	0	0	0	0	0	0	0	0	0	0	0	541.595
Methanone, [1-(5-hydroxypentyl)-1H-indol-3-yl](4-methoxy-1-naphthalenyl)-	PDC	1.71	387.1825m/z	0	0	0	0	0	0	0	0	0	0	0	0	0	0	0	0	0	0	0	0	0	0	0
Betaine aldehyde cation	PDC	1.71	85.0884m/z	995.526	1707.63	969.964	607.846	1212.73	830.907	1141.85	1516.5	734.589	1367.65	866.516	1835.38	260.789	1305.9	333.372	2252.92	176.611	354.499	696.572	1488.08	780.062	441.104	704.891
3-Aminopentan-2-ol	PDC	1.71	86.0962m/z	877585	1.03032e+06	804173	1.49439e+06	480627	1.30408e+06	764709	1.77775e+06	717424	2.33986e+06	1.18942e+06	1.62899e+06	500817	2.25927e+06	1.39124e+06	1.61814e+06	624965	1.43919e+06	919409	1.77208e+06	1.24291e+06	1.11977e+06	890763
3-{[(3-Methyl-5-isoxazolyl)methyl]sulfanyl}[1,2,4]triazolo[4,3-a]pyridine	PDC	1.76	124.0365m/z	3823.29	738.101	442.07	119.776	3635.78	119.416	148.999	0	2644.7	501.682	280.115	0	1477.37	0	105.098	467.72	2526.38	178.673	750.967	486.102	1754.79	88.9607	225.42
Acetic acid, 2,2'-[oxybis(2,1-ethanediyloxy)]bis-	PDC	1.76	240.1077m/z	2353.95	1700.09	1644.22	3336.65	652.439	3594.43	428.713	4896.59	0	6017.59	2510.95	1999.39	636.257	2850.51	254.007	1736.46	788.629	2185.91	420.67	1260.3	0	510.836	466.669
Clindamycin	PDC	1.76	389.1651m/z	0	39545.5	0	0	0	0	0	0	0	0	0	0	0	0	0	0	0	0	0	0	0	0	0
Trihydroxycoprostane	PDC	1.76	404.3410m/z	0	0	0	1080.24	0	2175	0	700.421	739.649	1485.14	1420.13	3751.35	2418.92	4224.03	708.47	1952.8	2406.52	2994.14	2973.11	1810.1	0	1663.59	1800.49
1,2,4-Triazin-5-amine, N-([1,1'-biphenyl]-4-ylmethyl)-6-phenyl-3-(2-pyridinyl)-	PDC	1.76	415.1810m/z	0	1.11723e+06	2932.56	0	0	0	0	0	0	972.02	0	0	0	2779.6	0	0	0	0	0	0	0	0	0
4-Phenyl-1,2,3-thiadiazole	PDC	1.78	176.0368m/z	889.807	4418.17	1254.82	2781.26	1438.04	2767.12	538.174	4429.39	136.969	4107.03	896.312	4626.5	498.041	4012.01	2452.82	4905.12	641.192	2569.73	4482.5	8244.97	1083.63	1521.73	1476.92
1-[(Dimethylamino)carbonyl]-3-piperidinecarboxylic acid	PDC	1.78	200.1153n	657.449	9773.25	6774.79	10820.8	382.038	7216.17	3699.04	11503.3	182.973	7628.87	7718.76	14720.3	0	7819.8	12170.5	11447.3	345.822	8700.89	12478.4	10803.5	307.944	6686.25	8255.93
cis-3-Hexenyl tiglate	PDC	1.78	221.0942m/z	0	8103.86	11131.1	8061.51	0	5871.39	2276.13	2562.77	0	4477.84	9600.42	5814.05	0	5328.35	5799.35	5162.25	0	7697.31	18206.6	2394.44	0	4771.75	10569.7
2-Undecyloxirane	PDC	1.78	237.1623m/z	9779.41	25857.6	24904.5	21108.6	8020.8	15805.6	36779.6	15252.7	10881.8	7283.18	23057.3	9596.02	7306.46	13186.1	22395.8	18841.5	7078.61	21728.8	20803.8	18156.7	9019.23	23905.1	24647.9
9a-(Acetyloxy)-7b-hydroxy-3-(hydroxymethyl)-1,1,6,8-tetramethyl-5-oxo-1a,1b,4,4a,5,7a,7b,8,9,9a-decahydro-1H-cyclopropa[3,4]benzo[1,2-e]azulen-9-yl (2E)-2-methylbut-2-enoate	PDC	1.78	259.1124m/z	453.902	0	0	0	0	202.798	0	0	0	460.598	0	0	0	759.298	0	0	0	244.125	0	0	0	285.68	0
N-3-Hydroxyoctanoyl-L-homoserine lactone	PDC	1.78	288.1175m/z	1212.67	25163.9	4846.01	4257.79	691.194	2202.37	2772.06	6454.99	388.381	6168.67	2970.37	7720.9	399.485	4204.9	5059.24	6111.77	343.244	3421.17	8288.79	8741.37	496.133	2632.63	2376.79
3,5-Dibenzyl-3,4,5,6-tetrahydro-2H-1,3,5-thiadiazine-2-thione	PDC	1.78	314.0897m/z	1302.5	2114.94	3394.6	12892.9	0	2633.25	366.607	9779.23	0	18681.2	6251.3	15490.4	0	7539.06	4155.52	13548.6	0	13341.4	7354.58	12959.8	0	2905.4	997.721
N-(4-Methoxybenzoyl)phenylalanine	PDC	1.78	322.1057m/z	217084	720982	232278	533115	169807	541116	114131	696413	52544.1	905406	289828	609026	98300.4	718902	379064	851110	105468	475923	549594	1.0809e+06	125791	287628	283402
Ile-Pro-Ile	PDC	1.78	386.2019m/z	0	8745.63	8245.89	8896.94	0	5786.42	9821.59	4467.06	0	2702.87	6971.01	8179.53	0	4225.38	8651.89	4536.92	0	6758.7	12533.7	891.154	695.35	5115.81	7846.7
N-Lauroylsarcosine	PDC	1.78	565.4212m/z	0	2533.43	4458.75	0	0	0	0	4965.54	0	2176.53	5360.26	6076.03	0	1207.19	4791.07	9356.71	0	912.995	5794.46	3328.9	0	0	4359.44
N-Isobutyl-3-methylbutanamide	PDC	1.8	202.1176m/z	0	564.028	1493.51	2981.5	0	304.452	10326.6	1780.31	0	0	1452.36	4004.13	0	642.703	4168.67	760.972	0	826.931	2524.1	1668.64	0	1633.21	1835.55
2,3-Dihydroxypropyl octadecanoate	PDC	1.8	202.1428m/z	4280.93	1676.04	1025.15	657.191	3502.69	800.501	475.969	672.394	5715.87	911.572	1066.37	1012.15	5614.42	1529.59	874.165	2060.1	3293.6	1325.87	397.543	874.566	3483.2	404.409	710.045
2-(Ethylthio)-5-methoxy-1H-benzimidazole	PDC	1.8	222.0783m/z	2399.27	4427.98	1319.26	0	1663	518.804	314.351	1547.89	0	3481.11	3253.82	0	0	994.618	2567.67	572.157	1098.43	2079.08	4393.42	1012.05	0	1019.92	2873.35
N-.alpha.-(tert-Butoxycarbonyl)-L-lysine	PDC	1.8	230.1401m/z	0	606.507	0	0	0	0	0	0	0	0	0	0	0	0	0	0	0	0	0	0	0	0	0
Ropinirole	PDC	1.8	244.1701m/z	0	0	394.177	0	0	404.076	4546.37	0	0	0	313.128	284.672	0	0	519.599	0	0	395.204	675.442	0	0	1140.76	1718.81
Bazedoxifene	PDC	1.8	247.1276m/z	226.643	42675.1	41672.2	64404.5	745.611	16890.7	44258.3	49018.4	381.268	7044.3	30920.2	77640.3	0	15854.1	80629.6	14308.4	0	26878.7	45176.4	16836.8	315.357	25972.6	42179.1
2-Phenoxy-N-(2-phenylethyl)acetamide	PDC	1.8	278.1154m/z	0	307.755	8994.18	950.723	0	2923.53	2841.46	0	0	1466.11	6073.72	477.286	0	2161.09	302.239	512.75	0	3817.64	7651.53	0	0	2177.58	4666.14
Ac-Pro-Gly-Pro	PDC	1.8	329.1805m/z	0	6077.79	6733.84	7296.71	0	3016.25	11922.6	6579.99	0	1336.33	5051.18	8762.74	0	2961.83	11017.4	4582.87	0	5516.61	8189.36	3185.07	530.963	5034.57	6235.9
N6-(2,4-Dinitrophenyl)-L-lysine	PDC	1.8	335.0950m/z	381.616	5472.79	10328	4264.32	0	0	2577.66	0	0	2606.29	4376.14	2053.19	0	0	4011.99	2228.45	0	0	6299.88	0	0	0	4161.43
Aprepitant .beta.-glucuronide (position of glucuronide on triazolone ring uncertain)	PDC	1.8	378.0796m/z	0	11364.9	9772.94	10244.2	0	0	7735.08	15863.9	0	6613.91	5131.97	28862.8	0	2645.95	4777.58	21309.7	0	2349.83	7222.41	20021.4	0	816.784	3076.91
Cediranib	PDC	1.8	434.1869m/z	0	0	0	0	0	0	7206.21	0	0	0	0	0	0	0	0	685.001	0	0	0	0	0	562.806	962.406
Cys-Thr	PDC	1.83	205.0632m/z	4370.22	23558.7	36574.4	78010.6	2830.92	53892.6	37018.8	53147.2	3496.91	73650.4	20231.4	99093.1	2143.52	76220.6	20642.2	98486.8	2340.82	33142	13467.2	108447	2945.39	21940	19016.5
5-(Amidinoamino)-2-amino-N-(2-naphthyl)pentanamide	PDC	1.83	344.1452m/z	0	5223.25	10449	9111.39	0	0	5789.77	18249.3	0	0	6755.54	14776.4	0	0	9653.43	19211	0	1009.51	15281.8	20148.8	0	0	5908.89
2-Chloro-5-(2H-tetrazol-5-yl)-4-((thiophen-2-ylmethyl)amino)benzenesulfonamide	PDC	1.85	131.6700m/z	3457.15	5150.49	4423.47	10188	1029.79	6368.14	6932.19	13704.6	4142.75	17127.3	7359.9	3396.44	2247.52	13736.2	6465.67	8776.77	2571.85	9338.68	3308.16	13135.8	7059.82	6015.72	4445.56
N-Cyclohexyl-4-(dimethylamino)benzenecarbothioamide	PDC	1.85	132.0825m/z	209.104	1807.27	737.096	1683.14	421.07	2508.95	806.073	1798.16	451.353	3700.01	1254.15	2477.39	169.23	3171.23	1782.13	1438.67	571.815	2005.9	976.882	2621.58	842.357	1733.88	1125.09
7-Ethoxyresorufin	PDC	1.85	132.5351m/z	3392.92	4763.53	3932.76	9827.92	761.291	6073.3	6682.14	14146.9	3341.54	15988.5	7147.55	2204.48	2250.41	12976.5	5430.37	8349.06	3186.83	9432.6	2720.98	11583.2	6311.44	5876.68	4240.44
Pro-Gln-Lys	PDC	1.87	132.0740m/z	41286.5	44402.1	38323.7	68814.7	23682.8	55356.6	37817	84015.3	32404	103892	53173.8	71847.6	22904.6	98690.6	62638.8	69583.4	27741.3	66346.4	40133.3	81908	51515.4	49409.9	38261.5
Z-Ligustilide	PDC	1.87	155.0864m/z	2108.3	265.41	0	318.896	218.004	880.324	0	353.394	741.799	1870.18	204.975	0	549.715	1530.87	237.296	301.423	725.818	658.402	198.913	312.436	884.897	849.962	0
N-Cyclohexyl-N'-[4-(dimethylamino)phenyl]thiourea	PDC	1.87	260.1591m/z	0	15304.7	18576.2	12632.3	0	6100	6019.94	10841.7	0	1591.63	13499.4	14294.5	0	5674.03	15835.4	5773.21	0	11306.9	16944.7	2409.47	0	6589.32	15984.4
[(3S,4aS,7R,8R,8aS)-3,4'-Dihydroxy-4,4,7,8a-tetramethyl-6'-oxospiro[2,3,4a,5,6,7-hexahydro-1H-naphthalene-8,2'-7,8-dihydro-3H-furo[2,3-e]isoindole]-2-yl] acetate	PDC	1.87	444.2370m/z	12541.7	12718	9060.37	16502.2	4842.29	10960.9	6647.24	13654.4	6382.09	13321.9	10608.6	15792.3	4328.62	13261.6	9700.89	13621.6	5195.52	10330.8	9741.04	16028.7	8679.49	6077.35	7716
Gly-Gln	PDC	1.9	221.1247m/z	126.461	162590	0	0	31.5991	0	0	0	82.6519	0	0	0	29.5195	0	0	0	75.564	0	0	0	0	0	0
1H-Indole-3-carboxamide, N-[(1S)-1-(aminocarbonyl)-2-methylpropyl]-1-(5-fluoropentyl)-	PDC	1.9	331.1836m/z	0	162946	348.494	0	0	0	0	0	0	0	0	0	0	0	0	0	0	0	0	0	0	0	0
2,3-Naphthalenedicarboxylic acid	PDC	1.92	131.0102m/z	3966.74	3013.32	1624.98	862.303	5270.04	1100.52	791.148	2938.7	6429.28	2197.52	1975.12	2607.53	4966.06	1948.03	1151.9	2778.96	4089.61	1464.81	2358.13	3534.15	4785.86	1151.12	893.436
Promethazine sulfoxide	PDC	1.92	333.1643m/z	2309.75	27238	7085.09	202.045	0	3490.77	2433.61	2534.26	0	13838.7	4884.15	0	0	5224.03	10474	1443.04	0	8171.63	18319.6	3381.09	0	6501.05	5692.33
Naloxone N-oxide	PDC	1.92	366.1316m/z	931.48	5516.71	5924.19	7431.61	583.172	3092.12	3274.13	9770.14	0	3855.37	4808.8	9860.04	0	3461.07	4345.44	8517.89	0	4878.72	2999.64	11827.7	0	1733.55	2603.73
3-(2-Thienyl)-1H-pyrazol-5-amine	PDC	1.97	179.0477m/z	271.054	2311.28	1861.13	3402.65	311.325	1744.24	1248.19	2678.92	193.505	1882.69	1380.35	3370.76	80.7178	1915.9	1773.76	2514.8	156.062	1866.68	1767.35	3785.96	355.165	847.682	1219.18
3,4-Difluoro-L-phenylalanine	PDC	1.97	185.0412m/z	5610.02	2780.13	5085.02	4425.04	4349.86	2405.38	2475.05	6993.39	4628.14	4915.15	4614.82	6033.82	3309.66	5390.85	4143.56	7304.81	4210.41	2452.21	5962.28	8735.44	6212.94	1600.59	3349.48
4-Methyl-.alpha.-ethyltryptamine	PDC	1.97	216.1584m/z	0	175.162	266.413	291.339	0	283.039	267.783	173.733	0	853.785	86.853	492.122	0	173.275	293.175	691.185	0	326.668	141.963	126.261	0	197.648	291.271
O-Succinyl-L-homoserine	PDC	1.97	219.0734n	7252.85	37748.5	16058.3	12077.8	5276.94	9424.77	6229.83	19514.8	1463.29	24874.5	21813.5	15054.4	1933.48	12598.7	21057.6	17801.9	5532.06	17122.5	58353.9	24358.6	5201.08	9401.43	15413.2
1-(3,4-Difluorophenyl)-5-oxo-3-pyrrolidinecarboxylic acid	PDC	1.97	224.0518m/z	7691.58	13685.4	5511.78	339.579	4972.21	3768.45	1909.08	4858.69	808.678	10897.4	10184.1	497.843	1274.06	4656.85	5922.36	2445.89	3994.63	5982.6	22156.8	5132.6	2994.99	3894.75	5812.39
2-Acetamido-3-(4-hydroxy-3-methoxyphenyl)propanoic acid	PDC	1.97	254.1012m/z	2076.64	2126.37	1387.89	134.625	861.495	1208.66	554.783	1057.61	0	3987.72	2910.62	0	0	1720.92	2818.61	887.985	1018.8	2393.11	2017.64	1394.24	954.886	643.752	2283.42
Sulfadimethoxine	PDC	1.97	333.0625m/z	0	1297.75	689.842	1129.59	0	0	0	1342.07	0	1532.23	478.431	0	0	796.495	943.427	1322.84	0	0	479.783	233.677	269.894	535.055	632.421
cis-3-Hexenyl tiglate	PDC	1.99	114.0545m/z	2896.99	3091.57	2023.55	3687.73	2587.14	1958.62	1421.35	5129.07	3309.07	4305.81	2759.09	4411.34	2172.36	3211.32	2196.46	4739.06	2342.86	2257.98	3545.47	5024.91	2719.65	1664.35	2065.09
N-Benzyl-N-methylpiperidin-3-amine	PDC	1.99	125.0706m/z	2235.6	1221.81	1654.46	899.875	1609.39	424.831	742.366	617.856	877.829	944.06	810.663	525.463	1373.45	927.618	697.654	1011.07	1206.19	566.366	1097.09	920.089	2128.89	386.991	659.169
(1S,3R)-1-Aminocyclopentane-1,3-dicarboxylic acid	PDC	1.99	173.0680n	6223.45	4598.22	3834.19	9142.53	4698.52	5162.11	1864.87	12121.9	2452.59	12260	4099.33	8716.33	3461.09	7575.45	3466.65	11519.9	3686.43	6481.28	3707.47	14309.5	5851.54	4123.99	2923.47
{[(tert-Butoxycarbonyl)amino]oxy}acetic acid	PDC	1.99	191.0788n	3307.13	14383	5663.87	5945.1	3043.06	3966.48	2174.65	10300.8	1368.16	11091.9	8067.08	7242.45	1528.92	6357.7	7806.49	9062.73	2351.98	7082.55	19641.1	10597.5	2631.63	3581.23	5648.52
1-(4-Methoxyphenyl)piperazine	PDC	1.99	206.1378m/z	995.763	333.423	178.808	130.803	1188.76	88.245	112.966	120.309	1220.35	491.002	369.516	286.26	1188.27	118.24	113.323	369.381	715.512	173.199	312.118	380.834	758.391	225.557	199.74
2-(2-Thienylcarbonyl)benzoic acid	PDC	1.99	215.0151m/z	26924.7	56544.4	30416.2	46726.5	25725	21358.8	17361.4	60663.2	17443.2	44790.7	31159.8	51744.4	19215.6	32949.2	27049.3	59412.9	18800.2	23019.3	36996.7	69530.7	25019.3	16955.1	21191.4
Thr-Met-Arg	PDC	1.99	215.0981m/z	0	0	0	0	0	0	0	0	0	0	0	0	0	0	0	0	0	0	0	0	0	0	0
trans-2-Dodecen-1-ol	PDC	1.99	229.1534m/z	0	2283.2	1934.66	3177.09	0	2476.69	1280.43	3116.05	0	4191.52	1409.63	2815.56	97.2455	3903.2	1260.58	3156.83	0	3030.52	1698.6	4245.16	0	1646.06	1461.27
Propranolol	PDC	1.99	259.1571m/z	0	1547.92	2117.64	523.42	0	595.175	2264.15	167.882	0	0	320.998	0	0	148.243	1714.64	0	0	51.9571	820.874	0	0	1148.78	843.62
Diethyl 2-propyl-1H-imidazole-4,5-dicarboxylate	PDC	1.99	272.1592m/z	0	0	775.191	1165.94	0	122.763	758.225	0	0	0	405.716	0	0	0	188.108	0	0	127.819	139.138	521.645	0	233.066	507.961
5-(Galactosylhydroxy)-L-lysine	PDC	10.01	289.1394m/z	6662.2	6781.36	4978.21	10803.7	4163.85	6213.45	6070.97	5695.75	4666.94	8731.34	3543.1	7357.28	2742.75	5024.71	3774.38	6273.78	3708.17	1856.27	4280.47	6824.74	6027.58	1752.72	3462.62
1-(1-Ethylpropyl)-4-(2,3,4-trimethoxybenzyl)piperazine	PDC	10.01	301.2259m/z	7915.13	6212.69	4730.47	6704.68	9227.17	4011.04	3399.24	7547.99	9903.27	6099.92	4850.01	7677.67	8610.41	4984.39	3917.23	8738.66	8206.17	5472.19	5659.93	7975.14	9630.43	3460.13	3597.64
Vincristine	PDC	10.01	413.2056m/z	1.37284e+06	551.656	61.6076	225.137	1.40246e+06	391629	131.706	72.1273	1.62448e+06	707357	402.494	312.218	976016	586336	161.153	268.538	1.05292e+06	420229	1752.31	612.057	1.25647e+06	279079	1023.69
Veronicoside	PDC	10.01	431.1320m/z	51149.2	17552.9	9818.05	8772.49	50449	12917.2	3766.45	3624.64	52546.2	19969.8	11098.7	12041.5	24622.2	17757	6577.38	8004.28	19380.3	10960	10059.9	8285.49	35435.6	6823.77	7373.1
Populoside	PDC	10.01	448.1353n	306262	114224	62527.6	57021.8	309291	78895.9	32404.8	37873.6	312584	141555	63046.4	73027.4	141006	118398	47910.7	41098.2	125931	75735	56435.9	56361.5	182294	36842.3	42852.8
Phe-Tyr-Arg	PDC	10.01	449.2280m/z	440.582	0	529.804	80.9117	665.886	1036.38	8945.5	0	3620.58	1271.11	757.194	0	1755.39	1940.18	267.709	0	2140.49	1078.53	0	0	2916.56	1657.92	284.188
6-(6-Benzyl-3-butan-2-yl-2,5,8,11-tetraoxo-1,4,7,10-tetrazabicyclo[10.4.0]hexadecan-9-yl)hexanoic acid	PDC	10.01	525.3053m/z	0	0	27.3606	0	0	0	6693.87	466.183	0	0	0	340.529	0	0	0	0	0	0	0	0	0	0	0
6''-O-Malonylisoquercitrin	PDC	10.01	533.0950m/z	18888	6715.65	3530.01	2509.6	22019	4200.33	1225.12	1119.67	22660.3	7832.42	3477.89	4551.08	9326.07	4964.89	2329.78	1728.56	7560.61	2794.02	3027.17	1805.99	8892.54	1472.31	1291.74
Penitremone-A	PDC	10.01	640.3019m/z	47525.9	477.286	1128.44	1650.77	43259.4	6058.55	1757.93	699.809	43908.8	10595.9	0	1160.46	24595.4	3570.94	1587.77	556.155	24262.1	4672.38	655.718	3048.08	7719.81	836.554	1529.09
Heliotrine N-oxide	PDC	10.01	676.4007m/z	0	10936.3	2169.86	633.587	0	17740.1	2241.08	0	0	1231.59	4680.46	650.062	0	12686.5	0	20415	985.247	9311.2	10580.5	3342.22	0	15058.9	3819.17
Ginsenoside F1	PDC	10.01	677.4035m/z	0	2091.63	0	0	0	5815.59	405.085	0	0	0	829.899	504.882	0	2902.91	0	5891.38	0	1126.25	2814.89	767.191	0	4824.4	12.4148
Methanone, 1-naphthalenyl(1-pentyl-1H-benzimidazol-2-yl)-	PDC	10.01	702.3833m/z	0	5364.58	7732.25	6304.08	0.383776	7824.19	9215.68	862.355	3695.19	1346.67	11664.3	1589.54	1867.47	1682	5302.31	0	0	6270.63	2402.24	1763.9	9.59803	17198.5	10768.2
L-Valine, N-[[1-(5-fluoropentyl)-1H-indazol-3-yl]carbonyl]-, methyl ester	PDC	10.01	749.3831m/z	0	7645.3	6244.83	5519.71	0	7688.12	1123.52	9055.07	0	2436.13	4897.56	3807.91	1623.51	2435.75	6592.61	5069.2	4028.36	6741.04	3874.65	7960.63	4683.05	8622.34	5336.89
[6]-Gingerol	PDC	10.03	308.1947m/z	14545.8	371.709	679.528	0	13499.4	173.988	143.217	0	9126.8	0	130.477	0	6374.39	495.071	0	0	7509.15	219.188	334.933	501.239	1161.97	0	155.368
Desethylamiodarone	PDC	10.03	320.4937m/z	2796.7	0	0	0	3286.37	260.253	0	0	2586.77	1691.32	172.26	0	1923.52	0	0	0	2350.69	334.57	0	0	3802.93	190.241	0
2-Oxo-2H-chromen-7-yl 6-O-.beta.-D-xylopyranosyl-.beta.-D-glucopyranoside	PDC	10.03	456.1240m/z	36537.4	38498.3	31380	28187.2	8841.19	76321.5	10762.8	22351.3	20901.5	139857	74743.8	25965.1	6797.97	190751	145437	42652.3	17984.1	59693.7	50415.8	30066.6	46862.2	44685.4	86236.5
Sambutoxin	PDC	10.03	467.2993m/z	3708.06	0	0	0	2599.2	1537.19	0	0	7153.93	2605.45	0	0	5264.54	4358.98	0	0	3753.34	1095.14	0	0	6210.43	974.136	0
Maraviroc	PDC	10.03	552.2911m/z	11799.8	0	0	0	7769.82	1717.55	0.275508	0	8147.38	2278.19	0	7.70688	0	2619.81	0	0	4597.69	1657.48	0	0	3011.45	983.931	0
6-(6-Benzyl-3-butan-2-yl-2,5,8,11-tetraoxo-1,4,7,10-tetrazabicyclo[10.4.0]hexadecan-9-yl)hexanoic acid	PDC	10.03	556.3193m/z	27374.7	0	0	1026.05	34451.9	9228.01	35682.2	0	42955.6	20555.6	0	698.825	28695.3	15563.5	329.56	939.852	25464.5	12891	499.557	698.689	38702.7	7838.7	855.419
Nelfinavir	PDC	10.03	567.3098m/z	3200.45	0	0	0	5099.95	992.472	1293.64	451.337	4962	2605.66	0	0	6634.94	2141.1	0	0	2840.91	857.093	0	0	4602.67	502.328	0
Lys-Tyr	PDC	10.03	619.3475m/z	0	0	5710.42	2594.45	1646.24	3256.33	1439.77	1976.5	0	0	5373.54	4055.58	0	1904.96	4121.63	0	0	14992.2	5986.38	762.733	0	5075.94	7724.92
Tyr-Thr-Lys	PDC	10.03	821.4383m/z	1612.84	4128.1	863.024	225.885	1219.51	0	0	0	2023.31	1473.66	0	36.9734	0.00124166	1371.52	0	1387.39	0	49.9106	1888.68	477.605	2747.25	0	0
N-Isobutyl-3-methylbutanamide	PDC	10.05	157.1462n	22441.1	27700.9	17636	69874.4	19051	41419.4	18805.5	77395.8	12933.1	54757.6	40054.5	69645.6	12612.9	50416.1	24060	75378.8	17618	9466.53	43943	67836.1	10369.3	11087.7	35587.2
11-cis-Vaccenyl acetate	PDC	10.05	167.1422m/z	2663.02	1144.89	964.836	907.569	1536.64	826.327	429.502	1080.03	1633.18	2369.01	785.128	913.324	2304.64	1566.1	693.968	1298.39	1246.42	964.888	934.003	1188.95	1071.98	667.154	829.662
3-Pyridinecarboxamide, 6-amino-N-[3-[4-(4-morpholinyl)pyrido[3',2':4,5]furo[3,2-d]pyrimidin-2-yl]phenyl]-	PDC	10.05	500.2044m/z	0	1059.4	320.416	463.95	0	2264.66	346.067	0	0	10764.5	725.022	566.412	0	8519.1	454.679	0	0	14675.3	366.566	712.375	0	4608.8	663.717
Picromycin	PDC	10.05	509.3097m/z	44986.7	2855.07	0	0	31111.3	10722.4	35.3594	0	33226.4	36967.1	0	0	38214	19864.9	0	0	33523.9	14374.1	0	0	52332	8811.43	0
(E)-9-(1,3-Benzodioxol-5-yl)non-8-enoic acid	PDC	10.05	553.2782m/z	109.114	2886.55	718.143	2511.05	0	5013.21	1916.05	1612.53	0	0	642.772	474.447	0	2162.87	1076.27	2584.25	0	1364.12	2993.02	820.474	0	3090.67	2309.58
.alpha.-Ergocryptine	PDC	10.05	598.2994m/z	1099.21	0	0	407.517	6470.77	14.7814	0	0	1352.04	0	1.14375	0	2474.64	0	0	0	2665.24	1466.52	0	0	4121.2	476.043	361.061
7-(Triethylsilyl)-10-deacetylbaccatin III	PDC	10.05	623.3034m/z	12809.2	0	317.153	0	13974.4	2192.58	0	0	5456.78	3099.99	0	0	1256.94	2874.39	63.2946	225.557	4094.63	1792.13	265.906	809.474	1430.19	0	2.44806
Prostaglandin E2-biotine	PDC	10.05	646.3880m/z	0	36886	38902.6	42260.8	0	34877.7	16359.8	15345.9	102.089	0	44361.9	25387.1	273.589	7633.64	39001.6	8748.42	0	30482.1	21974.1	4946.86	299.498	26313.7	38455.4
N-Lauroyl-D-erythro-sphingosylphosphorylcholine	PDC	10.05	664.5388m/z	12338.3	5823.05	1844.38	2778.66	3077.95	1018.09	6840.84	20299.6	17484.1	30022.7	12848.2	17746.4	6148.19	22458.2	12241	27324.7	8480.29	22018	19933	21418.8	23036.3	15005.7	18142.9
N-Cyclohexanecarbonyltetradecylamine	PDC	10.05	664.6721m/z	7355.41	0	2198.88	2254.64	6285.22	858.641	2750.21	10375.8	6682.63	9486.85	8859.79	13736.8	20740	16513.5	12011.9	29323.2	6521.49	9542.46	16755.8	26010.9	17841.2	7241.49	9148.08
Desmethylofloxacin	PDC	10.05	712.2916m/z	17984.7	10554.7	16580	18917.2	27105.4	11596.6	15995.5	31522.9	33256.5	48050.1	33316.9	46964.5	43557.2	37443.1	21672.6	63209.9	52185.5	42214.2	44235.2	53367.1	53428.1	29686.1	26024
3-Hydroxy-N-(2-methoxydibenzo[b,d]furan-3-yl)-2-naphthamide	PDC	10.05	767.2379m/z	2982.69	5053.47	3007.71	15300.6	18643.2	0	6528.4	11139.8	7629.98	25451.3	8126.93	18139.5	18887.3	17223.4	8729.65	17490.5	21251.8	15371.6	14311.1	14350.4	8094.34	7984.01	9847.2
Pentanoic acid, 5-[(3aR,4R,5R,6aS)-3,3-difluorohexahydro-5-hydroxy-4-[(1E,3S,4S)-3-hydroxy-4-methyl-1-nonen-6-ynyl]-2H-cyclopenta[b]furan-2-ylidene]-, (5Z)-	PDC	10.05	825.4189m/z	0	0	1030.49	0	0	152.553	532.564	4664.43	0	0	4689.5	765.647	2110.04	3054.7	2605.28	1938.78	6407.41	8191.2	2320.84	5384.89	2069.11	1337.33	6222.36
Prostaglandin E2-biotine	PDC	10.08	354.1920m/z	20941.5	9095.92	193.746	108.598	23860.9	3396.81	0	0	7959.22	11662.2	0	0	4461.76	7995.57	0	0	13925.8	4127.02	0	0	8259.51	2586.33	0
4-Quinolinecarboxamide, 3-methyl-2-phenyl-N-[(1S)-1-phenylpropyl]-	PDC	10.08	413.2231m/z	4347.84	2349.48	0	0	875.95	404.466	0	0	0	3269.16	0	0	790.883	1671.64	0	0	1737.2	0	0	0	0	275.423	0
Euphorbia Factor L3	PDC	10.08	545.2506m/z	10439.8	0	0	0	8853.6	1335.08	0	0	11197.7	3596.05	0	0	5074.79	3446.65	0	0	7389.07	774.718	0	0	8111.85	1387.36	0
Cucurbitacin B	PDC	10.08	603.2881m/z	0	9299.88	15133.9	9470.03	0	967.722	220.711	18765.6	0	685.823	453.601	11119.5	0	2872.17	10522.8	619.956	0	1371.39	9739.77	10161.8	0	1838.44	9034.39
Natamycin	PDC	10.08	679.3175m/z	3895.81	6097	902.841	3551.16	2380.02	6291.96	147.512	6535.82	1585.86	18558.4	1479.87	5742.99	8002.81	8062.65	623.416	10526.9	0	1734.86	14191.1	7040.61	11418.7	2822.97	782.147
Pro-Glu-Lys	PDC	10.08	767.3910m/z	1302	5174.53	2158.15	3349.76	9626.66	1086.68	770.024	9852.91	0	8745.55	3825.02	7443.6	1857.31	3060.67	8338.95	15697.2	9874.41	5841.72	996.037	16448.6	7882.08	5061.4	4618.15
Benzoic acid, 4-[(1S)-1-[[5-chloro-2-(4-fluorophenoxy)benzoyl]amino]ethyl]-	PDC	10.08	827.1717m/z	0	0	556.904	0	6496.32	1144.65	0	7623.92	0	3728.24	2454.7	986.212	0	0	4017.25	3160.83	7467.67	0	975.167	2254.39	212.067	1104.13	4249.26
Diethylene glycol di(p-toluenesulfonate)	PDC	10.08	829.1715m/z	0	0	0	3466.52	3098.08	1196.61	0	3292.85	2763.23	10306.6	6063.91	3371.03	8651.11	10819	6028.46	10959.1	15122.7	6779.25	7986.72	21196.8	20454.1	2722.39	2185.9
1H-Pyrrole-2,5-dione, 3-(1H-indol-3-yl)-4-[1-[2-(1-methyl-2-pyrrolidinyl)ethyl]-1H-indol-3-yl]-	PDC	10.08	877.4198m/z	2620.81	6907.71	5265.35	5789.95	0	129.65	888.537	5832.62	3111.86	2165.55	6575.91	2405.86	610.071	6963.94	2322.26	3079.28	2321.5	4310.85	3559.07	0	0	1958.27	4239.4
(6aS,13aR,13bR)-4a-(2-Hydroxypropan-2-yl)-12-methoxy-6a,8,13b-trimethyl-1,2,4a,5,6,6a,9,13,13a,13b-decahydrofuro[3,4-i]pyrano[3,2-a]xanthene-3,11-dione	PDC	10.08	906.4630m/z	4456.68	15288.5	11657.1	19189	15380.1	15432.7	18914.3	29853.7	44074.8	39763.7	24390.3	21656.6	23089.5	39546.6	15275.4	38609.8	18767.9	9293.26	19740.2	43305.6	42150.1	17721.9	15627.5
6-Benzylaminopurine	PDC	10.1	225.1011m/z	2609.96	1015.41	667.822	0	488.444	602.836	51.0798	0	3871.58	655.519	183.838	0	1241.11	497.841	0	0	1534.79	245.178	0	0	497.236	127.27	0
Eudesmin	PDC	10.1	425.1360m/z	3742.68	0	587.999	5387.75	0	3995.39	493.184	402.101	2515.79	9140.25	1864.09	2749.11	0	13548.8	5448.31	4366	0	4148	1071.04	2314.99	3282.44	3720.76	2529.11
N-[2-(1H-Indol-3-yl)ethyl]propanamide	PDC	10.1	433.2609m/z	0	268.513	402.513	685.068	0	0	13992.4	674.635	0	0	0	360.814	0	0	1451.55	0	0	0	0	0	0	547.937	1939.83
1-[(4-tert-Butylphenyl)sulfonyl]piperazine	PDC	10.1	565.2886m/z	4402.8	1235.29	642.44	735.672	4487.03	12286.1	0	0	5327.54	0	1265.56	751.352	2451.42	5577.07	241.029	1670.1	3360.46	8010.76	0	2518.74	3378.91	9188.77	385.028
11-Methoxycurvularin	PDC	10.1	662.3152m/z	37313.7	0	333.527	0	24044.2	3649.54	0	491.775	35102.8	6954.08	676.579	591.788	14146.7	7965.4	1114.9	823.34	9904.12	1390.4	397.58	0	6594.32	2131.3	890.693
5-Hydroxy-7-(4-hydroxy-3-methoxyphenyl)-1-(4-hydroxyphenyl)-3-heptanone	PDC	10.1	706.3578m/z	730.388	600.488	697.895	2433.3	0	9837.77	509.178	0	0	2233.6	0	835.424	0	6343.36	359.254	2159.29	0	11259.1	1359.33	2987.58	2471.03	4025.4	1445.66
Withanoside VI	PDC	10.1	766.3892m/z	4797.75	3110.73	4509.8	9137.76	11888.8	6040.69	4695.35	7464.22	21600.6	13173.1	10320.8	9266.57	4620.8	17355.6	5081.64	11273.6	10301.5	12790.7	8673.15	16557.3	12801.8	5247.15	7754.48
Pantoprazole	PDC	10.1	767.1604m/z	11815	11151.4	11066.9	29732.3	41387.8	18584.4	13202.4	25651.7	28629.3	10339.3	17036	16059.8	15062.8	24906.7	11216.5	34163.7	25925.8	12465.6	12416	26677.3	39833.2	10799.3	11764.8
Pyrrocidine B	PDC	10.1	996.6079m/z	36155.4	47465	40736.2	59534.3	36443.5	17377.5	26337.8	75482.9	62463.7	58824.7	69833.4	75294.2	22445.5	39306.3	32785.7	64639.4	28750.5	37966.6	31406.4	80069.1	38422.7	28014.9	30774.5
cis-Pinonic acid	PDC	10.12	149.0954m/z	1656.31	1357.61	970.245	1007.5	1551.97	1290.52	706.563	896.013	1696.01	2087.48	1337.21	1174.18	757.086	1332.29	932.878	1432.04	1039.37	1252	882.902	1499.32	573.443	924.774	993.794
Malioxamycin	PDC	10.12	249.1085m/z	11044.9	28304.3	24645.8	14047	10683.3	13606.9	19031.8	21244.8	7678.73	31814.3	17963.6	10560.5	6745.44	25957.9	10864.9	29819.2	8471.19	13956.5	17895.5	24867	5784.3	9738.09	16661.3
Antibiotic F 1839A	PDC	10.12	415.2317m/z	7290.52	0	0	0	4642.21	1392.41	0	0	8742.57	4283.44	0	0	7385.34	3404.76	0	0	9135.28	2183.68	0	0	4347.19	752.186	0
18-Chloro-17-hydroxy-5,15-dimethoxy-11-methyl-12-oxabicyclo[12.4.0]octadeca-1(18),14,16-triene-3,8,13-trione	PDC	10.12	430.1625m/z	3158.46	3995.21	0	0	591.718	0	0	583.591	921.197	6125.38	0	1085.4	1109.02	0	0	341.846	0	0	0	3160.98	0	0	0
Thr-Tyr-Lys	PDC	10.12	433.2050m/z	60452.9	0	0	0	34007.3	12954.8	121.344	0	45346	27700.5	0	0	34893.9	20726.4	340.19	0	44478.1	18012.6	0	0	42677.2	9111.24	0
Val-Tyr-Lys	PDC	10.12	447.2007m/z	14388.6	0	0	0	14298	2762.57	0	0	12613.2	3645.61	0	0	7793.15	3710.38	0	0	10818.5	1739.56	0	0	7280.86	989.672	0
Glipizide	PDC	10.12	463.2133m/z	7504.6	0	0	0	6458.45	866.371	0	0	9888.84	865.614	0	0	3898.95	2296.98	0	0	4760.49	1245.92	0	136.532	5260.91	946.655	0
Tafluprost ethylamide	PDC	10.12	470.2704m/z	14552.7	0	150.776	0	23127.8	4549.57	1295.35	0	25068.5	7813.69	0	0	18740.1	9614.3	181.308	0	18915.4	6176.44	0	0	19823.6	3696.93	0
2-(4-Fluorophenyl)-N-(3-methoxybenzyl)ethanamine	PDC	10.12	536.3097m/z	5597.6	0	12.4151	0	8469.78	1401.13	0	0	9696.17	3375.08	0	0	6823.6	2624.05	0	0	4139.36	2483.78	0	0	8505.48	1568.75	0
4-((8a-(Hydroxymethyl)-5-(5-hydroxy-3-((((2Z)-2-methylbut-2-enoyl)oxy)methyl)pentyl)-5,6-dimethyl-3,4,4a,5,6,7,8,8a-octahydronaphthalen-1-yl)methoxy)-4-oxobutanoic acid	PDC	10.12	536.3301m/z	0	4216.31	3324.82	2601.22	0	7068.3	0	4438	0	807.517	3062.14	3397.37	0	2587.26	1272.07	0	0	3746.79	3615.69	942.237	0	6825.66	2229.33
Dye X-15557-269	PDC	10.12	620.2951m/z	13298.9	13547.6	11020.5	13591.5	13440.4	86678.9	2326.18	8143.28	10349.8	9135.78	21671.4	3372.75	8398.18	20552.9	3477.51	16885.9	7875.01	32776.5	10195.7	8271.98	22454.2	46931.1	11835.7
Benzylfentanyl	PDC	10.12	645.4161m/z	14387.8	1413.06	5953.73	1814.83	4639.87	24733.1	4191.17	1776.62	0	8409.72	9482.2	1256.09	0	22753.6	552.554	18194.9	2065.17	16553.1	6501.31	9652.97	17772.2	20026.4	7618.44
Glucoliquiritin apioside	PDC	10.12	712.2201m/z	64917.8	61171.2	69505.6	105171	136263	77041.8	46356.3	112037	145100	130397	80352.5	115914	113516	111160	63029.6	154425	114100	84854	97394.2	165621	175496	52027	63233.1
Asp-Ile-Lys	PDC	10.12	766.4666m/z	28814	7888.87	13054.1	23167	32271.8	19104.5	19048.7	32310.6	55831.3	35373	30725.8	31564.2	28007.5	38524.8	20562.8	24569.9	29800.1	22288.9	16554.1	35822.5	41545.5	10916.8	14136.6
Tripropylene glycol	PDC	10.15	157.1217m/z	26248.3	13427.4	9229.58	15263	24298.3	11231.2	6984.81	19774.6	24785	18721.7	12977.8	15434.7	19050	16905.1	9735.12	19785.9	21089.7	13164.3	14561.9	20604.2	27480.2	9587.72	9699.71
[(3S,4aS,7R,8R,8aS)-3,4'-Dihydroxy-4,4,7,8a-tetramethyl-6'-oxospiro[2,3,4a,5,6,7-hexahydro-1H-naphthalene-8,2'-7,8-dihydro-3H-furo[2,3-e]isoindole]-2-yl] acetate	PDC	10.15	426.2291m/z	149884	2460.48	3046.2	2141.58	136550	34306.7	431.256	1371.42	159699	81532.3	2591.95	1010.49	119318	68402.9	1678.24	1036.03	121472	50501.8	2015.19	20.7857	138275	32094.4	1300.44
6-Methyl-2-(2,2,2-trifluoro-1-hydroxyethyl)-3-pyridinol	PDC	10.15	432.1353m/z	5261.76	1344.89	756.934	420.729	4730.49	707.415	238.665	714.42	4775.69	2111.87	564.852	779.08	1289.75	2286.18	562.374	551.603	745.945	462.2	229.274	566.194	1073.73	245.971	303.464
Aniquinazoline B	PDC	10.15	473.2059m/z	13072.6	0	0	0	12835.6	2679.28	0	0	17390.5	3674.29	0	0	6332.6	577.848	0	0	7560.61	2017.22	0	0	8152.92	733.578	0
3-Hydroxy-5-((3-hydroxy-6-methyl-5-(pentofuranosyloxy)octanoyl)oxy)-6-methyloctanoic acid	PDC	10.15	517.2607m/z	0	14875.6	14613.2	22230.4	0	8193.45	2743.7	7477.43	0	2514.02	7510.3	6309.52	0	6011.41	9808.47	11303.1	0	9466.5	8236.07	13206.4	0	13429.2	15233.5
6''-O-Malonylisoquercitrin	PDC	10.15	533.0946m/z	9905.38	2894.4	1760.59	1560.56	11116.6	1618.89	1050.57	664.944	10737.2	4640.19	1520.95	1645.06	2429.88	2857.7	1315.48	494.988	5022.62	1578.2	751.021	1405.27	1234.42	0	1303.22
3'SLN-13C6	PDC	10.15	542.6729m/z	0	0	0	0	0	2128.66	3270.36	0	0	0	0	0	0	0	0	0	0	0	0	0	0	2047.13	238.334
Deacylgymnemic acid	PDC	10.15	705.3792m/z	254.039	202.235	320.271	0	7.33154	914.077	482.053	7209.61	0	125.447	129.997	5256.66	0	5067.57	0	7790.22	0	0	0	14337.5	0	1337.13	0
.delta.-Tocotrienol	PDC	10.15	793.6129m/z	0	0	0	771.201	0.0880904	0	317.009	9132.66	0	1901.72	0	1499.8	2215.4	6493.57	511.236	12547.4	0	28.4483	1229.8	14594.9	8223.59	1731.32	0
Dehydronorketamine	PDC	10.17	235.0717m/z	0	947.213	363.062	421.329	918.99	212.043	435.974	247.644	413.995	678.183	866.917	354.562	848.647	0	275.355	406.354	660.881	0	425.901	274.285	0	89.1369	281.387
7-Amino-4-methyl-2H-1-benzopyran-2-one arachidonoyl amide	PDC	10.17	500.2578m/z	0	354.391	2303.44	2608.35	0	864.067	4375.49	447.9	725.297	0	1072.86	0	0	0	2569.05	0	425.933	660.756	423.874	0	0	598.738	1397.95
Saracatinib	PDC	10.17	542.2149m/z	7497.06	2928.14	2830.61	5183.31	7046.03	5068.39	2631.48	10305.8	9954.35	11037.2	4571.74	6865.98	11778.2	14244.8	3207.37	14890.6	8171.36	9113.42	6927.18	16090	10920.4	6597.49	4956.03
Fumitremorgin A	PDC	10.17	563.2745m/z	2160.02	2468.25	741.747	2477.54	872.745	13316.6	2921.97	5095.97	481.39	4374.42	4648.26	0	679.782	9878.55	473.418	43717.7	2249.41	4628.86	1944.21	36646.9	4847.39	12850.9	3920.6
Neomycin	PDC	10.17	647.3432m/z	0	705.147	1064.66	4560.01	3487.09	6005.13	234.456	46362	5801.13	0	752.995	15951.8	2666.43	3719.09	529.079	533.938	0	3011	6180.06	23808.5	3290.74	2115.07	60.1532
7-(Triethylsilyl)-10-deacetylbaccatin III	PDC	10.17	659.3234m/z	2406.8	1462.18	1848.98	1450.48	139.885	1058.19	0	1175.79	456.337	1541.21	582.622	2676.31	224.153	10107.5	746.996	2263.53	3868.42	3144.41	2059.01	1056.49	4757.65	1870.89	0
3-O-(2-Methylpropanoyl)hex-2-ulofuranosyl 2-O-decanoyl-3,6-bis-O-(2-methylpropanoyl)hexopyranoside	PDC	10.17	689.3730m/z	0	33143.5	15665.4	21515	0	47515.2	316.728	8106.4	1520.82	3541.49	17028.5	11581.7	0	18462.4	2351.21	1229.99	0	14017.9	21681.2	0	0	16377.9	3953.02
N-[4-Chloro-3-([1,3]oxazolo[4,5-b]pyridin-2-yl)phenyl]furan-2-carboxamide	PDC	10.17	696.1152m/z	346.373	79281.6	21977.7	40047.8	0	120933	0	24535.5	0	8024.81	57645.3	39997.2	2405.45	65477.1	11318.4	9745.16	0	69296.5	40643.1	3718.15	0	149164	10764.6
Rutarensin	PDC	10.19	330.0844m/z	4827.3	3258.56	2643.96	2220.54	4904.53	1772.42	1463.43	2495.61	4217.9	3323.22	2074.49	1701.25	2946.92	4791.23	744.157	3216.04	3217.45	2086.66	1978.6	2574.27	1693.52	1490.04	1389.79
Ser-Phe-Arg	PDC	10.19	453.1827m/z	3806.15	6799.5	3922.04	2224.61	7720.96	576.574	2132.54	3748.77	3715.85	2790.69	2853.75	1641.29	3276.91	3475.57	2188.94	3584.52	2755.15	1510.75	4346.04	1694.73	1854.59	2345.44	3017.41
Pyrrocidine B	PDC	10.19	472.2859m/z	14990.4	0	0	0	13868.5	3455.65	341.097	884.109	12514.7	8683.29	487.991	0	13518.3	7106.01	0	0	16075.4	4222.16	0	0	13698.8	3819.69	1193.4
5-Amino-2-(3,4'-dihydroxy-4,4,7,8a-tetramethyl-6'-oxospiro[2,3,4a,5,6,7-hexahydro-1H-naphthalene-8,2'-3,8-dihydrofuro[2,3-e]isoindole]-7'-yl)-5-oxopentanoic acid	PDC	10.19	479.2556m/z	658.11	2826.29	2435.93	1302.44	604.726	4805.81	3019.93	377.697	0	0	3431.27	0	0	1219.01	3413.07	0	729.022	4253.23	2267.5	0	0	9053.18	4192.96
Phenylbutazone	PDC	10.19	617.3124m/z	7559.65	398.233	0	0	8581.79	812.922	16.8913	607.369	9108.47	2111.15	0	0	5475.34	2125.11	0	0	4276.35	755.332	571.681	0	8838.36	804.41	0
Flubendiamide	PDC	10.19	715.0584m/z	2329.64	13890.4	10204.8	21605.7	19898.3	8941.52	10507.7	22811.9	17181	21006.8	14252.1	16991.1	16535.9	27824.1	11830.2	22191.7	8097.5	6289.44	17436.1	20060	8019.61	11636.6	6047.1
[2,8-Bis(trifluoromethyl)-4-quinolinyl]-2-pyridinylmethanone	PDC	10.19	741.1133m/z	0	1203.25	653.853	2145.92	0	3965.41	322.219	17363.1	0	0	2293.55	3005.47	0	4360.6	521.058	21571.2	699.953	5078.24	4309.88	13876.4	0	9128.42	4191.48
16-Phenoxytetranorprostaglandin A2	PDC	10.19	741.3635m/z	1667.41	2939.91	1146.88	756.368	6560.62	3919.34	649.125	11968.5	87.6729	6124.68	1610.32	8036.87	281.239	6525.3	1287.9	21583.2	0	1201.28	6555.32	8312.7	0	4207.08	1832.3
5-(4-Chlorophenyl)-4-methyl-3-(1-phenethyl-4-piperidyl)isoxazole	PDC	10.19	778.3655m/z	0	6258.12	1648.81	3350.02	0	9320.73	0	6108.28	0	3684.04	4507.67	3514.36	0	7294.96	1998.43	8918.76	0	10691.4	6453.93	3725.61	0	5731.97	2141.93
1-(1,2-Dioctanoylphosphatidyl)inositol-3,5-bisphosphate	PDC	10.19	779.2427m/z	29452.5	17355.4	30054.4	43709	51717.6	20048.6	17757.6	43465.7	41142.4	30621.3	29985.4	34462.8	29185.1	44713.2	17118.4	29930.6	22148.8	29522.9	25709.4	59002.5	43488.8	9369.05	12347.7
Irbesartan	PDC	10.19	857.4683m/z	235215	159729	112476	226062	248962	129700	93269.4	252839	217857	219759	139074	204586	154305	176199	101394	229519	197838	106296	113576	241765	203160	74200.5	93724.2
Latanoprost ethylamide	PDC	10.19	857.5685m/z	151586	109310	98367	178672	175795	111176	79844.5	219037	212295	178982	108473	165726	150801	118963	61167.5	205453	113478	91845.2	90191.7	173518	157661	55140.1	70254.8
Glu-Phe-Arg	PDC	10.19	918.4782m/z	0	0	2277.08	1061.12	0	0	427.059	3768.48	0	0	632.154	2924.56	0	0	0	1535.29	0	2145.05	3593.75	0	1117.25	0	982.545
Rapamycin	PDC	10.19	952.5205m/z	245221	269105	253182	453647	381739	208341	193094	494194	501176	389735	327488	416420	365681	296882	217703	364001	341171	260658	281213	496402	454539	136304	221480
3-Methoxycyclohexanecarboxylic acid	PDC	10.22	123.0800m/z	9499.5	4714.45	3881.28	5519.26	7084.49	5908.14	3577.46	5519.09	9475.77	8262.38	4009.56	6466.48	5474.5	5190.44	3234.43	6429.51	4850.2	3226.58	4003.43	8470.62	6415.48	2224.65	2772.11
His-Arg	PDC	10.22	294.1662m/z	3459.28	3973.67	2424.15	2107.95	2227.49	1260.15	1500.24	2673.99	1965.4	1334.85	2439.38	2315.96	2300.37	2291.09	2292.81	2200.68	1277.59	1518.41	1664.92	2697.63	1527.85	878.53	2008.62
Pro-Ser-Lys	PDC	10.22	330.1895m/z	50762.8	15029.4	8987.01	7611.16	35908.2	11727	4296.87	7954.77	43862.1	19247.2	8875.49	5312.01	33011	14710.3	5115.13	10929.3	36796.1	9758.11	8089.68	6893.21	28884.6	5003.6	6437.36
1H-Indole-3-carboxylic acid, 1-pentyl-, 8-quinolinyl ester	PDC	10.22	342.1507m/z	11167.9	11432.2	8161.55	6623.81	11393.8	4644.8	5469.97	9288.5	13702.5	7520.03	11466.1	8844.59	10656.5	7731.37	7037.01	11819.4	10903.1	5078.53	8469.62	9798.59	8585.66	3045.96	7422.18
Gly-His-Lys	PDC	10.22	363.1758m/z	16733.5	0	460.761	301.378	14564.6	4576.12	116.29	0	17569.1	7722.48	519.345	246.907	11178.2	4920.38	186.555	249.574	11275.1	3456.84	752.686	0	10930.6	3190.29	215.464
Arg-Leu-Arg	PDC	10.22	427.2785m/z	143767	46048.6	42100.2	32123.4	101614	31885.4	23712.5	40349.4	112688	51240.1	32373.6	20639.2	82820.8	36463.1	17859.5	40709.5	88903.2	23859	40441.7	35521.7	41754.5	17511.9	27245.8
Octapropylene glycol	PDC	10.22	505.3363m/z	0	0	2177.09	1057.78	0	0	5126.04	0	0	0	0	728.642	0	0	1241.76	0	0	0	0	0	0	692.487	377.355
Docynicaside A	PDC	10.22	527.2480m/z	0	348.852	539.933	516.293	0	1059.29	14431	437.945	6.09119	0	508.671	511.058	0	0	1436.86	485.099	0	880.427	134.04	0	0	2890.33	2343.49
1-Methyl-4-(1-methylpyrrolidin-2-yl)-9H-pyrido[3,4-b]indole	PDC	10.22	531.3225m/z	21525.7	283.048	0	0	12282.3	4371.56	159.548	0	21529.1	13113.8	0	0	19249.9	10932.7	0	0	23382.1	9520.36	0	255.382	23064.2	3798.83	0
6-Hydroxy-2,6,10,10-tetramethyl-1-oxaspiro[4.5]decan-8-yl 6-O-((2R,3R,4R)-3,4-dihydroxy-4-(hydroxymethyl)tetrahydrofuran-2-yl)-.beta.-D-glucopyranoside	PDC	10.22	536.2784m/z	230294	0	0	10.315	240686	52295.5	19.1615	0	232587	102699	22.0753	0	167412	92084.5	2.59262	0	177534	80033.6	0	0	183050	44876	166.072
13-(Dodecan-2-yl)-6-(1-hydroxyethyl)-3-(hydroxymethyl)-12-methyl-9-(propan-2-yl)-1-oxa-4,7,10-triazacyclotridecane-2,5,8,11-tetrone	PDC	10.22	580.3371m/z	2894.71	0	0	0	2078.3	1160.34	9344.68	0	1001.75	708.5	0	0	923.596	0	852.983	124.667	866.382	0	0	58.767	1241.86	0	612.437
N-Cyclohexanecarbonyltetradecylamine	PDC	10.22	664.6719m/z	6708.49	5744.28	14338.4	11236.2	20418.1	12449.1	4869.13	12231.6	14256.3	11384.8	10346.1	10708.3	4974	11339.8	2821.96	20913.4	5809.33	11043.7	4608.67	15175	14610.3	3618.19	2724.21
Cyclo[3-(2-naphthalenyl)-L-alanylglycyl-D-tyrosyl-L-arginyl-L-arginyl]	PDC	10.22	729.3703m/z	4250.84	1997.36	1890.85	1652.7	1314.44	2260.89	71.8605	6277.07	819.879	10732.5	2494.02	7702.04	0	12105.8	533.57	6436.81	0	5427.25	4795.83	5842.33	0	2560.36	0
Fumaritine N-oxide	PDC	10.22	760.3103m/z	29.3365	2158.04	3402.34	2434.61	6583.45	4803.43	1348.75	7243.34	5411.13	6032.11	7113.31	7733.45	5808.34	7773.49	6267.19	13794.6	1815.39	8905.34	7053.81	2551	2548.74	8956.89	6642.73
Glycine, N,N'-[1,2-ethanediylbis(oxy-2,1-phenylene)]bis[N-[2-[(acetyloxy)methoxy]-2-oxoethyl]-, 1,1'-bis[(acetyloxy)methyl] ester	PDC	10.22	778.2407m/z	0	5275.29	1783.28	3997.05	305.172	902.528	978.564	5988.24	2897.27	3016.03	2392.28	0	3681.47	0	1381.35	5800.36	0	1431.28	0	0	0	0	558.652
Triparanol	PDC	10.22	892.4575m/z	11013.2	18872.9	1511.43	2495.27	8855.55	6702.46	1244.98	82423.7	2825.31	46578.2	3384.76	7504.55	6616.06	26645.4	2903.6	199325	10039.5	6191.77	18575.1	258992	15239.4	3996.28	1486.58
Polyphyllin B	PDC	10.24	1014.5351n	0	3836.7	5854.95	2812.68	0	8677.43	54424.4	1278.9	274.708	618.938	5146.2	1138.36	0	1863.18	11979.8	0	0	9326.27	5799.53	870.317	0	12437.8	12852.7
2'-Deoxyadenosine	PDC	10.24	269.1346m/z	1260.32	2096.93	2174.2	3998.08	1854.98	2079.68	1595.29	6618.52	3380.92	1098.21	6483.31	5459.38	1777.02	3765.74	2847.56	5294.3	1585.47	1430.76	2909.51	4954.42	873.652	546.209	2239.63
Bupivacaine	PDC	10.24	302.2310m/z	2518.15	427.616	351.818	1169.71	1304.58	4812.12	0	2460.08	773.317	10062.1	1359.93	647.51	1857.06	6283.99	0	1157.59	1607.71	7122.62	488.691	889.829	1674.04	4161.2	164.147
Gly-Thr-Arg	PDC	10.24	365.2145m/z	8996.84	3416.98	0	0	7707.22	1313.92	0	0	2686.15	4939.2	0	0	2666.91	2046.28	196.624	347.232	4838.48	838.517	0	0	961.573	671.4	0
Asp-Pro-Arg	PDC	10.24	387.1971m/z	10273.6	18528.6	2589.42	662.749	2719.42	469.752	315.457	2304.7	7313.28	671.007	3357.9	258.252	5455.42	1993.72	9512.06	10123.5	3968.45	2187.56	4605.28	1591.12	4336.64	938.375	1352.22
2,8a,10,11b-Tetrahydroxy-7-(hydroxymethyl)-1,4,4,10-tetramethyl-3a,6a,7,8,8a,10,11b,11c-octahydro-1H-5,6-dioxanaphtho[1,8-ef]azulene-3,9(2H,4H)-dione	PDC	10.24	430.2057m/z	33996.4	4559.38	1625.98	672.078	29468.7	1160.97	846.368	472.069	28137.4	1498.12	3300.47	0	21791.3	4347.14	359.717	612.157	20009.2	1839.74	702.156	896.463	19566.6	349.299	1006.66
Acetildenafil	PDC	10.24	480.2814m/z	0	0	0	0	0	0	7812.92	0	1217.43	0	0	0	0	0	0	0	0	0	0	0	0	0	0
5,7,9b-Trihydroxy-6,6,9a-trimethyl-3,5,5a,7,8,9-hexahydrobenzo[g][2]benzofuran-1-one	PDC	10.24	582.3280m/z	0	473.445	0	0	1353.52	0	7356.65	0	0	55.2884	0	0	0	0	107.767	0	0	0	0	0	0	771.46	0
(3,8a-Dimethyl-5-methylidene-2-oxo-4a,6,7,8,9,9a-hexahydro-4H-benzo[f][1]benzofuran-8-yl) acetate	PDC	10.24	603.2940m/z	0	4131.12	387.896	452.732	0	2938.22	74.8518	674.595	0	0	570.672	636.274	0	1018.94	1586.23	1203.52	0	1925.6	492.206	3538.72	0	1287.71	540.16
2(1H)-Pyrimidinone, 5-[3-[(1S,2S,4R)-bicyclo[2.2.1]hept-2-yloxy]-4-methoxyphenyl]tetrahydro-	PDC	10.24	633.3668m/z	7.142e+06	1604.32	334.365	2233.53	6.72418e+06	1.72544e+06	24903.7	3833.54	7.88533e+06	3.57217e+06	436.401	1006.46	5.04881e+06	3.41555e+06	1378.42	1559.03	5.52013e+06	2.50549e+06	10157.1	6746.73	6.72019e+06	1.60591e+06	6475.73
Withanoside VI	PDC	10.24	766.3891m/z	16103.2	9528.96	10625.9	13485.7	11795.6	8018.74	3146.41	10007.1	10541.4	17780	6326.63	5191.68	3553.62	7157.19	6194.73	9034.09	2786.16	8743.85	9846.5	10227.6	12773.4	3848.24	2431.24
Astragaloside IV	PDC	10.24	823.4203m/z	2719.91	932.941	2032.29	6444.5	6285.91	8625.77	2148.5	11078.7	23550.7	4834.63	16326.3	4721.21	13967	8031.1	7171.18	13891.2	5267.49	36498.4	21151.3	18032.8	13310.3	12046.2	6045.53
Leu-Ser	PDC	10.26	236.1608m/z	0	522.775	281.165	0	311.917	912.198	180.693	615.918	0	1809.7	532.012	0	0	1839.55	351.052	144.924	0	1626.41	289.094	0	0	835.595	276.948
N-(2-Furanylmethyl)adenosine	PDC	10.26	331.1050m/z	588.317	0	125.484	3415.8	674.759	4574.06	166.667	4370.36	0	1787.27	663.729	2424.75	0	3874.73	180.426	3370.65	1132.61	1220.75	443.844	2494.54	0	981.527	939.037
N-Acetyl-S-farnesyl-L-cysteine	PDC	10.26	332.2050m/z	18734.9	11037.9	8015.36	5867.18	14093	6477.18	3300.55	7001.87	13695.1	8723.58	8593.29	5458.66	12752.4	10694.4	5523.85	8946.39	9528.89	5464.07	6509.75	5445.96	15479.1	3633.19	5035.94
Thr-Thr-Arg	PDC	10.26	376.2050m/z	15674.2	8428	414.724	0	24436.8	7448.58	0	0	14069.7	15748.7	0	0	6248.58	8396.26	0	0	13934.5	5605.02	0	0	7063.9	3987.13	0
Egtazic acid	PDC	10.26	413.1765m/z	0	5363.23	4620.66	1046.79	0	2407.5	3643.15	4499.36	726.517	2517.8	4205.73	1071.49	0	1009.62	3464.44	6039.44	0	1080.11	5271.34	4837.28	878.08	1225.32	4082.77
N-[2-(1H-Indol-3-yl)ethyl]propanamide	PDC	10.26	433.2608m/z	0	0	0	0	0	0	0	0	0	0	0	0	0	0	150.827	0	0	0	0	0	0	0	0
.beta.-D-Glucopyranosiduronic acid, 6-[3-(1-naphthalenylcarbonyl)-1H-indol-1-yl]hexyl	PDC	10.26	512.2065m/z	0	2324.19	4320.3	6196.45	0	12492.8	24222.2	2428.64	0	0	3062.11	6322.88	0	1946.01	6478.49	3451.31	0	896.72	4895.04	2432.65	0	14300.7	7902.91
Glycerophosphocholine	PDC	10.26	515.2148m/z	0	640.973	0	1028.59	0	2675.99	11136.3	764.812	0	0	0	1554.94	0	0	2215.08	450.805	0	0	1289.08	494.55	0	4342.74	3467.05
Pro-Pro-Lys	PDC	10.29	354.2230m/z	5664.51	2345.72	0	0	5322.41	1493.59	0	0	2482.1	2318.62	0	0	521.268	2633.35	0	0	3224.64	1955.24	0	0	2857.38	1198.1	0
4-Fluorophenyl 2-(1-piperazinyl)ethyl ether	PDC	10.29	449.2722m/z	981.191	2342.99	2040.28	2564.74	660.06	731.904	2784.49	495.153	0	0	346.23	2292.42	104.813	1.87741	7111.01	0	548.365	1141.76	0	0	0	2720.77	2596.4
Vindoline	PDC	10.29	470.2375m/z	0	338.144	899.217	0	0	1381.9	520.244	0	0	0	1307.88	0	885.14	824.974	361.148	0	1188.58	1242.07	0	0	0	847.667	544.906
1,3-Dioxo-2-propyl-5-isoindolinecarboxylic acid	PDC	10.29	484.1729m/z	34325.9	10338.2	11427.1	16400.5	35950.2	11337.2	5008.76	21220	26820.5	30349.7	14327.2	14256.9	43370.9	22335.7	10269.5	17980.7	35378.1	7680.88	22230.7	14558	16229.3	4449.78	12484.5
3-(Diphenylphosphino)-1-propylamine	PDC	10.29	487.2443m/z	4697.68	0	0	0	7565.42	1479.21	0	0	10554.4	3328.82	0	0	7523.95	2642.93	0	0	5436.05	3447.6	0	0	6989.74	1313.09	0
Propanoic acid, 2-methyl-2-[4-[[[[4-methyl-2-[4-(trifluoromethyl)phenyl]-5- thiazolyl]carbonyl]amino]methyl]phenoxy]-	PDC	10.29	501.1052m/z	18745.5	8357.31	3147.31	3147.82	17501.6	4070.08	1417.58	3970.43	19279.3	7114.42	5466.63	1798.45	15482.1	9008.63	3611.81	3039.41	7415.01	5060.59	4229.62	2815.2	16607.6	1634.21	2119.54
4H-Thieno[3,2-b]pyrrole-5-carboxamide, 2-chloro-N-[2-(3,4-diethoxyphenyl)ethyl]-4-methyl-	PDC	10.29	830.2549m/z	77314.2	47591.5	40581.9	55907.2	54975.3	28031.3	25128.6	62277.3	47141	29712.3	22296.1	40146.7	37127.2	33843.2	17050.2	36880.9	39562	21934	29498	54891	40596	16906.8	14088.1
Lamiide	PDC	10.29	845.2922m/z	2145.34	1456.37	814.943	1345.47	10417.4	1515.63	784.35	1375.85	21841.1	7189.54	8212.65	11657.8	1972.21	6181.53	3440.52	5745.84	9030.6	6100.79	5479.61	7969.71	5349.29	4513.87	7285.71
N-(2-Aminoethyl)isonicotinamide	PDC	10.31	165.0901m/z	1887.05	1285.45	634.356	1218.06	1675.48	858.76	533.205	1319.01	2044.9	2071.51	930.189	1268.94	1653.79	1546.98	855.625	1716.88	1437.33	795.424	1257.55	1764.69	2581.51	531.445	898.598
Glu-Thr-Lys	PDC	10.31	359.1921m/z	4445.94	1180.55	719.751	204.34	3446.46	942.049	101.938	0	3796.71	1411.14	775.277	0	4920.57	1167	0	342.16	2727.48	480.65	396.382	630.692	2253.25	321.189	645.873
Terragine E	PDC	10.31	629.3257m/z	36623.8	10803.6	8449.05	4423.53	19032.3	5784.11	2556.23	5144.74	20039.2	8757.3	7728.52	4370.45	22472.4	8526.34	4175.21	9052.65	12214.6	5372.81	5994.82	5582.68	18861	3576.46	5128.86
(S)-10-Hydroxycamptothecin	PDC	10.31	746.2447m/z	35.8674	608.071	5140.99	0	2164.88	0	3026.5	2756.88	7860.6	7284.14	8570.45	9163.55	7954.43	6343.99	2457.27	22294.4	5925.04	10364.2	7267.48	14319.5	14974	3343.68	4970.73
Phenol, 2-(3,7-dimethyl-2,6-octadienyl)-3-methoxy-5-(2-phenylethyl)-, (E)-	PDC	10.31	746.5123m/z	5802.69	1001.13	971.049	2613.84	0	5375.45	1689.55	13160.1	10821.9	8585.56	2272.65	14609.1	12453.6	4824.53	5575.84	12706.9	15891.3	4189.01	5618.21	12247.7	12089.2	5390.32	3557.35
1.alpha.-Methyl-5.alpha.-androstan-3.alpha.,17.beta.-diol glucuronide	PDC	10.31	965.5801m/z	3760.91	1129.19	287.231	4526.42	0	0	0	14386.5	324.355	19439.6	92.0733	20418	3105.32	12552.2	5383.04	16876.1	6152.18	13872.8	10026.7	19007.4	9892.17	3376.51	877.617
N-(5-Methyl-3-isoxazolyl)-1,3-benzodioxole-5-carboxamide	PDC	10.34	279.0976m/z	8637.18	6253.37	3886.64	5319.82	8894.7	1748.19	3209.19	6550.85	6706.73	3130.64	7196.05	4232.49	8537.28	2186.46	3085.95	6993.16	6990.95	167.957	4446.42	4332.81	2325.49	749.927	3144.59
Sumithrin	PDC	10.34	351.1946m/z	27228.4	8325.6	6761.25	4397.25	17254.6	10182.2	4887.92	4977.92	28339	19615	7685.65	3764.88	22691.6	15601.1	3191.81	10153.2	21051.7	8249.29	4947.4	5337.86	15245.6	5789.64	4322.09
Verapamil	PDC	10.34	454.2819m/z	13585.5	0	0	0	7995.87	1779.19	0	0	6712.76	10152.8	0	0	13123.2	8905.25	0	0	8671.12	3734.86	0	0	14325.5	2185.86	0
(4E,6E,10E)-13,21-Dihydroxy-8,14,19-trimethoxy-4,10,12,16-tetramethyl-3,20,22-trioxo-2-azabicyclo[16.3.1]docosa-1(21),4,6,10,18-pentaen-9-yl carbamate	PDC	10.34	541.2561m/z	0	2581.33	4027.4	3922.66	0	4687.23	456.768	627.838	0	0	1312.75	773.942	0	0	2265.92	4371.4	684.923	4076.97	3902.16	8759.94	0	5019.21	3028.54
Tandutinib	PDC	10.34	546.3066m/z	0	1138.42	2222.32	6345.19	0	4372.88	182.78	4991.72	0	0	11048.5	3817.4	0	5861.11	1506.92	7396.88	0	3755.46	7901.12	1272.66	1264.53	3064.3	6566.56
N-(2-Ethylphenyl)-2,3-dihydro-1H-cyclopenta[b]quinolin-9-amine	PDC	10.34	577.3319m/z	267.62	2170.21	678.304	6531.75	0	8478.84	5834.17	5174.71	0	2374.63	3393.58	4628.93	0	4683.67	4990.18	7795.99	1794.85	2626.8	4725.72	5647.13	1740.1	11068.9	4668.04
Tyrosine phenylthiohydantoin	PDC	10.34	619.1445m/z	0	1064.89	0	0	1245.17	0	0	6752.52	1138.48	2844.52	0	602.917	0	4035.98	0	17815.3	1291.81	0	0	29283	1341.34	0	0
Lewis B Tetrasaccharide	PDC	10.34	708.2911m/z	0	566.904	1160.01	2626.12	0	494.437	816.308	4339.98	3994.77	7761.18	1007.42	2399.58	3091.99	6702.09	2584.71	7479.98	7853.76	5954.23	1915.9	2110.79	9061.6	577.664	887.569
Diacetylrhein	PDC	10.34	759.0990m/z	9631.14	4493.17	5585.84	14765.8	19439.1	14185.1	792.566	39964.9	14747.1	49276.1	11655	26800.6	16391	28254	12596.1	49617.9	15947.9	17274.7	25349.4	58263.6	19603.1	7877.38	5949.69
Necrostatin-5	PDC	10.34	767.1604m/z	24017	17217.3	18641	25323.8	36743.5	22473.3	3951.82	24911.9	15051.7	24553.2	12990.8	8611.7	20564.4	4971.93	2929.17	17648.7	17103.6	5020.62	13709.6	13549.5	5127.39	5248.31	4318.37
Lys-Asn-Lys	PDC	10.34	799.4768m/z	2801.63	3269.87	2318.35	4081.06	13511.3	7325.57	9661.69	26151.9	41979.6	36173.8	16930.2	40778.2	25462.4	27250.4	12829.1	30331.9	33182.9	28552.1	13856.8	57176.9	25007.5	8719.17	12714
2-Amino-3-(3-methylbut-2-enylthio)propionic acid	PDC	10.36	207.1158m/z	1224.03	650.156	264.616	423.622	1116.41	322.201	519.338	616.472	949.562	884.114	620.863	930.7	2174.02	280.481	453.497	736.422	1470.56	0	873.233	491.378	252.062	220.503	361.695
1,3,5-Trimethyl-2,6-diphenyl-4-piperidinol	PDC	10.36	279.1736m/z	7016.43	3537.44	2552.39	2402.58	5194.23	3021.37	2007.23	1664.54	7252.78	5125.26	1954.77	1494.24	5669.15	4829.75	1603.72	3186.18	4163.19	3967.29	2356.62	1940.92	4325.06	1731.16	1679.23
L-Saccharopine	PDC	10.36	309.1657m/z	19631.6	21567.4	17232.3	22543.5	18128.7	12526.9	11097.1	25417.5	20597.1	19264.3	17884.6	20348.2	13840.4	15853.8	15173.1	22356.3	17068.9	8885.94	17855.4	26281.3	18408.7	6627.63	13421.3
Coumarin-suberoylanilide hydroxamic acid	PDC	10.36	347.1615m/z	461.238	0	0	207.521	0	997.329	1823.8	712.085	0	3758.72	165.153	586.319	0	1863.96	539.212	987.392	0	283.173	0	761.297	0	204.822	113.553
1H-Indazole-3-carboxamide, N-[(1S)-2-amino-2-oxo-1-(phenylmethyl)ethyl]-1-(cyclohexylmethyl)-	PDC	10.36	437.2553m/z	213178	861.154	427.643	549.465	185399	50156	0	312.233	230948	94208.8	547.913	180.442	144807	102388	328.263	0	174990	79347.4	459.399	0	204207	45388.3	404.239
Tyr-Leu-Arg	PDC	10.36	450.2583m/z	124806	0	0	0	91752.4	26612.5	0	317.619	113524	68700.2	0	0	97455.3	66447.2	0	0	83510.2	45115.2	0	0	123414	22572.3	0
Dihydrokawain-5-ol	PDC	10.36	497.2183m/z	17096.2	0	0	0	10219.7	1801.85	26.6469	0	5309.73	1733.42	0	342.54	7908.12	2232.17	0	0	5296	3510.73	0	0	16738.7	762.493	0
4-(2-Oxo-1,2,3,4-tetrahydroquinolin-6-yl)oxycilostazol	PDC	10.36	530.2641m/z	0	2281.91	2053.6	790.113	0	780.353	0	0	0	731.009	0	0	0	0	0	0	0	2076.88	2149.47	1143.86	0	2109.6	986.876
Arg-Glu	PDC	10.36	607.3153m/z	0	515.806	848.627	2376.54	1597.99	4474.13	550.346	0	0	160.365	1316.95	0	0	751.18	2751.65	0	0	4279.82	0	1328.74	1682.3	6824.59	3805.88
cis-11,14-Eicosadienoic acid	PDC	10.36	617.5482m/z	0	1681.9	1892.76	642.592	0	4031.37	942.546	0	0	0	1993.26	0	0	0	2724.81	0	0	7236.6	623.154	0	0	6973.43	3545.16
3-Hydroxy-N-(2-methoxydibenzo[b,d]furan-3-yl)-2-naphthamide	PDC	10.36	767.2368m/z	4597.21	2974.95	1351.33	5544.34	1379.81	1242.41	792.555	7865.09	13130.4	11047.4	0	2197.38	1532.32	0	0	10666.3	3610.42	3479.19	1300.52	6895.05	13354.9	4655.3	4430.09
Amidepsine H	PDC	10.36	789.2709m/z	0	0	797.932	772.651	4962.47	4558.4	461.704	3765.64	9318.51	11561.6	3004.4	5000.28	14611.9	8153.75	863.672	26752.3	6967.29	2343.37	4521.68	90062.1	5730.3	3371.53	3925.66
Sialylated globotriose	PDC	10.36	794.2545n	5362.96	7263.08	6481.73	12700.9	7256.63	9155.82	1746.24	49571.7	23210	57494.9	22706.9	51409.6	26534.8	71434.3	12983.2	50620.5	16076	29453.1	32357.5	71248.4	30835	5889.01	14026.4
(4R,4aR,6aS,11E,12aS,15S,16aR,21aS,21bS)-4-((2,6-Dideoxy-4-O-(2,6-dideoxy-.beta.-D-arabino-hexopyranosyl)-.beta.-D-arabino-hexopyranosyl)oxy)-22-hydroxy-15,21a-dimethyl-18,21-dioxo-1,2,3,4,4a,6a,7,8,9,10,12a,15,16,21,21a,21b-hexadecahydro-16a,19-(metheno)benzo[e]naphtho[2,1-m][1,4]dioxacyclopentadecine-14(18H)-carboxylic acid	PDC	10.36	817.3368m/z	16464.3	33564.2	18396.4	50537.5	23108	31634.2	2717.27	54139.2	22989.5	73049	15300.4	40171.7	17812.7	54956.3	16026	59174.2	13294	22778.6	33386.4	74927.2	34826.5	8923.58	6387.2
Phe-Asp-Lys	PDC	10.36	817.4124m/z	14154.8	46019.8	26181.8	52571.3	23797.8	46618.7	17407.6	53195.2	10698.1	59966.3	37646.7	55077.2	25401	67098.6	31061	55886.5	23938.5	51877.6	49434.3	53667	28077.5	38307	36588.1
.beta.-Acetyldigoxin	PDC	10.36	822.4364m/z	1721.34	703.581	40.0766	1313.37	0	1902.98	0	4058.52	3016.4	905.519	7.0823	5848.12	0	2127.31	1364.11	18871.5	0	375.275	611.725	40309.6	4984.52	12.7312	1742.12
Lidocaine	PDC	10.39	248.1845m/z	1975.68	0	0	0	1272.55	601.093	0	0	1716.29	817.688	0	0	1105.66	689.886	0	0	1595.39	498.443	0	0	2036.28	674.626	73.5346
Captopril disulfide	PDC	10.39	455.1298m/z	14379.5	5621.77	2453.56	2473.33	17526.9	2560.39	1127.74	1584.04	16604.6	4984.54	4095.1	2924.67	6970.94	4338.38	1930.18	2876.88	7538.95	2039.61	3598.34	2561.35	7920.43	715.088	1863.63
1-(tert-Butoxycarbonyl)-2-piperidinecarboxylic acid	PDC	10.39	459.2705m/z	259.575	0	0	0	51.487	2.96641	0	0	168.596	8.80201	0	0	47.286	19.2932	0	0	194.693	6.35529	0	0	109.437	70.6742	0
Octapropylene glycol	PDC	10.39	505.3365m/z	0	0	0	0	0	0	0	0	0	0	0	0	0	0	0	0	0	0	0	0	0	0	0
Methyl 4-(9H-.beta.-carbolin-1-ylmethyl)-3-ethenyl-2-(.beta.-D-glucopyranosyloxy)-3,4-dihydro-2H-pyran-5-carboxylate	PDC	10.39	544.2306m/z	35271.1	7777.64	2671.59	2143.7	21612	4437.14	3649.77	7077.1	19401.2	7063.56	3598.93	3377.32	13779.9	10385.3	4638.31	5106.31	18513.9	6941.84	5053.41	5020.15	11752.9	3957.99	4060.33
5,7,9b-Trihydroxy-6,6,9a-trimethyl-3,5,5a,7,8,9-hexahydrobenzo[g][2]benzofuran-1-one	PDC	10.39	582.3266m/z	0	0	0	0	0	0	1177.93	0	0	0	0	0	0	0	0	0	0	0	0	0	0	1746.68	0
[4-(1-Methyl-1-phenylethyl)phenyl]phenylamine	PDC	10.39	597.3250m/z	7071	3938.14	0	0	4417.05	2659.64	0	742.098	8786.68	1916.5	0	0	910.328	2258.1	0	0	5605.68	1574.28	307.723	0	5726.94	0	0
Benzamide, N-[(1S)-1-(aminocarbonyl)-4-[(2-fluoro-1-iminoethyl)amino]butyl]-	PDC	10.39	606.3347m/z	3742.24	12271.4	26858.9	11107.8	0	9102.6	10181	4318.9	127.566	375.374	15096.9	3991.2	0	3907.27	33284	7079.67	843.551	15625.7	5252.64	5213.58	0	12374	37912.9
Gambogic acid	PDC	10.39	661.3384m/z	7235.56	202.934	488.695	0	5726.95	2376.47	0	0	6898.95	2088.37	0	673.344	1869.44	2182.53	537.853	0	4069.73	721.141	1223.53	0	6918.6	0	373.29
Desmethylofloxacin	PDC	10.39	712.2917m/z	1962.84	8098.64	6507.52	8448.09	3681.44	7197.37	3041.15	7514.39	4566.65	8877.28	5602.9	4366.99	13338.5	7125.22	4482.51	9307.57	10344.9	5374.36	3667.62	5343.9	11530.2	5836.42	3336.14
4-Hydroxyvalsartan	PDC	10.39	920.4789m/z	14974.7	8237.46	7763.8	14992.8	20189.1	6854.86	9691.18	12500.9	32998.9	3638.85	15366.1	15913.1	14200.9	15393.4	4884.13	17366.5	20984.5	15938.2	12849	24759	16567.5	8955.43	7129.2
N-Phthalyl-L-tryptophan	PDC	10.41	367.1305m/z	18318.5	2463.55	1479.62	5599.1	6491.6	7812.77	1228.24	3936.88	7464.7	15977	6330.97	5236.77	7005.69	24837.2	9987.97	5782.28	9544.73	7383.45	3229.13	7687.18	20402.1	5566.27	3652.55
Dacinostat	PDC	10.41	380.1975m/z	7346.65	1573.4	1247.11	0	5629.2	1946.1	549.965	489.507	3829.17	1819.89	1697.99	323.792	5637.84	2700.49	233.221	1229.98	3811.08	1885.99	604.418	308.924	4875.21	624.12	139.488
Sirtinol	PDC	10.41	395.1767m/z	0	779.341	1896.2	496.745	0	5109.19	2992.48	0	0	0	1722.18	647.863	0	1727.43	684.939	900.233	0	3646.93	2105.7	2178.19	0	5159.76	3497.2
2,8a,10,11b-Tetrahydroxy-7-(hydroxymethyl)-1,4,4,10-tetramethyl-3a,6a,7,8,8a,10,11b,11c-octahydro-1H-5,6-dioxanaphtho[1,8-ef]azulene-3,9(2H,4H)-dione	PDC	10.41	430.2054m/z	21194.7	9338.59	4840.85	3333.91	16518.9	5340.37	2821.45	4084.21	18018.1	9445.09	6116.71	3500.98	14483.9	8962.82	3330.57	5981.42	13397.3	6420.43	4778.15	5306.96	12660.6	3190.82	5145.13
3-((4,7-Dimethyl-1-((1E)-prop-1-en-1-yl)-1,5,6,7,8,8a-hexahydronaphthalen-2-yl)carbonyl)-4-hydroxy-5-(4-hydroxyphenyl)pyridin-2(1H)-one	PDC	10.41	431.2090m/z	1781.06	1119.18	908.495	302.116	1594.74	598.834	383.05	378.652	3033.86	376.518	1007.49	365.569	2824.31	1049.96	486.163	664.28	1146.67	1160.08	615.202	514.317	1008.28	261.171	896.095
Pro-Arg-Arg	PDC	10.41	466.2284m/z	0	67.5236	0	0	0	221.803	1403.11	0	0	0	0	0	419.252	0	0	0	0	0	0	0	0	0	319.508
Malioxamycin	PDC	10.44	249.1084m/z	6044.4	7885.51	6631.17	4908.45	3119.78	6075.74	5552.34	7350.17	2496.14	12797	5966.82	3979.59	2884.77	12919.7	4236.88	8084.48	4396.59	6434.58	7210.3	7557.84	5215.21	5004.44	6619.18
tert-Butyl 4-(6-amino-5-nitropyrimidin-4-yl)piperazine-1-carboxylate	PDC	10.44	325.1606m/z	6360.7	4000.73	2924.13	3255.69	5741.2	1246.49	1426.05	4897.32	5351.72	1663.09	4087.13	3658.37	4870.07	2060.99	2563.04	2775.19	6157.41	1487.73	2957.23	3193.04	4173.47	619.72	3107.21
13,14-Dihydro-16,16-difluoroprostaglandin J2	PDC	10.44	337.1968m/z	6532.61	7891.95	4076.28	9688.48	3997.26	10442.2	8187.42	9803.97	2259.07	13410.2	4240.39	12018.4	3444.83	6807.9	5631.21	11111.5	1526.75	2930.04	7312.07	16704.8	5366.37	3012.89	4618.34
Asperglaucide	PDC	10.44	428.1874m/z	5931.02	4367.74	2231.6	2609.71	4742.29	1151.24	1524.61	2526.18	3580.18	2925.35	3782	2173.21	5223.56	1992.74	1940.18	2901.82	4108.47	2324.28	2563.16	2859.87	1715.89	1334.9	2617.74
Tozasertib	PDC	10.44	465.2197m/z	5097.4	258.639	0	195.773	6726.06	1471.85	0	0	4288.45	1638.99	0	0	3316.44	2086.55	0	0	11238.5	1449.83	0	0	4968.01	1385.94	0
[(4-Chlorophenyl)sulfonyl]acetic acid	PDC	10.44	468.9578m/z	11405.1	0	0	0	5477.28	1462.37	0	0	8933.1	11347.9	0	0	11984.8	10509.7	0	0	11045.9	4875.17	0	0	10539.3	2056.38	0
N-Cyclohexyl-N'-phenylthiourea	PDC	10.44	491.2271m/z	19193.6	0	219.864	0	22407.2	5630.59	0	0	26066	7601.91	287.578	0	13483	5972.04	346.213	0	10818.7	2686.94	422.834	0	15123.8	982.604	0
.alpha.-Hederin	PDC	10.44	750.4577n	12393.3	5532.1	169.577	39.1682	8905.94	3046.55	109.78	0	3450.32	7798.18	231.988	0	4360.41	4153.85	0	0	9925.69	5477.73	3.17653	0	4438.26	1630.59	121.472
3-(4-Methoxyphenyl)-4-oxo-4H-chromene-5,7-diyl diacetate	PDC	10.44	759.1695m/z	6606.59	3284.36	6317.42	15455.4	11191	5417.88	502.183	29395	1870.13	26640.6	6190.07	22451.6	11597.3	24555.6	5254.75	20179.5	10334.8	6105.82	13353.7	36889	12252.5	3967.38	8011.34
3-Aminopropyl(2-phenylethyl)phosphinic acid	PDC	10.46	455.2234m/z	11798.3	6049.69	2732.49	3915.59	12573	2403.01	1780.8	2973.81	10871.6	0	4400.58	3741.99	8465.34	2108.25	2004.39	1577.79	5355.19	1856.29	1404.6	3933.52	6120.41	1179.6	2080.08
Sch 210972	PDC	10.46	459.2577m/z	220512	3315.23	1950.56	829.506	201045	54651.5	4432.5	1715.07	242214	119431	2641.82	1412.37	151511	101755	728.767	810.325	163247	88327.2	1967.74	0	227835	54922.7	737.508
Acetic acid, 2-[[(2Z)-4-[(1R,2R,3R,5R)-5-chloro-2-[(3R)-3-cyclohexyl-3-hydroxypropyl]-3-hydroxycyclopentyl]-2-buten-1-yl]oxy]-, 1-methylethyl ester	PDC	10.46	463.2822m/z	6713.84	0	0	0	3738.9	748.472	0	0	3430.6	4613.96	0	0	4285.79	3985.25	0	0	8656.71	2530.09	0	0	5556.1	2415.43	0
3-Methyl-N-(6-methyl-2-pyridinyl)benzamide	PDC	10.46	470.2554m/z	208924	266.47	0	0	189581	52769.5	402.256	0	214191	114165	0	196.569	163231	108191	0	0	153974	87030	0	0	222109	48531.4	198.052
Ametryne	PDC	10.46	477.2315m/z	51576.4	73.035	363.996	147.267	36644.2	12942.4	524.44	268.435	55172	29035.4	63.9864	201.019	31355.3	20420.6	310.047	0	25492.7	16809.7	278.532	0	45464.6	12496.2	210.988
3',4'-Methylenedioxy-.alpha.-pyrrolidinopropiophenone	PDC	10.46	517.2322m/z	10076.7	0	0	0	10287.2	3060.51	157.227	0	11649	4103.24	0	0	11278.3	3668.6	0	0	10919.7	2759.86	0	0	15462.5	1458.32	0
Hypocrealesate	PDC	10.46	538.2941m/z	3654.44	0	0	338.028	5762.17	948.121	0	0	9513.96	1819.74	0	0	6774.54	4515.22	396.084	0	9326.03	4052.96	127.81	0	9787.14	1986.32	1134.59
1(2H)-Pyrimidineacetamide, N-[(1S,3S,4S)-4-[[2-(2,6-dimethylphenoxy)acetyl]amino]-3-hydroxy-5-phenyl-1-(phenylmethyl)pentyl]tetrahydro-.alpha.-(1-methylethyl)-2,4-dioxo-, (.alpha.S)-	PDC	10.46	625.3408m/z	540.203	8454.43	21039.7	19273.1	1349.12	4543.53	2737.29	7957.89	969.787	600.553	9445.12	17272.4	1649.14	2307.51	22981.7	759.009	899.029	5513.63	3018.47	48.687	144.536	10138.3	11038.5
Desglucoruscin	PDC	10.46	706.3908m/z	0	1810.31	3658.46	2077.18	2309.89	1048.68	1950.11	0	4060.5	1196.88	1335.77	1544.69	0	0	1640.81	0	1095.03	2784.01	831.913	0	0	798.9	1730.6
Dulcoside A	PDC	10.46	802.3945m/z	0	4261.47	2860.56	4550.79	0	5882.12	10833.7	1087.67	2527.13	3590.08	7150.49	979.353	0	2947.5	7577.12	2647	3462.27	6455.97	2228.13	3721.95	11211.9	5006.59	10973.6
Linamarin	PDC	10.49	265.1397m/z	12808.1	14398.5	10369.5	13305.7	12440.5	5587.02	6591	16195.3	15435.8	9638.23	12269.5	12463.1	11922.5	8325.4	8934.58	16202.7	11789.8	6580.35	11768.4	17197.5	13165.2	4463.61	9780.54
Flibanserin	PDC	10.49	390.1662m/z	0	0	0	0	0	3297.92	1695.96	0	0	0	0	0	0	0	0	0	0	0	0	0	0	1508.34	212.417
Gly-Trp-Arg	PDC	10.49	431.2237m/z	4586.16	9195.92	200.307	0	0	692.514	0	622.451	0	1499.51	0	0	1806.64	1518.19	7483.65	6712.22	2552.46	1845.1	592.626	619.862	1145.82	689.938	368.354
2,7-Oxecanedione, 4,5-dihydroxy-10-methyl-	PDC	10.49	433.2047m/z	0	0	174.932	0	659.459	0	379.398	0	1609.54	0	0	0	0	0	841.673	0	0	0	0	0	0	0	0
2'-Deoxycytidine	PDC	10.49	455.1871m/z	6514.48	5504.48	919.647	921.724	3727.52	887.601	233.114	803.931	5037.28	2505.9	1679.98	0	1421.89	635.302	515.977	0	1429.22	0	970.106	0	1096.78	389.765	594.402
5-(Diethoxyphosphoryl)-5-methyl-1-pyrroline-N-oxide-biotin	PDC	10.49	592.2563m/z	0	389.917	334.723	0	0	337.996	9112.44	0	0	831.756	411.49	0	0	0	0	0	0	512.517	0	0	0	671.817	267.838
N-(1-Phenethylpiperidin-4-yl)-1-naphthamide	PDC	10.49	717.4165m/z	3054.1	0	729.542	859.683	1552.9	862.524	1367.34	0	935.677	1577.99	1819.65	1012.71	296.653	1369.17	1789.03	875.351	482.679	439.962	553.725	876.931	3415.58	3374.62	525.285
Hormonemate	PDC	10.49	736.3987m/z	114.269	11463.5	23520.7	66757.5	2133.52	55552	1535.64	19633.4	0	2619.13	41125.1	35885.7	1567.82	16568.6	10488.2	2837.56	0.029897	60765.7	7924.09	8444.36	0	66264.5	23906.4
Gln-Arg	PDC	10.51	285.1656m/z	863.298	6290.07	8222.35	5346.4	924.159	4472.13	9840.49	15053.8	835.892	11118.5	9200.97	11065.1	754.457	11078.2	8011.95	17626.5	261.884	6512.53	10255.4	23603.5	1760.73	3501.58	8124.2
(3.beta.,5.Xi.,9.Xi.,18.Xi.)-28-Hydroxy-28-oxoolean-12-en-3-yl .beta.-D-glucopyranosiduronic acid	PDC	10.51	339.1869m/z	9000.39	4125.69	0	0	9874.33	1799.05	0	0	4505.49	5532.71	0	0	958.846	1949.28	0	0	4897.54	1672.33	0	0	5049.56	666.383	0
Trp-Arg	PDC	10.51	383.1797m/z	6940.85	2362.3	565.557	1289.95	4797.51	1667.21	1271.38	934.716	5581.22	2669.26	2232.76	498.743	3808.5	3614.02	1284.41	2480.38	3176.87	1490.85	1796.42	789.744	3056.22	1506.88	1704.46
5,8-Dihydroxy-2-(4-methoxyphenyl)-4-oxo-4H-chromen-7-yl 2-O-(6-O-acetyl-.beta.-D-allopyranosyl)-.beta.-D-glucopyranoside	PDC	10.51	689.1692m/z	0	24570.8	6937.39	9858.32	1690.57	16670.7	0	1033.8	0	13034.5	1914.29	8239.98	1002.86	31631.7	1658.35	2795.02	0	157977	5437.19	2775.75	2350.72	19406.3	0
3-O-(2-Methylpropanoyl)hex-2-ulofuranosyl 2-O-decanoyl-3,6-bis-O-(2-methylpropanoyl)hexopyranoside	PDC	10.51	689.3716m/z	5262.31	18963.5	5130.32	14837.2	1319.26	7165.59	0	0	2176.2	4710.55	3002.39	3836.8	1082.47	17079.2	1412.65	3066.65	2184.57	102735	3365.82	1021.7	2991.97	13429.4	863.683
Glucoliquiritin apioside	PDC	10.51	712.2204m/z	44601.7	40448.7	35968.4	33829.6	42720.6	26554.3	11962.9	31483	44274.5	34048.3	26034	29523.6	29421.2	29397.4	24811.6	44706.9	52405.1	19250.8	30773.9	66891.5	36657.6	14938.4	19755.8
Quercetol C	PDC	10.51	759.3144m/z	6004.24	8336.57	7787.99	14273.6	8079.16	8475.57	958.66	5622.18	0	1553.15	1231.39	5282.76	3624.61	2295.39	2435.66	8196.16	4512.48	6290.18	193.323	7480.99	5988.37	4532.05	1388.24
22-(Acetyloxy)-16-hydroxyolean-12-en-3-yl 2-O-hexopyranosylhexopyranosiduronic acid	PDC	10.51	861.4607m/z	3428.18	27094.5	7590.99	19737.3	19711.6	13682.4	3477.61	8549.71	15536.4	12402.8	13356.7	10040.9	7862.35	28999.4	1112.39	5521.72	6120.76	111369	9786.53	9081.83	2892.92	13077.8	2133.14
Ser-Ser	PDC	10.54	225.1084m/z	9537.92	8871.75	6418.7	8105.71	5863.35	4332.81	5638.71	11575.9	7923.31	7929.88	7985.9	10086.2	5869.4	7216.55	8455.56	13251	5777.4	5475.87	10233.1	12010.8	7733.65	3252.59	7101.52
2,4,6-Trihydroxy-5-[1-(4-hydroxy-1,1,4,7-tetramethyl-1a,2,3,4a,5,6,7a,7b-octahydrocyclopropa[h]azulen-7-yl)-3-methylbutyl]benzene-1,3-dicarbaldehyde	PDC	10.54	472.2815m/z	29412.1	0	0	0	25217.4	6784.87	0	0	43478.2	14651.8	0	0	17102.6	17207.9	0	0	27105.1	11632	0	0	40643.4	6931.55	0
5-[(Z)-16-(3,5-Dihydroxyphenyl)hexadec-12-enyl]benzene-1,3-diol	PDC	10.54	479.2552m/z	129118	397.321	0	0	122818	31891.6	524.509	0	143229	57079.3	369.232	0	102460	56314.3	0	459.169	92015.6	45978.7	924.21	449.094	112670	36053.8	506.866
4-Heptenoic acid, 7-[(1R,2R,5S)-5-([1,1'-biphenyl]-4-ylmethoxy)-2-(4-morpholinyl)-3-oxocyclopentyl]-, (4Z)-rel-	PDC	10.54	500.2384m/z	7871.28	1096.52	6007.47	979.609	3134.66	1929.95	1533.51	2628.82	14222.8	2423.5	1311.53	480.087	6544.75	3043.44	4296.24	6231.42	7464.68	12504.9	4624.09	4951.16	10301.8	4811.31	3026.2
Pyrazino[1',2':1,6]pyrido[3,4-b] indole-3-propanoic acid, 1,2,3,4,6,7,12,12a-octahydro-9-methoxy-6-(2-methylpropyl)- 1,4-dioxo-, 1,1-dimethylethyl ester, (3S,6S,12aS)-	PDC	10.54	508.2223m/z	0	721.709	3084.72	1247.55	0	441.874	383.951	0	0	650.628	765.354	0	0	3989.09	1777.94	1852.37	0	5210.19	3014.77	3591.13	0	2961.73	2349.76
4-Oxododecanedioic acid	PDC	10.54	511.2507m/z	121414	484.58	402.091	1497.89	103735	26061.8	1766.89	1575.06	124093	49976.6	0	0	73422.5	39679.9	337.524	2914.06	57977.2	31058.8	1266.65	631.024	73215.5	16865.6	271.303
N-Cyclohexyl-N'-(1-naphthyl)urea	PDC	10.54	537.3236m/z	11398.6	2250.85	0	631.55	8035.67	1913.9	0	0	2803.5	6082.82	404.729	0	922.093	1835.5	0	0	7909.46	4243.03	363.043	0	5947.2	2061.14	215.575
{3-Fluoro-4-[4-(pyrimidin-2-yl)piperazin-1-yl]phenyl}methanamine	PDC	10.54	592.3432m/z	0	1640.79	5265.97	3030.56	0	1266.71	3031.86	573.376	0	0	4730.73	0	0	446.781	4555.72	0	0	3938.73	858.438	0	0	2380.42	6684.27
Bisphenol P	PDC	10.54	693.3947m/z	42.7507	1753.78	3176.82	4059.46	0	0	2417.28	1232.98	0	2.66095	571.746	6722.67	3.52914	401.691	4464.1	0	114.253	18.2073	589.599	0	8.16819	4.2318	2336.88
(1.beta.,3.beta.,8.Xi.,9.Xi.)-1-(Acetyloxy)-3-(((1R)-4-O-(6-deoxy-3-O-methylhexopyranosyl)hexopyranosyl)oxy)-14-hydroxycard-20(22)-enolide	PDC	10.54	755.3822m/z	52775.3	1422.54	2003.81	3663.8	35652.1	9860.03	658.594	5062.55	45169.3	17136.2	1994.51	1531.52	28830.9	14403.2	863.541	4302.69	18485.3	9666.06	847.513	4660.71	18002.6	3124.31	2733.33
Asp-His-Lys	PDC	10.56	398.1899n	11673.8	11574.1	9093.31	7261.22	15920.7	5016.48	3311.93	12200.2	14449.8	2128.93	5770.52	9348.55	5518.63	7435.81	5150.07	11097.2	10522.9	8606.56	6490.07	7795.19	3102.57	7491.27	4068.14
Kipukasin I	PDC	10.56	441.1503m/z	2098.05	2251.64	1898.32	1892.03	3535.48	305.219	837.896	3948.32	2358.62	2965.5	2469.25	4614.52	1282.67	2431.51	1031.89	2681.03	574.568	282.887	971.625	1424.7	677.836	488.043	768.554
Leu-Enkephalin	PDC	10.56	520.2556m/z	3732.08	0	408.276	0.074683	4175.55	3183.73	29521.6	0	7358.48	3701.19	306.01	0	2879.9	1703.28	1191.74	0	5205.69	1239.89	0	0	3184.78	2388.43	927.901
Hygromycin B	PDC	10.56	528.2379m/z	1991.48	0	0	0	0	0	11109.3	0	714.741	0	0	0	1216.09	0	0	0	745.803	568.281	0	0	817.706	884.601	230.931
13-(Dodecan-2-yl)-6-(1-hydroxyethyl)-3-(hydroxymethyl)-12-methyl-9-(propan-2-yl)-1-oxa-4,7,10-triazacyclotridecane-2,5,8,11-tetrone	PDC	10.56	580.3354m/z	8822.32	0	0	0	10702	1617.61	0	0	7394.6	4144.63	0	0	8284.48	5041.84	0	0	3775.71	2668.78	0	0	8841.93	2337.45	0
Propanedinitrile, 2-[[3,5-bis(1,1-dimethylethyl)-4-hydroxyphenyl]methylene]-	PDC	10.56	587.3364m/z	1699.56	0	1613.42	628.427	894.332	1124.17	818.127	0	1418.86	723.333	613.903	1296.24	0	1724.43	1491.66	0	0	2126.22	446.02	0	850.202	2661.94	307.171
Dauricine	PDC	10.56	625.3264m/z	161710	1804.7	1592.88	2802.22	146885	50807.6	365.389	2337.12	131854	70244.6	950.809	2020.31	88487.1	79534.1	2385.53	0	102754	50845.5	2312.44	5052.52	119087	37311.7	863.203
7-Hydroxy-3-phenoxy-2-(trifluoromethyl)-4H-chromen-4-one	PDC	10.56	667.0804m/z	0	15712.1	25772.3	3795.68	1626.1	6025.59	11713.4	817.481	0	0	10104	2008.04	0	1273.6	27703.5	3849.74	171.57	3568.37	15765.9	3475.7	0	12813.4	17374
4-Hydrazino-1-methyl-1H-pyrazolo[3,4-d]pyrimidine	PDC	10.59	197.1138m/z	18482.1	16186.2	10768.5	14965.1	17109.4	9218.14	9136.81	22517.8	22876.6	19508.8	16077.7	22064	19594.1	17118.6	16231.7	28327.3	21765.8	14189.2	23099.6	30789.2	28332.5	10037.2	15099.5
10-Deacetyltaxol	PDC	10.59	406.6663m/z	0	799.169	0	0	0	3387.14	526.036	0	0	1796.44	316.321	0	0	7828	0	5300.4	0	6597.42	671.034	2923.12	0	4806.22	592.243
N2-(1-Oxo-4-phenylbutyl)-L-glutamine	PDC	10.59	602.3175m/z	17746.5	18.9251	0	0	16331.2	2826.01	485.432	1198.27	18713	3770.8	36.5308	20.6979	10112.6	7518.26	0	565.297	7507.61	5947.6	0	0	15663.5	4782.66	16.1667
Alloxydim	PDC	10.59	647.3554m/z	5510.24	0	2533.92	124.234	7885.9	1878.2	20270.3	2172.14	10889	5440.93	3945.91	6.36894	2475.19	2666.07	7384.01	3981.14	7330.57	2797.42	0	12895.4	2147.96	4038.17	6262.24
PyroGlu-Ala-Lys	PDC	10.59	674.3846m/z	0	2970.93	1128.41	0.239681	1139.96	3384.1	451.185	5992.66	0	381.999	0	2878.24	0	2834.35	0	8418.71	1872.11	1138.15	2518.31	10217.2	0	2998.21	0
Ala-Ser-Arg	PDC	10.61	315.1763m/z	7037.36	7804.52	5039.85	4609.61	6252.29	3744.82	3230.94	7425.74	10356.1	5631.16	6695.27	6510.3	5094.91	5534.85	5084.27	6284.56	5185.38	3679.14	5879.11	7081.97	4348.29	1982.59	3656.52
Harringtonine	PDC	10.61	531.2482m/z	7266.53	0	0	0	8708.74	611.093	0	0	9001.73	0	0	0	6254.11	3290.33	0	444.38	4001.68	1873.71	0	0	3086.11	285.894	294.179
Hygromycin B	PDC	10.61	541.2446m/z	8123.57	0	0	0	13692.3	1674.17	0	0	14897.6	1602.04	0	0	3857.75	1198.9	0	0	5116.38	1038.32	0	0	2987.41	1283.79	0
N-((7E,11Z)-6,13,14-Trihydroxy-3-(1H-indol-3-ylmethyl)-4,5,10,12-tetramethyl-1,17-dioxo-2,3,3a,6,6a,9,10,13,14,15,16,17-dodecahydro-1H-cyclotrideca[d]isoindol-15-yl)acetamide	PDC	10.61	554.3038m/z	0	23.7426	0	0	0	81.03	5088.57	0	833.786	0	0	2.9355	0	0	0	0	0	0	0	0	0	15.7556	261.213
Chamissonolide	PDC	10.61	649.3207m/z	0	3455.44	5339.89	0	0	2084.73	5032.26	781.082	0	468.029	1604.73	0	0	0	7088.64	491.409	442.737	2124.49	1694.95	88.1225	0	1850.04	4406.95
Pantoprazole	PDC	10.61	767.1599m/z	12320.7	16604.3	10931.6	17773.2	23532.5	7799.03	7969.4	18950.9	22174	9275.69	10232.2	9791.53	9125.99	12317.7	9662.99	12519	21775.4	5337.23	9697.64	14385.3	17760.2	6441.38	4899.49
Daphylloside	PDC	10.61	910.3196m/z	0	4550.49	2341.06	5095.51	0	11387.2	4166.74	2832.71	2157.91	6982.94	4151.51	9959.58	8126.04	6933.96	1692.89	6049.96	5361.29	5523.73	4096.53	8240.26	4350.52	2506.7	6207.34
Neoandrographolide	PDC	10.64	481.2817m/z	1.04545e+06	831.104	0	667.558	946476	258972	668.489	0	1.12718e+06	479347	129.506	746.545	676080	487784	165.698	245.364	727662	390672	450.92	978.96	917872	236599	426.127
Neoandrographolide	PDC	10.64	494.2845m/z	294276	287.663	94.3408	0	221917	64836.6	395.879	0	241541	136028	0	0	181324	119611	206.559	107.915	189778	83905.1	124.186	1014.95	232683	52199.6	0
7-Amino-4-methyl-2H-1-benzopyran-2-one arachidonoyl amide	PDC	10.64	500.2569m/z	856.07	2048.47	926.334	455.071	4743.44	1865.34	222.218	0	5763.78	2664.43	3816.51	0	4699.5	4827.81	1206.79	0	8969.22	6623.19	3056.08	0	9006.45	4135.93	1928.02
Fulvestrant 9-sulfone	PDC	10.64	623.3205m/z	4495.88	0	575.043	205.393	10311.6	2790.84	0	0	15516.3	4753.89	0	0	9463.2	4774.02	0	0	9249.24	3628.42	0	788.287	8695.17	2436.17	662.956
2,4-Dimethoxy-N-(1-methyl-2-oxo-1,2,3,4-tetrahydroquinolin-6-yl)benzenesulfonamide	PDC	10.64	775.2078m/z	8392.07	3540.68	1674.63	3497.29	13687.4	7172.22	4462.25	54720	55757.3	128449	32549.5	45894.7	44563.6	121784	20861.9	76588.4	111698	37771.2	16158.4	82061.6	58731	5985.08	5252.51
Platycoside E	PDC	10.64	775.3519m/z	20226	11890.1	4543.03	4490.98	24802.2	15371.6	6907.12	70014.9	79110.3	163808	55189.8	61381.6	82289.2	154162	24483.5	87028	123685	39395.6	19562.3	90503.1	112545	11515.6	5176.94
6-(4-Nitro-1,3-dioxo-1,3-dihydro-2H-isoindol-2-yl)hexanoic acid	PDC	10.67	307.0925m/z	3149.11	923.248	371.414	1133.58	2009.78	578.801	968.964	612.863	2673.28	1145.69	1458.74	1256.88	2427.91	717.525	715.343	819.031	1757.1	233.21	1178.21	815.445	1597.92	539.077	1015.62
2,2,4a,7,10b-Pentamethyl-1a,2a,4,4a,10,10a,10b,11a-octahydro-2H,7H-[1]benzoxireno[3,4-f]pyrano[2,3-b]chromene-9,11(3H,8H)-dione	PDC	10.67	361.2000m/z	17573.7	9070.91	308.756	0	18871.4	3749.35	0	0	10338.4	9551.9	0	0	4771.4	5439.18	144.461	0	9609.74	4181.28	0	0	8098.24	1838.19	0
N-[1,3-Dimethyl-2-oxo-6-(1-pyrrolidinyl)-2,3-dihydro-1H-benzimidazol-5-yl]-2-methoxybenzamide	PDC	10.67	425.1555m/z	4633.26	3768.33	1258.21	610.372	6171.93	1025.28	1331.84	1567.1	5429.11	1932.23	4334.23	2808.2	3168.3	2482.09	1142.67	2714.9	2746.91	1241.83	2844.66	1816.17	5965.55	817.231	979.726
Peniciside	PDC	10.67	678.4333m/z	0	0	0	0	0	1109.19	308.079	1354.02	10457.4	8704.64	2398.39	2102.2	2626.55	3836.03	1506.68	0	5703.23	0	2509.24	1486.83	6846.41	999.853	519.421
Teprenone	PDC	10.67	678.6209m/z	2718.76	0	52.1991	502.525	2676.57	1314.49	1418.06	6226.78	1809.21	13493.6	6650.7	5343.64	3374.92	19903.3	775.999	15105.4	9499.95	1647.54	5265.97	3211.39	2926.73	1102.19	0
Hexacarboxylporphyrin I	PDC	10.67	775.2796m/z	19889.7	9671.28	4801.36	4887.35	25548.6	15371.5	9284.27	74330.2	75963.8	197041	64665.1	54619.7	80507.8	186610	37226.1	84275.7	91470.8	41993.1	23326.3	117750	116584	15934.3	7216.36
Cyclopentylfentanyl	PDC	10.67	775.4946m/z	11752.3	6717.27	9018.3	8685.56	23090.9	8339.29	6095.48	57002	84801.4	180689	43947.5	74871.4	91808.5	144544	31553.3	71030.2	104863	34055.6	16353.3	95969.4	67751.8	6916.83	3774.42
1-[1-(1-Methylcyclooctyl)-4-piperidinyl]-2-[(3R)-3-piperidinyl]-1H-benzimidazole	PDC	10.67	834.6849m/z	32.7955	1779.21	1151.71	3023.01	8204.5	2114.25	1142.72	12952.7	14709.5	35708.4	7848.19	7775.35	17821.5	38912.2	5415.23	8716.49	16670.7	12071.1	2789.77	37609.3	28168	3198.38	2144.82
[(3S,4aS,7R,8R,8aS)-3,4'-Dihydroxy-4,4,7,8a-tetramethyl-6'-oxospiro[2,3,4a,5,6,7-hexahydro-1H-naphthalene-8,2'-7,8-dihydro-3H-furo[2,3-e]isoindole]-2-yl] acetate	PDC	10.67	904.4940m/z	24070.1	16129.5	5514.87	7703.98	35760.4	8365.5	4417.8	61517.4	44244.9	148171	49984.9	51120.9	69413.6	127751	29839.4	51836.4	104920	51651.8	21132.7	82669.8	80334.2	15239.8	5775.23
Dihydrojasmone	PDC	10.69	184.1690m/z	536.126	1564.46	650.957	530.553	533.106	2429.96	347.273	860.953	843.812	4458.6	817.013	440.498	617.698	4810.33	645.212	753.752	377.01	3522.72	791.407	936.858	1025.09	2400.08	674.561
Monoerucin	PDC	10.69	229.1660m/z	1047.32	1147.32	512.545	796.674	1244.99	469.409	393.418	736.333	1766.6	491.888	1038.8	279.26	1717.02	813.723	267.937	624.239	1325.34	146.892	851.176	682.272	1482.13	435.621	435.69
4-O-Methylpinosylvic acid	PDC	10.69	270.0880n	25164.5	7860.67	7458.95	7200.51	26840.4	5069.25	4825.58	10148.4	22491.8	8973.42	12714.7	7526.71	23759.7	6809.26	5237.35	9002.57	21287.8	2206.87	9443.58	5909.12	15934.1	2976.98	6825.95
Asn-Pro-Arg	PDC	10.69	369.1869m/z	39448.1	19615.3	15779.5	15642.7	31489.4	5768.75	4224.86	17962.7	37007.4	6550.76	19200.1	9578.91	23288.3	13174.5	10235.8	12080.5	37397.5	8700.44	15048.8	10662	24458.2	5045.69	10920.7
5-[(E)-(4-Nitrophenyl)diazenyl]-2,4,6(1H,3H,5H)-pyrimidinetrione	PDC	10.69	577.0786m/z	1719.75	0	0	0	821.289	0	0	14248.1	0	3632.86	0	1202.56	0	4189.71	0	24057.7	0	0	999.816	35889.5	822.598	0	0
Desmethylofloxacin	PDC	10.69	712.2915m/z	8049.2	3955.75	0	8238.67	1683.29	3652.08	1226.8	3327.14	3081.13	1829.62	3164.8	1735.52	3943.94	1079.72	2680.25	2250.21	0	1491.64	8095.63	7474.92	3677.2	1303.66	957.862
Hexopyranosyl-(1->2)-[pentopyranosyl-(1->4)-6-deoxyhexopyranosyl-(1->4)]-6-deoxy-1-O-((3.beta.,5.Xi.,9.Xi.,16.alpha.)-3-((.beta.-D-galactopyranosyl-(1->2)-[.beta.-D-xylopyranosyl-(1->3)]-.beta.-D-glucopyranuronosyl)oxy)-16-hydroxy-23,28-dioxoolean-12-en-28-yl)-.beta.-D-galactopyranose	PDC	10.69	772.3469m/z	0	746.656	969.789	0	1203.25	0	0	5025.85	5195.66	2108.87	1840.42	3025.84	1524.56	2696.54	1218.88	4193.66	6246.89	1175.97	0	886.486	13471.1	553	0
4H-Thieno[3,2-b]pyrrole-5-carboxamide, 2-chloro-N-[2-(3,4-diethoxyphenyl)ethyl]-4-methyl-	PDC	10.69	830.2551m/z	21647.5	21705.3	13475.4	20344.4	10781.1	10948.9	7761.56	12436.8	20204.8	10247.7	13592.3	12735	15767.7	9731.22	5696.21	7488.98	9583.98	2423.5	6844.48	25487.4	24489.2	6735.04	6577.12
Thiomiltefosine	PDC	10.69	847.5970m/z	15614.7	4317.73	4794.41	6886.54	1565.95	7106.91	3688.13	13334.8	6564.88	1605.63	4988.23	9960.13	1881.04	6557.44	4397.01	7315.64	3781	1270.02	4036.13	4673.5	4718.67	6015.88	3824.35
4-Androsten-17.beta.-ol-3-one glucosiduronate	PDC	10.69	929.4848m/z	0	3891.53	3920.42	4076.09	0	1300.93	1766.13	3483.09	3316.42	0	3694.61	1281.54	5919.98	3771.39	968.112	6729.67	0	2690.04	7725.15	3770.82	1620.13	3938.95	2801.74
2-(4-Methylphenyl)-1-propanol	PDC	10.72	133.1008m/z	6510.17	4397.07	3136.56	4457.57	6254.55	2708.94	2090.06	4410.21	5873.49	5510.23	4336.78	5720.68	4980.01	4629.34	2707.4	6427.72	4376.44	2774.76	3457.86	5488.89	5786.2	1796.63	2502.32
4,4'-Dimethoxystilbene	PDC	10.72	240.1142n	6976.75	3374.44	1431.04	3155.06	6860.07	918.612	1612.28	2907.61	5278.18	2958.19	3601.31	2907.96	7716.5	1823.32	1747.49	2573.64	6289.8	376.772	1866.51	2066.23	2835.37	554.698	2219.17
.beta.-Casomorphin (1-3), amide	PDC	10.72	442.2448m/z	13728.1	7555.69	228.484	268.726	15330.6	5676.61	0	0	5494.25	10647	344.479	0	2327.44	10026.5	0	0	8779.7	8885.62	0	0	6939.33	3550.16	0
Fura 2-acetoxymethyl ester	PDC	10.72	501.6324m/z	78779.5	0	0	0	61683.7	18563.8	0	0	73051.1	40156.9	0	0	45600.6	36534.7	0	0	65197.4	26811.6	0	0	73102.9	18207.8	0
Platanionoside C	PDC	10.72	521.2577m/z	16832.1	0	0	0	8539.63	1057.26	0	0	5904.39	4537.77	7.6768	0	5925.09	4182.03	0	0	9514.53	3512.21	0	0	8607.98	2115.62	0
Methyl 1-(5-fluoropentyl)-1H-indole-3-carboxylate	PDC	10.72	527.2700m/z	0	2201.59	7215.12	1696.99	0	409.872	0	479.709	0	0	1195.33	512.402	426.423	0	5541.27	0	0	467.272	437.741	847.836	0	846.868	4499.77
Andrographiside	PDC	10.72	535.2531m/z	6909.81	1818.57	1639.09	419.245	6902.71	1959.37	25.9501	0	7714.58	2307.4	0	0	3102.05	51.8626	1034.95	0	5113.51	0	187.435	0	2400.61	996.516	1709.29
2'-O-Methyladenosine	PDC	10.72	563.2326m/z	0	1350.7	1328.14	2502.9	191.491	1387.38	225.772	1818.08	0	290.913	0	1869.73	0	2253.24	2087.27	4307.6	0	720.514	1083.42	5001.98	0	883.382	938.629
tert-Butyl 3-(aminomethyl)piperazine-1-carboxylate	PDC	10.74	215.1629m/z	5506.31	2812.4	2614.72	2860.82	4645.75	2841.11	1457.38	3617.39	5340.53	5219.68	3713.93	3653.51	4421.39	3929.54	2070.58	4285.95	5927.51	2064.79	3001.04	4730.15	5176.48	1900.54	2136.84
Aureonitol	PDC	10.74	251.1029m/z	9259.42	5009.92	4286.82	4448.26	9043.9	1963.35	2624.83	5964.26	7163.43	4095.22	5419.85	5356.74	8148.96	2446.68	2032.73	5157.36	8446.34	378.95	4325.23	2791.22	3187.51	1050.28	2610.64
[6]-Gingerol	PDC	10.74	308.1946m/z	18191.2	7495.26	5018.91	2690.93	18575.2	1851.3	1982.78	2832.71	16964.9	4952.81	4281.22	1716.04	8855.96	2318.24	1725.1	2325	14184.3	2191.1	2590.28	3813.23	8004.57	970.558	3268.92
Tyr-Asn-Lys	PDC	10.74	441.2446m/z	10816.7	6850.65	5027.83	3055.49	9017.09	823.308	1048.58	4723.9	9678.13	792.749	5121.32	2569.3	4599.83	2659.95	2851	1413.43	6425.88	585.232	4022.27	1312.68	3954.87	378.063	3467.01
N-[2-[[4-(Diethylamino)butyl]amino]-6-(3,5-dimethoxyphenyl)pyrido[2,3-d]pyrimidin-7-yl]-N'-(1,1-dimethylethyl)urea	PDC	10.74	507.3087m/z	14977	0	0	0	9519.01	4839.93	0	0	13953.6	7151.88	0	0	11038.8	7153.88	0	0	12603.8	7630.68	0	0	14593.1	3445.21	0
2'-Hydroxy-2-methoxychalcone	PDC	10.74	526.2201m/z	12478.8	2156.58	3416.68	5175.21	5816.82	1685.78	2635.05	7323.63	4126.12	4950.57	5835.59	4596.13	7966.62	2390.04	2139.28	5361.05	6495.35	1132.19	4032.5	3712.86	0	920.993	2094.58
Tauroursodeoxycholic acid	PDC	10.74	544.2688m/z	1611.32	7752.42	5221.81	1066.99	1454.8	3216.57	1703.03	170.359	1683.49	2076.97	4562.18	699.05	1043.93	2832.85	810.529	2594.16	1360.34	5029.5	8248.98	3066.31	2734.32	2384.44	4766.17
Isoglobotriaose-.beta.-N(Acetyl)-Propargyl	PDC	10.74	601.2448m/z	0	0	0	0	0	0	0	0	0	0	0	0	0	0	0	0	0	676.239	0	0	0	155.914	0
Fumonisin B2	PDC	10.74	723.4264m/z	1141.25	7034.13	7158.91	7480.72	3334.76	6998.11	0	5174.1	4955.34	0	2737.47	6580.08	902.165	3250.26	5313.45	6989.34	3471.52	2269.26	6856.58	4476.85	0	3952.62	3315.57
Methyl 2-(4-chlorophenyl)acetate	PDC	10.77	149.0152m/z	0	0	0	0	0	0	0	0	0	0	474.813	0	0	0	0	0.0268318	0	0	0	0	0	0	0
(sec-Butylamino)(oxo)acetic acid	PDC	10.77	291.1550m/z	8485.33	9456.7	6531.15	9898.36	5392.38	8177.2	5319.52	10597.5	4332.92	10499.9	4628.88	9036.56	4696.31	7969.65	6093.75	11164.1	6227.26	2954.9	6383.36	10023.7	4294.13	2728.28	5244.38
His-Gly-Lys	PDC	10.77	305.1706m/z	3127.87	1231.72	2055.33	2286.02	2457.23	1027.06	1185.35	2505.16	2764.88	1667.7	1384.55	2169.24	1549.39	1440.22	1587.26	1864.74	2408.4	947.012	1877.49	2268.46	1179.34	723.537	1244.64
Propanoic acid, 3-[(1,4-dihydro-5,8-dimethoxy-1,4-dioxo-2-naphthalenyl)thio]-	PDC	10.77	323.0576m/z	2145.09	2520.75	391.064	1218.06	6395.65	285.292	522.226	663.707	1583.81	2336.36	2852.2	895.756	2435.94	637.27	188.109	388.427	3923.27	202.755	473.116	0	1811.53	0	536.076
Modiolide A	PDC	10.77	419.1684m/z	8540.36	2985.26	1544.37	2157.57	7866.44	953.714	900.524	1681.97	8890.92	2063.37	2319.77	2717.44	4869.25	2208.25	1000.5	1662.43	6381.58	1519.41	2193.47	3258.8	4742.31	1012.99	1228.47
Ruxolitinib	PDC	10.77	635.3077m/z	0	1522.05	1140.51	468.226	0	2030.32	1971.53	0	0	0	4866.56	2074.82	71.4546	0	5468.63	0	0	1279.14	595.016	0	193.526	2976.56	2312.64
8-iso-Prostaglandin A2-biotin	PDC	10.77	689.3681m/z	3161.99	14321.7	10354.9	10324.9	2956.7	18172.5	295.712	0	6733.24	3098.44	9341.73	4846.98	394.704	813.838	3913.02	3517.08	1818.56	17523.7	4002.17	1100.3	0.0584979	8523.51	3707.19
10-Hydroxy-2-decenoic acid	PDC	10.8	151.1112m/z	24292.8	19328	12814.2	17420.2	18629.5	7467.37	5375.36	12312.3	22853.5	14898.9	10537.4	14842.3	12180.7	11308	7189.91	15904.6	11288	5708.45	9249.23	14234.4	15045.7	4796.94	6932.2
cis-Jasmone	PDC	10.8	182.1531m/z	3778.08	3033.27	3332.13	6321.3	2891.88	2393.84	2662.4	9302.61	3077.97	4931.4	4206.86	6438.93	2393.04	3940.38	2868.29	7239.77	2918.96	1638.78	3558.51	7025.82	3180.65	1737.11	3409.03
Methyl linolenate	PDC	10.8	331.2033m/z	640.549	185.104	252.894	192.022	1135.98	2021.58	0	0	4053.53	3841.44	0	0	0	7620.07	482.431	343.559	0	1305.79	0	0	475.055	820.372	327.311
8,8-Dimethyl-2-oxo-9,10-dihydro-2H,8H-pyrano[2,3-f]chromene-9,10-diyl bis(3-methylbut-2-enoate)	PDC	10.8	449.1555m/z	7915.5	3943.77	2865.05	2224.62	7990.26	1917.74	1519.13	3213.24	4383.27	2487.56	3473.02	3025.99	6166.95	3138.3	1622.9	1721.82	4287.2	528.793	3349.14	931.963	3291.94	525.547	1670.95
Cucurbitacin D	PDC	10.8	516.3079m/z	26803	0	0	0	24824.4	6926.15	0	0	30807.9	13856.8	0	0	18706	15987.7	0	431.404	22973.2	11644.8	0	0	26974.6	7678.47	0
1-[3-(1,3-Benzodioxol-5-yl)propanoyl]piperidine	PDC	10.8	523.2816m/z	62491.4	371.306	209.143	0	63374.2	17447.4	0	0	74830.4	32711.6	0	0	46769.9	32208.6	0	76.281	57429.4	23682.2	0	519.687	73231.4	15611.8	44.5065
1,6-Bis(acetyloxy)-4,4,9,11b-tetramethyl-8-oxotetradecahydro-9,11a-methanocyclohepta[a]naphthalen-5-yl benzoate	PDC	10.8	525.2871m/z	356188	1645.42	2900.64	2111.75	316072	102113	1777.25	3141.69	368611	192131	1357.66	3082.41	208120	169941	1361.02	5543.93	244596	120731	882.916	6276.7	307519	74947.2	2907.4
1H-Pyrano[3',4':5,6]naphth[2,1-c]oxepin-3,8,11(9H)-trione, 5,12-bis(acetyloxy)dodecahydro-1,1,5a,7a,9,11b-hexamethyl-7-methylene-	PDC	10.8	536.2877m/z	11042.3	0	0	0	8152.07	1512.77	0	0	9651.4	3889.07	0	0	8306.06	2834.8	0	641.978	4124.17	2016.13	0	0	11279.1	1319.22	0
12-Hydroxy-4',4a,6a,7-tetramethyldocosahydrospiro[naphtho[2',1':4,5]indeno[2,1-b]furan-8,2'-pyran]-2-yl 6-O-hexopyranosylhexopyranoside	PDC	10.8	774.4606m/z	20296.5	0	770.614	38.2859	14643.7	6499.52	0	0	23340.4	12081.1	567.384	0	14965.4	9452.35	174.485	126.752	22977.5	6663.01	571.639	2629.72	15164.8	3608.83	984.018
Beauvericin	PDC	10.8	784.4189m/z	18180.2	1276.64	69.6902	2121.21	12955.9	3658.58	0	2211.39	18741.7	7097.69	0	0	9690.75	10638.3	0	6103.06	8382.69	4840.25	1313.63	4767.24	16754.2	1575.15	2107
3,5-Dimethyl-4-methoxybenzoic acid	PDC	10.82	180.0779n	18417.8	14406.9	11103.1	12892.4	15124.3	7420.52	6660.38	12993.7	18258.6	12612.2	13128.9	13474.7	14837.8	10749.2	8488.69	16882.7	12918.1	8153.69	12497.1	16541.9	19284	5320.82	7513.48
(4S,4aR)-4-(Hydroxymethyl)-3,4a,8,8-tetramethyl-4a,5,6,7,8,8a-hexahydronaphthalen-1(4H)-one	PDC	10.82	275.1407m/z	0	844.194	1656.4	4396.14	0	2149.95	3275.99	3246.76	0	5196.99	810.694	4886.85	0	2511.31	1272.09	4789.03	0	638.025	1131.96	3239.03	0	472.127	763.811
Thr-Val-Lys	PDC	10.82	347.2295m/z	5203.21	2135.55	1149.07	0	3136.05	1309.85	0	0	2141.11	930.716	260.023	0	748.869	626.418	204.728	0	3370.26	485.136	0	0	1315.04	282.435	347.164
His-Thr-Lys	PDC	10.82	367.2075m/z	15631.5	17433.8	13112	12648.6	14309.4	6354.9	7595.83	17085.2	15058.8	13045.8	11814.1	12131.7	8202.4	10923.6	8459.72	17117.3	10844.6	6593.17	13874.2	21066.2	11100.8	5076.93	10081.8
6-(4-Methylpiperazin-1-yl)-9H-purin-2-amine	PDC	10.82	484.3114m/z	0	0	0	0	0	572.13	3287.49	0	0	0	383.943	0	0	0	791.38	6.07485	0	0	0	0	0	369.774	739.72
Leu-Enkephalin	PDC	10.82	573.3020m/z	1142.88	3456.46	11596.4	4658.5	27.7933	2313.62	93.1651	0	1012.54	458.673	5908.28	3677.55	0	1122.84	5976.42	5255.02	359.956	4996.71	6009.39	2187.74	0	2723.28	2634.1
1(2H)-Pyrimidineacetamide, N-[(1S,3S,4S)-4-[[2-(2,6-dimethylphenoxy)acetyl]amino]-3-hydroxy-5-phenyl-1-(phenylmethyl)pentyl]tetrahydro-4-hydroxy-.alpha.-(1-methylethyl)-2-oxo-, (.alpha.S)-	PDC	10.82	689.3268m/z	3.92607	71884.1	140896	53731.4	1337.92	33734.2	2906.27	19810	0	6301.66	72144.8	28736.9	2414.71	18225.5	94542.5	12211.5	1119.71	49134.1	41011.9	7249.07	909.829	48824	68623.3
3-Methoxycyclohexanecarboxylic acid	PDC	10.85	123.0800m/z	11218.2	7791.57	5637.76	8323.13	8278.36	6624.91	5498.86	7300.68	9771.78	10092.2	5391.63	8488.6	6633.19	6602.03	4629.32	8023.22	8131.61	3749.68	5729.84	11927.5	7790.58	2972.91	4061.9
2,2-Dimethyl-4-pentenoic acid	PDC	10.85	279.1568m/z	117476	91558.4	66437.2	95591.5	94169.1	83898.9	69227.9	110721	103420	127235	67854.7	117946	78866.2	86865.2	59267.4	123679	82876.9	53808.1	76683.7	163371	111430	38907.4	54268.1
Rosmic acid	PDC	10.85	408.2029m/z	5334.27	0	0	0	4092.88	1111.16	0	0	7108.14	1632.82	0	0	3722.91	1488.41	0	0	2801.12	885.62	0	0	5552.1	984.091	0
Gly-Phe-Arg	PDC	10.85	411.2338m/z	4434.82	5135.66	4412.77	3803.53	4548.97	631.193	1268.68	3847.72	2393.96	1636.51	3342.95	1199.2	2465.61	2486.46	1786.64	1156.02	4825.16	1160.62	4635.74	420.346	3114.54	623.257	1974.11
Jervine	PDC	10.85	464.2579m/z	6021.68	5428.17	0	0	10497.7	3064.72	0	0	5543.24	8162.94	0	0	2018.47	6046.9	0	0	2694.78	4126.4	0	0	3025.94	2861.38	0
Ethanone, 1-[1-(4-fluorophenyl)-2,5-dimethyl-1H-pyrrol-3-yl]-2-(1-pyrrolidinyl)-	PDC	10.85	601.3354m/z	84.6823	0	0	0	23.9356	0	8844.03	0	0	16.9108	0	600.046	0	0	0	0	20.9046	0	0	0	38.4988	0	0
Glu-Arg	PDC	10.85	607.3154m/z	0	476.183	1966.94	733.082	0	3775.26	2561.61	1082.71	0	0	2101.08	1342.52	0	0	3794.65	1970.66	0	975.449	2137.84	0	0	4040.25	1813.95
Tripropylene glycol	PDC	10.88	157.1217m/z	29152.4	20548.6	14981.9	20934	29525.7	14169.2	10490.7	27546.8	29225.4	26743.6	18051.6	26585.1	23216	20468.3	14201.6	30518.7	25396.1	17177.3	22615.3	34094.3	34630.5	12033.2	15107.7
4-(Allyloxy)-2-hydroxybenzophenone	PDC	10.88	254.0932n	156933	56435.1	61391.1	56736.3	140977	40024.8	28317.9	92812.7	109368	69586.5	81917	55810	174539	64871	47599.7	68845.5	150923	18974.3	77113.4	65487.3	77345.1	26164.8	59123.7
(2-Chlorophenyl)(diphenyl)methanol	PDC	10.88	339.0525m/z	6902.35	2781.83	2655.4	2214.49	6087.82	1511.01	1142.09	3222.05	5525.7	2630.89	3237.36	1835.6	7785.21	2971.79	1732.14	2091.95	6233.69	514.965	3107.94	1430.16	4266.3	1061.43	2240.14
4-Methyl-3-nitrobenzoic acid	PDC	10.88	363.0830m/z	2237.5	2973.84	1921.37	2130.73	395.128	2039.58	522.188	1881.51	1080.88	4561.23	1912.21	1607.37	803.84	8227.28	4846.93	1388.34	238.095	2340.93	2679.15	1274.51	1697.44	1458.12	1756.14
Pro-Pro-Lys	PDC	10.88	385.1815m/z	24779.1	6124.61	6051.01	4341.74	22485.8	153.337	723.423	4130.07	28374.2	0	4615.7	995.057	13795.2	3626.94	1939	983.229	13286.4	2314.48	2967.46	1409.01	13080.5	424.748	2718.47
2,5-Diiodobenzoic acid	PDC	10.88	387.8409m/z	7332.86	1925.56	3205.1	5407.75	1303.01	2009.65	9102.89	6948.95	1461.21	0	1396.29	1395.31	761.107	0	2143.02	0	494.934	331.874	1354.49	0	0	1700.88	2951.77
Val-Tyr-Lys	PDC	10.88	431.2262m/z	0	6379.54	4922.53	3675.84	575.829	3169.13	981.58	2682.94	0	0	4388.42	394.006	0	420.521	1718.96	2710.14	0	945.145	2526.06	1877.77	472.578	3050.73	3238.17
[3-Hydroxy-1-oxo-1-(2,3,4,5,6-pentahydroxyhexoxy)decan-5-yl] 3,5-dihydroxydecanoate	PDC	10.88	538.3106m/z	124430	0	0	0	88849.1	31577.7	8.51619	0	114776	72734.4	0	533.86	78411.2	63466.3	0	0	84098.5	42448	0	0	108835	27139.3	0
Cyclohexanone, 2,6-bis(4-pyridinylmethylene)-, (2E,6E)-	PDC	10.88	570.2875m/z	9040.84	0	0	424.291	6495.58	1430.81	2446.12	0	8630.56	1339.01	0	0	4185.72	2036.31	885.782	0	3712.39	1478.31	0	0	5840.26	1307.17	0
Haploperoside E	PDC	10.88	669.2026m/z	8114.8	31022.1	20793.9	21537.5	2997.66	13152.6	10568.9	26497.2	4644.26	31396.7	16874.7	25066.7	953.055	30513.3	30843.2	22700	3761.09	11252.2	25327.9	28412.1	8168.4	10157.6	19369.4
Flubendiamide	PDC	10.88	682.0227m/z	18639.7	0	530.34	0	19014.3	6977.04	57.6006	0	22653.8	10359.9	0	0	6806.44	11300.6	541.953	0	13120.5	10003.4	0	1061.58	14026.3	5184.84	0
2-Hydroxy-4-(6-hydroxy-5,7-dimethoxy-4-oxo-4H-chromen-3-yl)phenyl 6-O-hexopyranosylhexopyranoside	PDC	10.88	687.2132m/z	36609.5	66561.3	43115.9	52100.9	13470.5	52156.2	21008.4	58953.1	25419.6	92867.3	64085.9	59500.3	12472.6	135957	109217	60038.9	20298.8	46247.3	66221.1	74855.8	51232.9	42772.7	63160.2
Enalaprilat tert-butyl ester	PDC	10.88	831.4548m/z	156947	10821.9	26944.4	4877.72	139315	52169	3630.35	4803.66	182210	108015	9427.96	7361.41	116310	111991	21231.5	5802.48	118660	67465.6	4738.84	14928.2	149340	54710.4	23795.4
1-(4-Pyridinyl)piperazine	PDC	10.9	163.1110m/z	15755.1	9552.61	7531.81	8495.13	12602.3	5509.66	4541.54	9333.48	14063.5	11754.1	7694.53	9412.76	9691.81	7668.9	6832.84	11651.2	9928.58	5908.69	7836.59	11563.2	12795.9	4711.18	6042.33
Bisphenol B	PDC	10.9	242.1296n	4035.23	2343.84	2101.02	2296.6	3877.44	1130.06	2344.6	3446.1	2272.36	2586.27	2114.47	3049.33	4469.96	1615.37	1285.48	2209.91	3688.71	446.288	1423.92	2184.05	1713.73	414.147	1007.11
2-O-(2,5,8,11,14-Penta(butan-2-yl)-4,7,10,13,16-pentaoxo-3,6,9,12,15-pentaoxaheptadecan-1-oyl)hexitol	PDC	10.9	273.1446m/z	3375.78	3727.54	1953.01	4312	1824.28	2986.4	3680.68	3606.75	1296.42	5447.98	1273.25	4149.05	1866.44	3426.88	1874.96	4435.43	2025.28	1798.19	2321.25	5019.22	2561.35	1258.25	1818.91
7.alpha.-(Thiomethyl)spironolactone	PDC	10.9	353.1919m/z	6460.63	7987.99	5359.9	6282.1	5472.11	2950.22	3640.67	9787.86	6854.92	5003.57	6439.3	5185.88	4509.39	6177.31	5482.37	7444.75	5350.96	3101.86	7646.4	6917.39	5261.72	2699.53	4429.25
5-[(Z)-16-(3,5-Dihydroxyphenyl)hexadec-12-enyl]benzene-1,3-diol	PDC	10.9	479.2572m/z	1438.52	4634.41	795.081	348.824	466.559	567.962	0	7864.42	0	3466.46	695.05	2142.22	0	3393.25	0	6280.89	1385.09	1371.33	561.567	10328.8	634.112	209.873	208.756
Pro-Met	PDC	10.9	493.2142m/z	9038.76	6370.3	6266.29	3805.97	7285	2441.06	3889.45	5583.05	7962.43	5949.27	4100.56	3156.4	6551.47	3098	1696.47	5749.96	4344.24	2634.75	4855.69	3932.21	5349.66	2234.1	5165.86
Ile-Met	PDC	10.9	525.2755m/z	7935.01	19566.8	5845.44	8062.82	4602.82	9858.82	3732.29	56807.8	6928.11	6337.08	3017.59	18670.4	4488.46	10969	3341.18	69278.9	2269.24	5119.72	13286.4	89010.8	9970.33	4588.78	3377.36
Sunitinib	PDC	10.9	814.4550m/z	0	8908.14	6710.81	3075.63	0	9647.88	954.136	2968.58	3522.92	5059.01	4231.76	2673.12	1644.23	1937.22	3298.98	3891.15	56.7488	2906.97	2027.78	9134.29	4436.87	5340.53	5393.44
2-(Dipentylamino)-2-(hydroxymethyl)-1,3-propanediol	PDC	10.93	244.2259m/z	0	0	0	0	0	0	0	0	0	0	0	0	0	0	0	0	0	0	0	0	0	0	0
Methyl 2-[(4-methylbenzoyl)amino]benzoate	PDC	10.93	283.1160m/z	28023.8	8811.51	5639.85	3981.23	23313.8	4144.74	2563.57	4048.69	20390.7	9416.57	6009.06	5651.18	13132	7748.99	3352.92	5275.67	16909	4005.94	5519.2	6111.31	14387.4	3430.69	4410.18
1-Decanoyl-2-hydroxy-sn-glycero-3-phosphocholine	PDC	10.93	394.2352m/z	9653.46	6281.87	0	288.529	8793.89	2358.74	0	0	3711.21	5191.17	0	0	1686.95	3949.76	0	0	4429.09	2807.92	0	0	3793.91	891.833	0
[truncated: 11,498 more rows]
