# Supplementary material for: Exploratory Metabolomics Underscores the Folate Enzyme ALDH1L1 as a Regulator of Glycine and Methylation Reactions
Source: Molecules. 2022 Dec 1;27(23):8394. doi: 10.3390/molecules27238394 (PMC9740053; doi:10.3390/molecules27238394)
Supplement: Supplementary file 1 [file molecules-27-08394-s001.zip › Rushing_Supplementary File S2.xlsx]

## Sheet: Sheet 1
Comparison of metabolites between WT and KO RT4 cells
Metabolite	Ontology Level	Retention Time (min)	Mass	p_values	FDR corrected p-value	median WT	median KO	fold change (KO/WT)	VIP
Threonine	OL1	0.66	119.0580n	5.94371e-05	0.003989	77901.2	29226.8	0.375178	1.12463
L-Cartinine	OL1	0.66	162.1120m/z	5.94371e-05	0.003989	2.86567e+06	651009	0.227175	6.89737
L-Alanine	OL1	0.66	90.0547m/z	5.94371e-05	0.003989	545881	125666	0.230208	3.22506
Creatine	OL1	0.7	131.0691n	5.94371e-05	0.003989	1.50071e+07	5.95364e+06	0.396721	14.6238
TRIGONELLINE	OL1	0.74	138.0544m/z	5.94371e-05	0.003989	42950.4	5174.89	0.120485	0.990831
N-Acetylglucosamine	OL1	0.74	204.0857m/z	5.94371e-05	0.003989	104793	29865.7	0.284996	1.4699
L-Serine	OL1	0.8	106.0496m/z	5.94371e-05	0.003989	21259	9541.09	0.448802	0.549123
4-Guanidinobutyric acid	OL1	0.92	146.0920m/z	5.94371e-05	0.003989	109089	40134.1	0.367902	1.22599
Succinic acid	OL1	1.45	118.0264n	5.94371e-05	0.003989	301130	102434	0.340165	2.20877
5'-DEOXYADENOSINE	OL1	3.53	252.1081m/z	5.94371e-05	0.003989	55126.7	5429.2	0.0984857	1.19276
5-AMINOLEVULINATE	OL2a	0.64	131.0578n	5.94371e-05	0.003989	126022	25810.7	0.204812	1.5872
L-Homoserine	OL2a	0.64	142.0470m/z	5.94371e-05	0.003989	24718.7	8696.47	0.351817	0.61843
CIS-4-HYDROXY-D-PROLINE	OL2a	0.66	132.0652m/z	5.94371e-05	0.003989	157917	35974.9	0.227809	1.86618
L-Asparagine	OL2a	0.66	155.0421m/z	5.94371e-05	0.003989	28757.5	7870.49	0.273685	0.73989
Hypotaurine	OL2a	0.66	219.0461m/z	5.94371e-05	0.003989	61765.2	13626.7	0.220621	1.09764
Glycine	OL2a	0.68	76.0391m/z	5.94371e-05	0.003989	184211	26264.4	0.142578	1.93838
GALACTOSAMINE	OL2a	0.74	179.0788n	5.94371e-05	0.003989	24256.7	7073.93	0.291627	0.646202
5-Hydroxypipecolic acid	OL2a	0.76	128.0702m/z	5.94371e-05	0.003989	24105.7	4404.77	0.182727	0.708803
7-Methylguanine	OL2a	1.31	166.0717m/z	5.94371e-05	0.003989	26918.9	5505.76	0.204531	0.752719
N-Acetylthreonine	OL2a	1.33	161.0682n	5.94371e-05	0.003989	32152.4	17554.9	0.545991	0.612813
N-Acetyl-beta-alanine	OL2a	1.36	114.0546m/z	5.94371e-05	0.003989	5278.54	2266.03	0.429292	0.284771
N-Acetyl-beta-alanine	OL2a	1.36	132.0652m/z	5.94371e-05	0.003989	148790	35749.3	0.240267	1.67686
Dimethylmalonic acid	OL2a	4.02	97.0281m/z	5.94371e-05	0.003989	2967.94	1683.07	0.567082	0.186393
N-ACETYLALANINE	OL2b	0.78	132.0657m/z	5.94371e-05	0.003989	126306	25350.2	0.200705	1.50678
GLUTARATE	OL2b	1.45	132.0420n	5.94371e-05	0.003989	52620.4	12342	0.234548	0.963003
Cytosine	OL2b	2.09	112.0503m/z	5.94371e-05	0.003989	18259.4	3033.83	0.166151	0.596625
Tetramethylthiourea	PDA	0.7	133.0796m/z	5.94371e-05	0.003989	556670	222729	0.400109	2.88059
1-(3-Fluorobenzoyl)-4-piperidinecarboxylic acid	PDA	11.17	252.1039m/z	5.94371e-05	0.003989	2134.28	538.674	0.252391	0.224052
Hemin cation	PDA	12.73	616.1748m/z	5.94371e-05	0.003989	150272	41496.8	0.276144	1.53826
D-Leucinamide, N-[(phenylmethoxy)carbonyl]-L-leucyl-N-[(1S)-1-formyl-3-methylbutyl]-	PDA	18.03	476.3118m/z	5.94371e-05	0.003989	19148.4	8405.95	0.438989	0.551962
1-Oleoyl-sn-glycero-3-phosphocholine	PDA	18.06	504.3431m/z	5.94371e-05	0.003989	29406.8	14588.4	0.496089	0.59977
1-Oleoyl-sn-glycero-3-phosphocholine	PDA	18.6	504.3433m/z	5.94371e-05	0.003989	70858.7	31805.6	0.448859	0.968805
1H,3H-Thieno[3,4-c]furan-1,3-dione	PDC	0.52	153.9723n	5.94371e-05	0.003989	25843.7	11523.1	0.445878	0.598305
2-Chloro-4-methyl-1,3-thiazole-5-sulfonamide	PDC	0.54	446.8861m/z	5.94371e-05	0.003989	201303	86380.1	0.429105	1.79095
N-(2-Iodophenyl)methanesulfonamide	PDC	0.56	616.8543m/z	5.94371e-05	0.003989	21134.9	7847.87	0.371323	0.56321
N-(Diaminophosphoryl)-2-nitroaniline	PDC	0.66	109.0280m/z	5.94371e-05	0.003989	7113.88	1386.77	0.194939	0.377919
4-(Difluoromethoxy)benzaldehyde	PDC	0.66	205.0671m/z	5.94371e-05	0.003989	33123.5	10031.8	0.302862	0.719341
2-(3,5-Difluorophenyl)benzonitrile	PDC	0.66	216.0618m/z	5.94371e-05	0.003989	36861.1	6216.65	0.168651	0.865397
Emetine N-oxide	PDC	0.68	249.1543m/z	5.94371e-05	0.003989	30708.6	10801.7	0.35175	0.69201
6-Phosphogluconic acid	PDC	0.8	259.0202m/z	5.94371e-05	0.003989	22516.1	3976.71	0.176616	0.633885
2-(3-Chloro-4-methylphenyl)-1,3-dioxo-5-isoindolinecarboxylic acid	PDC	0.83	299.0123m/z	5.94371e-05	0.003989	49326.5	15002	0.304137	0.945906
2-(3,5-Difluorophenyl)benzonitrile	PDC	0.92	216.0618m/z	5.94371e-05	0.003989	7586.59	2655.87	0.350074	0.338384
5-Hydroxy-3-(4-methoxyphenyl)-4-oxo-4H-chromen-7-yl 6-O-(6-deoxyhexopyranosyl)hexopyranoside	PDC	0.96	631.1411m/z	5.94371e-05	0.003989	335694	79274.3	0.23615	2.48044
Castanospermine	PDC	1.09	190.1068m/z	5.94371e-05	0.003989	1565.3	16633.8	10.6265	1.10823
S-Lactoylglutathione	PDC	1.11	412.1368m/z	5.94371e-05	0.003989	56374.6	17264.1	0.306239	0.941815
D-Aspartic acid	PDC	1.15	133.0371n	5.94371e-05	0.003989	18260.1	5056.38	0.276909	0.546004
N'-[(1E)-(5-Chloro-2-hydroxyphenyl)methylene]-2-morpholin-4-ylacetohydrazide	PDC	1.15	298.0953m/z	5.94371e-05	0.003989	56917.7	12003.5	0.210893	1.08708
4(3H)-Quinazolinone, 2-[(6-amino-9H-purin-9-yl)methyl]-5-methyl-3-(2-methylphenyl)-	PDC	1.15	397.1637m/z	5.94371e-05	0.003989	344334	64346.6	0.186873	2.59898
6-Methylsulfinylhexanenitrile	PDC	1.2	124.0583m/z	5.94371e-05	0.003989	116806	50426.7	0.431714	1.23395
2-(4,5-Dihydro-1H-imidazol-2-yl)pyridine	PDC	1.26	130.0764m/z	5.94371e-05	0.003989	4145.42	1626.71	0.392412	0.227928
L-Histidine	PDC	1.26	155.0690n	5.94371e-05	0.003989	67479.1	15486.5	0.2295	1.14346
1-(4-Methoxyphenyl)propane-1,2-diol	PDC	1.33	182.0947n	5.94371e-05	0.003989	18063.8	2926.21	0.161993	0.623831
Benzenesulfonamide, 3,4-dimethoxy-N-[4-(3-nitrophenyl)-2-thiazolyl]-	PDC	1.42	444.0302m/z	5.94371e-05	0.003989	60206.3	32055.2	0.532424	0.841335
(4-Chloro-5-methyl-3-nitro-1H-pyrazol-1-yl)acetic acid	PDC	1.45	202.9852m/z	5.94371e-05	0.003989	2579.41	489.997	0.189965	0.214564
4-(4-Morpholinyl)-1,3,5-triazin-2-ylamine	PDC	1.45	204.0856m/z	5.94371e-05	0.003989	32612.1	6431.32	0.197206	0.829417
[(3S,4aS,7R,8R,8aS)-3,4'-Dihydroxy-4,4,7,8a-tetramethyl-6'-oxospiro[2,3,4a,5,6,7-hexahydro-1H-naphthalene-8,2'-7,8-dihydro-3H-furo[2,3-e]isoindole]-2-yl] acetate	PDC	1.87	444.2370m/z	5.94371e-05	0.003989	15792.3	9380.63	0.594001	0.355784
3-(2-Thienyl)-1H-pyrazol-5-amine	PDC	1.97	179.0477m/z	5.94371e-05	0.003989	3370.76	1314.27	0.389903	0.215348
N-Isobutyl-3-methylbutanamide	PDC	10.05	157.1462n	5.94371e-05	0.003989	69874.4	20746.1	0.296905	1.04216
cis-Jasmone	PDC	10.8	182.1531m/z	5.94371e-05	0.003989	7025.82	3055.62	0.434913	0.322479
1,4-Piperazinediethanamine	PDC	11.28	172.1686m/z	5.94371e-05	0.003989	7362.23	2307.06	0.313364	0.340004
Enrofloxacin	PDC	11.59	382.1526m/z	5.94371e-05	0.003989	30800.3	6944.14	0.225457	0.812418
Protogenkwanin 4'-glucoside	PDC	13.5	946.3001m/z	5.94371e-05	0.003989	243129	125236	0.515102	1.75407
Bendroflumethiazide	PDC	13.6	860.1053m/z	5.94371e-05	0.003989	186663	76642.8	0.410594	1.58082
13-Hydroxy-9Z,11E-octadecadienoic acid, cholesteryl ester	PDC	14.76	355.2805m/z	5.94371e-05	0.003989	115273	2567.09	0.0222697	1.59473
Monoelaidin	PDC	14.86	379.2803m/z	5.94371e-05	0.003989	17827.6	1973.36	0.110691	0.65476
D-erythro-Sphinganine-1-phosphate	PDC	14.91	395.2753m/z	5.94371e-05	0.003989	6895.33	2670.87	0.387345	0.325067
Tamoxifen	PDC	17.29	132.0763m/z	5.94371e-05	0.003989	7080.12	3520.72	0.497268	0.293619
Cyclopenta[b]pyran-5-octanoic acid, octahydro-.epsilon.,2,6-trioxo-, (4aR,5R,7aS)-	PDC	17.93	343.1759m/z	5.94371e-05	0.003989	25626.2	9923.36	0.387235	0.624656
Arachidonoylthiophosphorylcholine	PDC	18.01	767.5418m/z	5.94371e-05	0.003989	128634	27772.2	0.2159	1.52764
4-[4-[(Dimethylamino)methyl]-2,5-dimethoxyphenyl]-2-methyl-2,7-naphthyridin-1-one	PDC	18.55	371.2073m/z	5.94371e-05	0.003989	49013	20655.9	0.421438	0.771406
3-(Benzylamino)cyclohex-2-en-1-one	PDC	18.6	420.2641m/z	5.94371e-05	0.003989	6561.62	2737.74	0.417235	0.303847
Benzenesulfonamide, 3,4-dimethoxy-N-[4-(3-nitrophenyl)-2-thiazolyl]-	PDC	2.07	444.0308m/z	5.94371e-05	0.003989	216195	96502.7	0.446369	1.74727
6-Hydroxynicotinonitrile	PDC	2.19	134.0443m/z	5.94371e-05	0.003989	12629.4	4053.93	0.320993	0.466754
1-Methyl-L-histidine	PDC	2.3	170.0916m/z	5.94371e-05	0.003989	6755.03	768.635	0.113787	0.351173
Glutaric acid	PDC	2.35	97.0282m/z	5.94371e-05	0.003989	5445.52	3318.09	0.609324	0.230968
4',5,7-Trihydroxy-3'-prenylflavanone	PDC	2.53	171.0725m/z	5.94371e-05	0.003989	128585	22609.5	0.175833	1.62933
4',5,7-Trihydroxy-3'-prenylflavanone	PDC	2.53	341.1377m/z	5.94371e-05	0.003989	12021.3	2397.09	0.199403	0.501067
Austocystin A	PDC	2.62	337.0264m/z	5.94371e-05	0.003989	30144.4	8811.97	0.292325	0.713287
Tetraethyl dithiopyrophosphate	PDC	2.62	345.0126m/z	5.94371e-05	0.003989	14095.8	3889.99	0.275969	0.497139
Diethyl methylphosphonate	PDC	2.8	166.0716m/z	5.94371e-05	0.003989	3412.08	738.49	0.216434	0.250242
2-[2-(2-Methoxyethoxy)ethoxy]acetic acid	PDC	3.14	178.0835n	5.94371e-05	0.003989	109772	1306.85	0.0119051	1.55594
trans-2-Butene-1,4-dicarboxylic acid	PDC	3.16	109.0281m/z	5.94371e-05	0.003989	1114.67	396.712	0.355901	0.132914
N-(Diaminophosphoryl)-2-nitroaniline	PDC	3.36	109.0280m/z	5.94371e-05	0.003989	1015.81	505.772	0.497899	0.103942
Copper gluconate	PDC	3.41	471.0658m/z	5.94371e-05	0.003989	112846	15423	0.136673	1.52953
Pyridine, 2-hydrazinyl-5-nitro-	PDC	3.58	137.0454m/z	5.94371e-05	0.003989	5803.61	927.67	0.159844	0.325778
Neomangiferin	PDC	3.63	203.0474m/z	5.94371e-05	0.003989	17828.3	5029	0.282079	0.546077
N-3-Hydroxyoctanoyl-L-homoserine lactone	PDC	3.85	208.1322m/z	5.94371e-05	0.003989	1485.56	371.56	0.250114	0.171868
2-(Phenylsulfanyl)benzoic acid	PDC	4.12	483.0713m/z	5.94371e-05	0.003989	207285	51578.6	0.24883	1.93766
3-(2,6-Dimethyl-4-morpholinyl)-N-phenylpropanamide	PDC	4.19	276.1792m/z	5.94371e-05	0.003989	28409.1	2753.86	0.0969358	0.796251
5-Nitro-1-benzothiophene-2-carbohydrazide	PDC	4.52	492.0766m/z	5.94371e-05	0.003989	36472.7	7777.91	0.213253	0.837155
Kartogenin	PDC	4.9	300.1016m/z	5.94371e-05	0.003989	8791.78	2736.07	0.311208	0.369116
4-(Trifluoromethoxy)-1H-indole-2-carboxylic acid	PDC	5.24	491.0686m/z	5.94371e-05	0.003989	95304.7	13973.1	0.146615	1.41792
2-Chloro-3,5-dinitrobenzamide	PDC	5.53	508.0020m/z	5.94371e-05	0.003989	38373.1	11658.2	0.303812	0.788527
2-Chloro-3,5-dinitrobenzamide	PDC	5.92	508.0018m/z	5.94371e-05	0.003989	14266.8	4255.03	0.298247	0.475972
5-Heptenoic acid, 7-[(1R,2R,3S,5S)-2-[(1E,3R)-3-(2,3-dihydro-1H-inden-2-yl)-3-hydroxy-1-propen-1-yl]-3-fluoro-5-hydroxycyclopentyl]-, 1-methylethyl ester, (5Z)-	PDC	6.93	428.2474m/z	5.94371e-05	0.003989	746.963	7839.26	10.4948	0.446
Sambutoxin	PDC	7.42	924.6134m/z	5.94371e-05	0.003989	22824.3	14148.4	0.619884	0.473828
2-Dec-9-enyl-3-hydroxypentanedioic acid	PDC	7.45	304.2105m/z	5.94371e-05	0.003989	7889.96	644.909	0.081738	0.3849
3-[3-(Trifluoromethyl)benzyl]piperidine	PDC	8.41	257.1346m/z	5.94371e-05	0.003989	8334.8	1276.35	0.153135	0.399446
(E)-5-(1,3-Benzodioxol-5-yl)-2,3-dihydroxy-1-piperidin-1-ylpent-4-en-1-one	PDC	8.93	284.1267m/z	5.94371e-05	0.003989	3443.82	712.668	0.206941	0.258857
Astragaloside I	PDC	8.95	868.4845n	5.94371e-05	0.003989	3592.63	340438	94.7601	3.27893
1-(2,4,5-Trichlorophenyl)hydrazine	PDD	0.56	174.9373m/z	5.94371e-05	0.003989	88449.4	33726	0.381302	1.14601
6-Fluoro-3-pyridinylboronic acid	PDD	0.64	164.0287m/z	5.94371e-05	0.003989	19932.1	6702.99	0.33629	0.518446
Methyl 5-[(2,4-dichlorophenoxy)methyl]-2-furoate	PDD	1.22	601.0006m/z	5.94371e-05	0.003989	37982.5	8517.24	0.224241	0.815305
1,2-Dipalmitoleoyl-sn-glycero-3-phosphocholine	PDD	17.93	743.5422m/z	5.94371e-05	0.003989	666833	365987	0.548844	2.80936
2-(2,6-Dimethylanilino)acetohydrazide	PDD	18.28	387.2504m/z	5.94371e-05	0.003989	60626.7	8148.79	0.134409	1.12478
1,2-Dilinoleoyl-sn-glycero-3-phosphocholine	PDD	18.55	795.5732m/z	5.94371e-05	0.003989	124173	43335.1	0.34899	1.42753
1,3,5-Trimethyl-2,4,6-tris(3,5-di-tert-butyl-4-hydroxybenzyl)benzene	PDD	18.58	813.5582m/z	5.94371e-05	0.003989	137218	58571.8	0.42685	1.43404
3-(4-Bromophenyl)-1H-pyrazole-4-carboxylic acid	PDD	2.4	549.9712m/z	5.94371e-05	0.003989	21128.6	10128.1	0.479354	0.529721
5-Aminooxindole	PDD	2.55	162.0754m/z	5.94371e-05	0.003989	6463.2	1800.15	0.278523	0.339062
Cytidine 2',3'-cyclic monophosphoric acid	PDD	2.62	306.0473m/z	5.94371e-05	0.003989	5804.97	1633.22	0.28135	0.316872
tert-Butyl 1-bromo-5,6-dihydroimidazo[1,5-a]pyrazine-7(8H)-carboxylate	PDD	2.62	346.0130m/z	5.94371e-05	0.003989	4676.09	880.111	0.188215	0.300405
6-Bromo-2-phenyl-4-quinolinecarboxylic acid	PDD	2.7	345.0240m/z	5.94371e-05	0.003989	4896.48	1070.41	0.218609	0.311392
2-Chloro-1-(5-chloro-2-methyl-1H-indol-3-yl)ethanone	PDD	2.7	500.0457m/z	5.94371e-05	0.003989	17055.6	4043.81	0.237096	0.577036
3-(4-Bromophenyl)-1H-pyrazole-4-carboxylic acid	PDD	3.01	549.9711m/z	5.94371e-05	0.003989	73646.4	31931.1	0.433573	1.06373
3-(4-Bromophenyl)-5,6-dihydroimidazo[2,1-b][1,3]thiazole	PDD	3.77	577.9658m/z	5.94371e-05	0.003989	12816.7	4867.14	0.379749	0.461435
3-(4-Bromophenyl)-1H-pyrazole-4-carboxylic acid	PDD	3.95	549.9705m/z	5.94371e-05	0.003989	55231	21184.8	0.383567	0.929972
3-(4-Bromophenyl)-1H-pyrazole-4-carboxylic acid	PDD	4.29	549.9707m/z	5.94371e-05	0.003989	52970.6	23141.2	0.436868	0.875462
3-Hydroxy-2-octylpentanedioic acid	PDD	4.65	274.1747m/z	5.94371e-05	0.003989	24943.8	12305.2	0.493317	0.584863
3-(4-Bromophenyl)-5,6-dihydroimidazo[2,1-b][1,3]thiazole	PDD	6.44	577.9655m/z	5.94371e-05	0.003989	11217.8	2735.65	0.243867	0.439667
Peruvoside	PDD	7.29	549.3075m/z	5.94371e-05	0.003989	16780.4	7222.07	0.430386	0.506973
4-Bromo-3-iodobenzoic acid	PDD	7.29	652.6955m/z	5.94371e-05	0.003989	92096.1	53044.8	0.575973	1.07868
3.beta.,5.beta.-Tetrahydrocortisone 3,21-diacetate	PDC	1.45	236.1212m/z	9.62146e-05	0.003989	301.511	0		0.0781508
Iminodiacetic acid	OL1	0.92	134.0442m/z	0.000118874	0.005556	50066.2	9208.9	0.183935	0.927688
L-Glutathione reduced	OL1	1.04	307.0826n	0.000118874	0.005556	205413537	8.99784e+07	0.438035	52.9136
Hydroxybutyrylcarnitine	OL1	1.54	248.1484m/z	0.000118874	0.005556	419233	67383.8	0.160731	2.8481
METHYLTHIOADENOSINE	OL1	4.88	297.0886n	0.000118874	0.005556	3.13858e+06	1.18347e+06	0.377071	6.93667
Citric acid	OL2a	1.15	192.0263n	0.000118874	0.005556	1.40449e+06	468851	0.333824	4.56381
3-hydroxyisobutyrate	OL2a	1.9	105.0543m/z	0.000118874	0.005556	4801.28	1514.19	0.315371	0.272699
Butenylcarnitine	OL2a	2.75	262.1643m/z	0.000118874	0.005556	162927	25102.6	0.154073	1.71225
S-Lactoylglutathione	OL2b	3.43	379.1035n	0.000118874	0.005556	42721	10937.8	0.256028	0.835677
Adenine	OL2b	4.88	136.0615m/z	0.000118874	0.005556	219017	80218.4	0.366266	1.80877
Tiglylcarnitine	OL2b	5.14	266.1374m/z	0.000118874	0.005556	25463.1	3019.11	0.118568	0.694879
Flumequine	PDA	0.72	244.0778m/z	0.000118874	0.005556	15036.6	4360.86	0.290015	0.501993
Methacholine cation	PDA	0.84	160.1328m/z	0.000118874	0.005556	1.47522e+06	307046	0.208136	4.97106
2-(2-Thienyl)acetamide	PDA	1.04	142.0317m/z	0.000118874	0.005556	124573	55512.4	0.44562	1.30344
(4-Oxo-1,3-thiazolidin-3-yl)acetic acid	PDA	1.04	161.0141n	0.000118874	0.005556	1.93037e+06	841611	0.435984	5.14934
Adenosine 5'-diphosphate	PDA	1.22	428.0355m/z	0.000118874	0.005556	1.86487e+06	941561	0.504895	4.48481
(1s,3s)-3-(Aminomethyl)cyclobutan-1-ol	PDC	0.52	84.0805m/z	0.000118874	0.005556	11068.9	3300.14	0.298145	0.413105
3,6-Difluoro-2-methoxybenzonitrile	PDC	0.64	169.0345n	0.000118874	0.005556	557793	276388	0.495502	2.54694
Decamethylcyclopentasiloxane	PDC	0.66	354.0754m/z	0.000118874	0.005556	54302.9	19330.5	0.355976	0.867138
4-Methoxy-N-(2-phenylethyl)benzenesulfonamide	PDC	0.74	291.0938n	0.000118874	0.005556	107604	32373.4	0.300857	1.40651
3-(2-Thienyl)-1H-pyrazole-4-carbaldehyde	PDC	0.78	192.0317m/z	0.000118874	0.005556	13310	2870.88	0.215693	0.544525
Indapamide	PDC	0.78	404.0239m/z	0.000118874	0.005556	23007.6	7199.94	0.312938	0.644781
trans-2-Butene-1,4-dicarboxylic acid	PDC	0.9	144.0419n	0.000118874	0.005556	44824.7	17819.6	0.39754	0.772358
Harmane	PDC	0.9	196.0958m/z	0.000118874	0.005556	3793.88	618.65	0.163065	0.266846
4-Amino-3-hydroxytetrahydrothiophene 1,1-dioxide	PDC	1.04	116.0161m/z	0.000118874	0.005556	27019.4	12040	0.445604	0.609034
Di(4-morpholinyl)dithioperoxyanhydride	PDC	1.04	307.9918m/z	0.000118874	0.005556	461098	208793	0.452816	2.52938
4-Phenyl-2-(1-piperazinyl)quinazoline	PDC	1.04	308.1881m/z	0.000118874	0.005556	472095	195262	0.413607	2.52496
trans-2-Butene-1,4-dicarboxylic acid	PDC	1.15	109.0281m/z	0.000118874	0.005556	7910.26	2542.01	0.321355	0.35383
Tetramethylthiourea	PDC	1.15	133.0796m/z	0.000118874	0.005556	9617.24	2692.38	0.279953	0.408805
4-Chloro-3,5-dinitrobenzamide	PDC	1.15	508.0018m/z	0.000118874	0.005556	4.25601e+06	1.67274e+06	0.39303	7.66817
Spiro[3H-indole-3,3'-pyrrolidine]-1(2H)-acetic acid, 5-chloro-1'-[(2-fluorophenyl)methyl]-2,2',5'-trioxo-	PDC	1.24	416.0551m/z	0.000118874	0.005556	17031.6	7971.48	0.468042	0.504332
N'-tert-Butyl-N,N-dimethylsulfamide	PDC	1.52	91.0540m/z	0.000118874	0.005556	123314	76662.7	0.621688	0.941885
cis-3-Hexenyl tiglate	PDC	1.99	114.0545m/z	0.000118874	0.005556	4739.06	2465	0.520145	0.220257
2-[[3,4-Dihydroxy-4-(hydroxymethyl)oxolan-2-yl]oxymethyl]-6-[(2-hydroxy-4,7,7-trimethyl-5-bicyclo[2.2.1]heptanyl)oxy]oxane-3,4,5-triol	PDC	13.5	946.4819m/z	0.000118874	0.005556	235304	129447	0.550126	1.70173
2-Linoleoylglycerol	PDC	17.93	393.2402m/z	0.000118874	0.005556	8381.65	4335.15	0.517218	0.322311
N-Demethylmifepristone	PDC	18.08	848.5372m/z	0.000118874	0.005556	42580.2	11106.6	0.260839	0.789539
[(1R,3aR,4R,8aS)-8a-Hydroxy-3a,6-dimethyl-3-oxo-1-propan-2-yl-2,4,7,8-tetrahydro-1H-azulen-4-yl] 4-methoxybenzoate	PDC	18.55	369.2070m/z	0.000118874	0.005556	13704.7	6049.49	0.441416	0.422807
3-(2-Thienyl)-1H-pyrazole-4-carbaldehyde	PDC	2.4	192.0317m/z	0.000118874	0.005556	7887.46	2013.41	0.255268	0.348353
Aceclofenac	PDC	2.7	354.0292m/z	0.000118874	0.005556	6580.61	1014.51	0.154167	0.350016
Voriconazole	PDC	3.06	367.1490m/z	0.000118874	0.005556	240323	86372.6	0.359402	1.97885
1-(1-Methylindol-5-yl)-3-(3-pyridyl)urea	PDC	3.56	280.1276m/z	0.000118874	0.005556	141.902	2399.4	16.9088	0.190758
1-[2-Oxo-2-(1-piperidinyl)ethyl]piperazine	PDC	3.65	234.1586m/z	0.000118874	0.005556	219866	61489.6	0.279668	1.83392
2,3-Quinolinedicarboxylic acid	PDC	4.07	200.0342m/z	0.000118874	0.005556	1553.22	344.011	0.221482	0.154709
N-(4-Methoxybenzyl)(2-nitrophenyl)methanamine	PDC	4.88	137.0648m/z	0.000118874	0.005556	5990.41	1992.38	0.332596	0.311905
16-Oxocafestol	PDC	4.9	298.1891m/z	0.000118874	0.005556	6006.25	2085.91	0.347289	0.306065
2-Chloro-3,5-dinitrobenzamide	PDC	5.05	508.0013m/z	0.000118874	0.005556	20030.6	5590.29	0.279088	0.582872
3-[4-Hydroxy-3-(1,1,4,4,7-pentamethyltetralin-6-yl)phenyl]acrylic acid	PDC	6.26	365.2120m/z	0.000118874	0.005556	604.371	2653.89	4.39116	0.256035
4-(3,4-Difluorophenoxy)piperidine	PDC	6.6	196.0935m/z	0.000118874	0.005556	4116.27	629.622	0.152959	0.284844
Aegeline	PDC	9.02	298.1424m/z	0.000118874	0.005556	2243.32	978.202	0.436051	0.170224
Prostaglandin E2 p-benzamidophenyl ester	PDC	9.59	530.2918m/z	0.000118874	0.005556	414.264	8544.74	20.6263	0.549455
Naphthol-AS-bi-N-acetyl-.beta.-D-glucosaminide	PDD	2.88	613.0578m/z	0.000118874	0.005556	34450.6	10263.5	0.29792	0.761401
3-(4-Bromophenyl)-1H-pyrazole-4-carboxylic acid	PDD	3.36	549.9708m/z	0.000118874	0.005556	53961.7	21715.8	0.40243	0.822222
3-(4-Bromophenyl)-1H-pyrazole-4-carboxylic acid	PDD	4.75	549.9706m/z	0.000118874	0.005556	36387.1	13154.7	0.361521	0.721848
3-Thiophenecarboxylic acid, 2-[(3-bromobenzoyl)amino]-4,5-dimethyl-, methyl ester	PDD	6.52	752.0121m/z	0.000118874	0.005556	32452.6	6419.78	0.19782	0.799164
Metosulam	PDD	7.42	856.9995m/z	0.000118874	0.005556	145916	82205.9	0.563378	1.22036
4-Hydroxybenzoic acid	PDC	0.64	161.0203m/z	0.000165095	0.003989	493.616	0		0.104175
Carbamylcholine cation	PDC	14.57	312.2601m/z	0.000165095	0.003989	564.917	0		0.138468
DEOXYCARNITINE	OL1	0.72	146.1171m/z	0.000237749	0.008145	674139	309421	0.458987	2.7856
SPERMINE	OL1	0.9	102.1148m/z	0.000237749	0.008145	11725.6	4262.21	0.363496	0.400308
Nicotinamide	OL1	1.2	123.0550m/z	0.000237749	0.008145	2.36167e+06	1.05361e+06	0.446128	5.40021
Deoxycholic acid	OL1	14.91	392.2914n	0.000237749	0.008145	523433	190983	0.364866	2.75041
ADENOSINE	OL1	2.5	267.0959n	0.000237749	0.008145	9.23931e+06	3.12644e+06	0.338384	12.4204
1-METHYLADENOSINE	OL1	3.77	282.1185m/z	0.000237749	0.008145	71666.5	28615.1	0.399282	0.984166
GALACTOSE	OL2a	0.64	180.0629n	0.000237749	0.008145	2.83167e+06	1.19857e+06	0.423273	5.56039
GALACTOSE	OL2a	0.64	219.0257m/z	0.000237749	0.008145	558304	196306	0.351611	2.91344
Glycylproline	OL2a	0.9	155.0809m/z	0.000237749	0.008145	9039.69	2479.59	0.274301	0.344833
CYTIDINE MONOPHOSPHATE	OL2a	0.92	323.0507n	0.000237749	0.008145	1.22167e+06	302629	0.247718	4.3161
Gamma-Glutamylcysteine	OL2a	1.05	215.0473m/z	0.000237749	0.008145	25451.1	9714.5	0.381694	0.599523
SPERMINE	OL2b	1.36	102.1149m/z	0.000237749	0.008145	33217	14436.9	0.434624	0.620656
Methyl(prop-2-yn-1-yl)(propan-2-yl)amine	PDA	0.52	111.1044n	0.000237749	0.008145	536301	170403	0.317738	2.90927
1-.beta.-D-Arabinofuranosyluracil 5'-monophosphate	PDA	1.18	324.0345n	0.000237749	0.008145	211831	61937.8	0.292393	1.86088
Adenine	PDA	2.5	136.0615m/z	0.000237749	0.008145	858219	319376	0.372138	3.74537
.beta.-Nicotinamide adenine dinucleotide phosphate	PDC	0.92	383.5343m/z	0.000237749	0.008145	33678.9	15191.9	0.45108	0.67004
Benzoylthiourea	PDC	1.04	181.0434m/z	0.000237749	0.008145	33103.1	13021.9	0.393374	0.665933
6-Amino-2-imino-5-nitroso-2,3-dihydro-4(1H)-pyrimidinone	PDC	1.04	311.0970m/z	0.000237749	0.008145	57263.8	22362.5	0.390518	0.89288
.beta.-Nicotinamide adenine dinucleotide phosphate	PDC	1.13	372.5433m/z	0.000237749	0.008145	26411.6	8514.36	0.322372	0.595972
Medroxyprogesterone	PDC	1.18	123.0798m/z	0.000237749	0.008145	9687.54	3990.24	0.411894	0.341425
N-(2-Pyridinyl)benzenesulfonamide	PDC	1.36	469.1001m/z	0.000237749	0.008145	11081.8	1404.33	0.126723	0.490281
3-((1-(2-Carbamoylanilino)-1-oxopropan-2-yl)amino)-3-oxopropanoic acid	PDC	1.65	338.0730m/z	0.000237749	0.008145	21334.6	8074.75	0.378482	0.526393
Scriptaid	PDC	1.67	349.1166m/z	0.000237749	0.008145	5.47544e+06	1.91603e+06	0.349932	8.44755
2-(2-Thienylcarbonyl)benzoic acid	PDC	1.99	215.0151m/z	0.000237749	0.008145	59412.9	25372.2	0.427048	0.863698
L-Saccharopine	PDC	10.36	309.1657m/z	0.000237749	0.008145	22543.5	17150.6	0.760778	0.408587
1-(1Z-Octadecenyl)-2-(4Z,7Z,10Z,13Z,16Z,19Z-docosahexaenoyl)-sn-glycero-3-phosphocholine	PDC	11.28	850.6334m/z	0.000237749	0.008145	23301.5	2845.21	0.122104	0.632859
Securiterpenoside	PDC	13.1	278.1013n	0.000237749	0.008145	39108.7	21628.6	0.553038	0.664052
Cyclohexanecarboxamide, N-[2-[4-(2-methoxyphenyl)-1-piperazinyl]ethyl]-N-2-pyridinyl-	PDC	13.5	867.5244m/z	0.000237749	0.008145	322061	154818	0.480711	1.90354
Ecdysone	PDC	13.5	946.6641m/z	0.000237749	0.008145	156674	76096.4	0.485699	1.37357
Diprotin B	PDC	13.6	341.2284m/z	0.000237749	0.008145	4489.04	1553.25	0.346009	0.251281
.alpha.-Aminodiphenylacetic acid	PDC	13.6	84.0329m/z	0.000237749	0.008145	12627.5	5943.54	0.470681	0.357959
Thymol blue	PDC	13.73	950.3921m/z	0.000237749	0.008145	25803.4	11954.9	0.463308	0.632743
4-Hydroxypropranolol .beta.-D-glucuronide	PDC	14.05	920.4032m/z	0.000237749	0.008145	36345.1	16418.5	0.45174	0.692551
2,3-Dihydroxypropyl octadecanoate	PDC	15.33	381.2960m/z	0.000237749	0.008145	18993.3	2589.76	0.136351	0.576864
2,3-Dihydroxypropyl octadecanoate	PDC	15.95	381.2964m/z	0.000237749	0.008145	13947.2	4302.09	0.308455	0.464203
2-(1-Piperazinyl)-N-(2-pyridinylmethyl)ethanamine	PDC	16.47	441.3434m/z	0.000237749	0.008145	23458.7	71.8068	0.00306099	0.693117
Tamoxifen	PDC	19.42	132.0763m/z	0.000237749	0.008145	4345.72	2376.5	0.546859	0.227819
Propylthiourea	PDC	2.5	136.0904m/z	0.000237749	0.008145	2607.29	884.152	0.339107	0.212352
Lacosamide	PDC	2.5	137.0646m/z	0.000237749	0.008145	34223.8	11803.1	0.344879	0.766196
4-Amino-N-(2,4-difluorophenyl)benzenesulfonamide	PDC	2.5	268.0232m/z	0.000237749	0.008145	25890.4	7981.23	0.30827	0.670731
Palmitoyleicosapentaenoyl phosphatidylcholine	PDC	2.5	268.1825m/z	0.000237749	0.008145	27259.2	7584.1	0.278222	0.657375
Met-His	PDC	2.5	269.1063m/z	0.000237749	0.008145	1.09924e+06	353880	0.321933	4.27803
4'-(Trifluoromethyl)-2-biphenylcarboxylic acid	PDC	2.53	249.0529m/z	0.000237749	0.008145	73202.1	8501.09	0.116132	1.31458
1-[3-(Trifluoromethyl)benzenesulfonyl]pyrrolidine-2-carboxylic acid	PDC	2.62	346.0317m/z	0.000237749	0.008145	7846.53	1735.68	0.221203	0.369486
1-(2-Fluorobenzyl)-3-iodo-1H-pyrazolo[3,4-b]pyridine	PDC	2.62	386.0147m/z	0.000237749	0.008145	12518	3860.87	0.308425	0.428461
{[4-(4-Chlorophenyl)-3-cyano-6-phenyl-2-pyridinyl]sulfanyl}acetic acid	PDC	2.7	364.0218m/z	0.000237749	0.008145	12072.2	2567.66	0.212693	0.4501
2-(2-Thienylcarbonyl)benzoic acid	PDC	2.83	215.0150m/z	0.000237749	0.008145	19592.6	8856.14	0.452015	0.507924
Gly-Asp	PDC	2.98	191.0668m/z	0.000237749	0.008145	1048.87	270.097	0.257512	0.113252
3-[(2-Aminophenyl)thio]-1,3-diphenyl-1-propanone	PDC	3.11	372.0824m/z	0.000237749	0.008145	6084.59	2845.1	0.46759	0.278511
Lys-Tyr	PDC	3.19	310.1748m/z	0.000237749	0.008145	27239.8	10618.8	0.389825	0.622429
Gln-Lys	PDC	3.23	274.1633m/z	0.000237749	0.008145	22633.4	4364.87	0.192851	0.600767
L-Xylulose	PDC	3.51	150.0523n	0.000237749	0.008145	3328.69	987.233	0.296583	0.216036
Val-Asp-Lys	PDC	3.51	383.1913m/z	0.000237749	0.008145	550.944	2935.19	5.32757	0.794918
Phloroacetophenone	PDC	3.65	85.0281m/z	0.000237749	0.008145	121606	32795.1	0.269683	1.32207
2-[(4-Chlorophenyl)sulfonyl]-1,4-benzenediol	PDC	4.88	298.0012m/z	0.000237749	0.008145	4728.33	1783.46	0.377187	0.284583
Octanediamide, N1-(2-aminophenyl)-N8-phenyl-	PDC	5.17	322.1925m/z	0.000237749	0.008145	346.832	1537.16	4.43201	0.227736
5-(4-Chloro-3-nitrophenyl)-1,3,4-thiadiazol-2-ylamine	PDC	6.99	512.9732m/z	0.000237749	0.008145	4944.08	2303.08	0.465826	0.216288
Ser-Gln-Arg	PDC	7.42	801.3968m/z	0.000237749	0.008145	17489.1	6887.84	0.393836	0.459957
Olodaterol	PDC	8.04	369.1793m/z	0.000237749	0.008145	61.8813	13440.2	217.193	0.777618
Vindoline	PDC	8.93	457.2317m/z	0.000237749	0.008145	1513.03	365541	241.596	3.71383
Methyl nomilinate	PDC	9.59	579.2775m/z	0.000237749	0.008145	1244.05	36545.7	29.3764	1.27034
Ethyl 2(2-pyridyl)-4-(bromomethyl)thiazole-5-carboxylate	PDD	0.48	174.9843m/z	0.000237749	0.008145	2521.25	1335.33	0.529631	0.158608
4-Quinazolinamine, 7-[2-[2-(dimethylamino)ethoxy]ethoxy]-2-(hexahydro-4-methyl-1H-1,4-diazepin-1-yl)-6-methoxy-N-(1-methyl-4-piperidinyl)-	PDD	13.6	1031.7267m/z	0.000237749	0.008145	168972	76300.2	0.451556	1.39302
1,2-Distearoyl-sn-glycero-3-phospho-L-serine	PDD	18.4	774.5675m/z	0.000237749	0.008145	25834.9	3362.53	0.130154	0.75315
6-Bromo-4-(4-methyl-1-piperazinyl)quinazoline	PDD	2.62	329.0377m/z	0.000237749	0.008145	3489.43	828.113	0.237321	0.231349
5-Bromo-2'-deoxyuridine	PDD	4.1	350.9572m/z	0.000237749	0.008145	308801	169368	0.548469	1.75411
5-Bromo-2'-deoxyuridine	PDD	5.09	350.9571m/z	0.000237749	0.008145	113474	54915.9	0.483951	1.12857
3-(4-Bromophenyl)-1H-pyrazole-4-carboxylic acid	PDD	5.63	549.9707m/z	0.000237749	0.008145	59535.1	19827.9	0.333046	0.888869
Cyclopropanecarboxamide, N-[(1S)-2-[4-(5-bromo-2,3-dihydro-2-oxo-1H-benzimidazol-1-yl)-1-piperidinyl]-1-methylethyl]-2-phenyl-, (1R,2R)-	PDD	6.91	993.3056m/z	0.000237749	0.008145	1.11275e+06	454362	0.408321	3.96559
Gly-Asn-Lys	PDD	8.33	652.3711m/z	0.000237749	0.008145	41440.3	10231.5	0.246898	0.92705
5-Bromo-1-phenyl-1H-pyrazole-4-carbonitrile	PDD	0.64	291.9453m/z	0.000249788	0.003989	1929.32	0		0.217393
Acetylsyringic acid	PDC	1.45	205.0494m/z	0.000320824	0.005556	1721.23	0		0.1956
4-Quinazolinamine, 7-[2-[2-(dimethylamino)ethoxy]ethoxy]-2-(hexahydro-4-methyl-1H-1,4-diazepin-1-yl)-6-methoxy-N-(1-methyl-4-piperidinyl)-	PDC	13.97	498.3535m/z	0.00034445	0.003989	7503.83	0		0.415549
13-Hydroxy-9Z,11E-octadecadienoic acid, cholesteryl ester	PDC	14.76	333.2984m/z	0.00034445	0.003989	9833.78	0		0.453993
(3-Hydroxy-2,6,6-trimethylcyclohex-1-en-1-yl)methyl .beta.-D-glucopyranoside	PDC	4.42	350.2159m/z	0.00034445	0.003989	4417.35	0		0.3456
SPERMIDINE	OL1	0.52	146.1648m/z	0.00041606	0.01089	2.78288e+06	1.00578e+06	0.361418	6.49032
L-Glutamic acid	OL1	0.66	147.0527n	0.00041606	0.01089	1.21435e+06	613607	0.505295	4.05112
OXOPROLINE	OL1	1.24	129.0424n	0.00041606	0.01089	2.98769e+06	1.60541e+06	0.537343	5.34601
Pterine	OL1	1.9	164.0563m/z	0.00041606	0.01089	176121	50376.4	0.286032	1.62779
Sarcosine	OL2a	0.66	122.0808m/z	0.00041606	0.01089	134.572	144208	1071.61	2.45916
Proline betaine	OL2a	0.98	144.1014m/z	0.00041606	0.01089	34982.8	9644.49	0.275692	0.635125
alpha-ketoglutarate	OL2a	1.18	129.0180m/z	0.00041606	0.01089	70385.3	20116.9	0.285811	1.04319
D-Ribose-5-phosphate	OL2a	1.18	213.0148m/z	0.00041606	0.01089	23525.9	4399.8	0.18702	0.554085
Propionyl Glycine	OL2a	1.71	131.0588n	0.00041606	0.01089	94515.3	41104.5	0.434897	1.09188
7-Ketochenodeoxycholate	OL2a	13.81	413.2649m/z	0.00041606	0.01089	3085.91	1326.13	0.429739	0.201965
Threonine	OL2b	1.24	119.0580n	0.00041606	0.01089	153896	83562.9	0.542984	1.23536
Hypoxanthine	OL2b	2.6	137.0455m/z	0.00041606	0.01089	766610	294548	0.384221	3.36837
Creatine	OL2b	3.46	132.0764m/z	0.00041606	0.01089	4120.87	1518.15	0.368405	0.246991
Adenosine 5'-diphosphate	PDA	0.8	428.0355m/z	0.00041606	0.01089	2.4586e+06	1.14789e+06	0.466886	5.28932
Miltefosine	PDA	15.66	408.3224m/z	0.00041606	0.01089	15948.6	4205.4	0.263684	0.477062
1-(1Z-Octadecenyl)-2-(4Z,7Z,10Z,13Z,16Z,19Z-docosahexaenoyl)-sn-glycero-3-phosphocholine	PDA	18.4	817.5962n	0.00041606	0.01089	336571	165560	0.491901	1.99038
1-Palmitoyl-2-linoleoyl-rac-glycerol	PDA	19.19	592.5053n	0.00041606	0.01089	263707	89865.8	0.340779	2.06027
Ile-Asp	PDA	2.67	247.1277m/z	0.00041606	0.01089	3609.28	1605.27	0.444762	0.211284
Pro-Glu-Arg	PDA	3.31	401.2132m/z	0.00041606	0.01089	26233.7	16474.8	0.628	0.542636
Stachydrine	PDA	3.65	144.1014m/z	0.00041606	0.01089	28370.8	7923.66	0.279289	0.657843
Benzamide, 2-chloro-5-nitro-N-phenyl-	PDC	0.64	150.0132m/z	0.00041606	0.01089	4952.08	2001.25	0.404122	0.250487
N-(4-Fluorophenyl)-N'-1,3-thiazol-2-ylurea	PDC	0.66	238.0438m/z	0.00041606	0.01089	44147.2	12068.3	0.273366	0.861065
5-Fluoro-2-[(methylsulfonyl)amino]benzoic acid	PDC	0.68	234.0238m/z	0.00041606	0.01089	8916.3	1948.53	0.218536	0.367562
4-Chloro-6-(3-Methoxypropylamino)-2-methylthiopyrimidine	PDC	0.72	212.0418m/z	0.00041606	0.01089	85767.1	35941.2	0.419056	1.02587
2-Amino-2-methyl-1,3-propanediol	PDC	0.72	70.0650m/z	0.00041606	0.01089	26844	9943.45	0.370416	0.631158
Adenosine 5'-diphosphate	PDC	0.84	465.9913m/z	0.00041606	0.01089	26658.4	10202.3	0.382705	0.629862
Ethofumesate	PDC	0.87	155.0420m/z	0.00041606	0.01089	6150.31	1502.04	0.244222	0.277902
.beta.-Nicotinamide adenine dinucleotide	PDC	1.22	343.5514m/z	0.00041606	0.01089	18290.5	10474.8	0.572688	0.453396
Betaine aldehyde cation	PDC	1.29	85.0883m/z	0.00041606	0.01089	2827.27	1388.73	0.491193	0.172929
4-Methylbenzenecarboximidamide	PDC	1.36	148.0963m/z	0.00041606	0.01089	1621.1	526.269	0.324636	0.144417
4-Methoxythiobenzamide	PDC	1.47	181.0521m/z	0.00041606	0.01089	15000.6	1574.48	0.104962	0.552534
Diethylene glycol 2-ethylhexyl ether	PDC	1.71	263.1588m/z	0.00041606	0.01089	44065.9	26301.2	0.59686	0.698643
Cys-Thr	PDC	1.83	205.0632m/z	0.00041606	0.01089	98486.8	20436.8	0.207508	1.17792
Pyrrocidine B	PDC	10.1	996.6079m/z	0.00041606	0.01089	75294.2	36299.5	0.482102	0.850658
His-Ile-Lys	PDC	11.09	221.1135m/z	0.00041606	0.01089	1614.5	1091.71	0.676189	0.12752
15-Ethenyl-2-hydroxy-9,11,12a,13-tetramethyl-2,3,8b,9,10,11,12,12a,12b,15,15a,15b-dodecahydro-1aH-2,16a-(epiminomethano)-4,7-ethenofluoreno[9,1-bc]oxireno[f]oxacyclotridecine-16,17(8aH)-dione	PDC	11.67	1029.5228m/z	0.00041606	0.01089	61661.4	22844	0.370475	0.889641
4-(4-Morpholinyl)-1,3,5-triazin-2-ylamine	PDC	12.2	204.0856m/z	0.00041606	0.01089	5181.11	1985.51	0.38322	0.264565
3-Aminothieno[2,3-b]pyridine-2-carboxylic acid	PDC	12.36	411.0189m/z	0.00041606	0.01089	5834.7	2648.05	0.453845	0.283974
Farnesyl acetate	PDC	12.97	303.1723m/z	0.00041606	0.01089	30390.6	11108.2	0.365514	0.682786
(11E)-4-((2,6-Dideoxy-4-O-(2-methoxy-6-methylbenzoyl)hexopyranosyl)oxy)-22-hydroxy-15,21a-dimethyl-18,21-dioxo-1,2,3,4,4a,6a,7,8,9,10,12a,15,16,21,21a,21b-hexadecahydro-16a,19-(metheno)benzo[e]naphtho[2,1-m][1,4]dioxacyclopentadecine-14(18H)-carboxylic acid	PDC	13	774.3391m/z	0.00041606	0.01089	14361.1	4060.23	0.282725	0.419581
3,5-Dihydroxybenzenemethanol	PDC	13.1	140.0470n	0.00041606	0.01089	12492.5	7630.53	0.61081	0.350715
N-Arachidonoyl-.gamma.-aminobutyric acid	PDC	13.29	389.2913n	0.00041606	0.01089	21900.9	6053.87	0.276421	0.565588
16-Oxokahweol	PDC	15.35	565.3336m/z	0.00041606	0.01089	1295.16	7431.8	5.73813	0.372161
8Z,14Z-Eicosadienoic acid	PDC	16.3	273.2563m/z	0.00041606	0.01089	4765.04	3360.31	0.705201	0.214198
3-(Hexadecyloxy)-1,2-propanediol	PDC	16.49	316.2963n	0.00041606	0.01089	65689.7	14934.8	0.227355	1.0044
Nonadecanoic acid, methyl ester	PDC	16.86	335.2907m/z	0.00041606	0.01089	13842.7	1313.19	0.0948647	0.512981
4-(4-(1H-Indol-3-yl)-3,6-dihydro-1(2H)-pyridinyl)-1H-pyrazolo[3,4-d]pyrimidine	PDC	2.02	361.1164m/z	0.00041606	0.01089	10903.7	3977.27	0.364762	0.40252
6-Amino-2-(ethylsulfanyl)pyrimidin-4(3H)-one	PDC	2.5	136.0327m/z	0.00041606	0.01089	2837.94	937.85	0.330468	0.22091
3,5-Dibenzyl-3,4,5,6-tetrahydro-2H-1,3,5-thiadiazine-2-thione	PDC	2.5	314.0902m/z	0.00041606	0.01089	35304.4	12566	0.355932	0.738055
Erythritol	PDC	3.14	87.0439m/z	0.00041606	0.01089	11908.7	5375.48	0.451391	0.375036
Ethyl 2-acetoxy-2-(diethoxyphosphoryl)acetate	PDC	3.16	327.0582m/z	0.00041606	0.01089	216886	90319	0.416434	1.8111
4-Hydroxyhexenal	PDC	3.26	79.0539m/z	0.00041606	0.01089	936.128	425.654	0.454696	0.0983056
Isopropyl dodec-11-enylfluorophosphonate	PDC	3.51	276.1792m/z	0.00041606	0.01089	17811.2	3547.75	0.199187	0.519437
2-(2,6-Dimethoxy-4-prop-2-enylphenoxy)-1-(3,4,5-trimethoxyphenyl)propan-1-ol	PDC	3.65	232.0892m/z	0.00041606	0.01089	131277	38946.5	0.296675	1.4326
4-Iodo-1-(pyridin-4-ylmethyl)pyrazole	PDC	3.67	592.9398m/z	0.00041606	0.01089	2.57903e+06	1.30872e+06	0.507446	5.40343
Thr-Glu-Lys	PDC	4.05	359.1911m/z	0.00041606	0.01089	1120.93	17267.7	15.4048	0.59924
Tamoxifen	PDC	4.34	132.0763m/z	0.00041606	0.01089	4593.17	1474.02	0.320917	0.263994
N-(4-Methylphenyl)-N'-(6-methyl-2-pyridinyl)thiourea	PDC	6.26	257.0989m/z	0.00041606	0.01089	1.37643e+06	564785	0.410325	4.29659
Lys-Gln-Arg	PDC	6.52	414.2475m/z	0.00041606	0.01089	1046.63	2248.97	2.14877	0.222344
N'-(Adamantane-1-carbonyl)isonicotinohydrazide	PDC	6.91	621.3169m/z	0.00041606	0.01089	256683	117005	0.455835	1.88649
8-Hydroxygeraniol-1-carboxylic acid, .beta.-D-glucopyranosyl ester	PDC	6.91	710.3622m/z	0.00041606	0.01089	244104	108316	0.44373	1.81123
Flufenoxuron	PDC	6.91	994.1077m/z	0.00041606	0.01089	464838	188076	0.404605	2.49826
(24E)-3-Oxodammara-1,12,24-trien-26-oic acid	PDC	7.42	922.6922m/z	0.00041606	0.01089	82861.6	48550.2	0.585919	0.871362
N-(3-Hydroxyphenyl)arachidonoylamide	PDC	7.45	808.6001m/z	0.00041606	0.01089	13124.3	7002.76	0.533571	0.391194
Cauloside C	PDC	7.6	750.4290m/z	0.00041606	0.01089	36513.1	5837.82	0.159883	0.873092
Bicyclo[2.2.1]heptane-2-methanol	PDC	8.61	144.1379m/z	0.00041606	0.01089	5064.1	1661.27	0.328049	0.252557
Ascofuranone	PDC	9.59	453.2039m/z	0.00041606	0.01089	203.747	1788.82	8.77961	0.221225
Thienylfentanyl	PDD	0.9	117.7211m/z	0.00041606	0.01089	1348.61	526.581	0.390462	0.115834
4-Boc-1-(5-bromo-2-pyridyl)piperazine	PDD	1.05	364.0635m/z	0.00041606	0.01089	317000	53047.7	0.167343	2.5253
Benzoic acid, 3-[2-[2-chloro-4-[[3-(2,6-dichlorophenyl)-5-(1-methylethyl) -4-isoxazolyl]methoxy]phenyl]ethenyl]-	PDD	1.22	541.0598n	0.00041606	0.01089	1.27615e+06	543150	0.425617	4.01045
5-(Dichloromethyl)-3-(4-nitrophenyl)-1,2,4-oxadiazole	PDD	3.38	568.9286m/z	0.00041606	0.01089	19921.8	5532.4	0.277706	0.555144
Benzonitrile, 2-[[(6-bromo-3H-imidazo[4,5-b]pyridin-2-yl)thio]methyl]-	PDD	3.85	382.9378m/z	0.00041606	0.01089	6066.41	2290.29	0.377537	0.260913
Lys-Val-Arg	PDD	6.91	820.5857m/z	0.00041606	0.01089	47837.8	17436.3	0.364488	0.811112
4-Methylpiperidine-1-carboximidamide	PDD	7.78	141.1267m/z	0.00041606	0.01089	2974.12	1505.25	0.506117	0.162422
3-(4-Bromophenyl)-1H-pyrazole-4-carboxylic acid	PDD	8.3	549.9700m/z	0.00041606	0.01089	21218.9	9179	0.432585	0.517987
2-Quinolinecarboxylic acid, 8-bromo-6-chloro-1,4-dihydro-4-oxo-, methyl ester	PDD	9.36	652.8509m/z	0.00041606	0.01089	7542.78	3740.77	0.49594	0.303896
Nicotinic acid adenine dinucleotide	PDC	1.15	333.0526m/z	0.000442638	0.003989	10294.9	0		0.457172
3-Methylglutarylcarnitine	PDC	2.65	322.1848m/z	0.000442638	0.003989	16118.3	0		0.635781
2-Chloro-4,5-difluorobenzamide	PDC	0.62	192.0026m/z	0.000538369	0.003989	1393.78	0		0.195285
Methiopropamine	PDC	0.74	139.0578m/z	0.000538369	0.003989	1109.37	0		0.157179
Eleutheroside B	PDC	0.74	187.0785m/z	0.000538369	0.003989	2214.43	0		0.199769
Prochloraz	PDD	18.4	751.0690m/z	0.000538369	0.003989	6507.64	0		0.404194
Rhodonocardin B	PDC	7.93	767.1219m/z	0.000594056	0.003989	4717.47	0		0.298887
CYTIDINE 2',3'-CYCLIC PHOSPHATE	OL2a	0.92	338.0734m/z	0.000606778	0.01089	5597.92	0		0.344838
12-hydroxy-9-cis-octadecenoic acid	OL2a	14.5	331.2829m/z	0.000626766	0.003989	3103.25	153.134	0.0493463	0.257838
4-[4-(Trifluoromethoxy)phenoxy]piperidine	PDC	4.02	275.1085m/z	0.000626766	0.003989	4949.07	189.146	0.0382185	0.328609
.beta.-D-Glucopyranoside, 1-methyl-1-(4-methyl-3-cyclohexen-1-yl)ethyl 6-O-(6-deoxy-.alpha.-L-mannopyranosyl)-	PDC	16.58	445.2441m/z	0.000629719	0.005556	17270.4	0		0.631481
2'-Hydroxy-3,4,5'-trimethoxychalcone	PDC	0.64	113.0398m/z	0.000704348	0.003989	1130.26	108.162	0.0956971	0.141231
Gly-Pro-Glu	PDC	3.28	324.1174m/z	0.000704348	0.003989	13601.6	1312.62	0.0965043	0.551604
Hydroxybutyrylcarnitine	OL1	1.26	248.1485m/z	0.000713246	0.015428	596235	93086.7	0.156124	2.94848
Inosine	OL1	2.6	268.0801n	0.000713246	0.015428	527832	186952	0.354189	2.71193
SPERMIDINE	OL2a	0.48	73.5860m/z	0.000713246	0.015428	5053.21	1462.91	0.289502	0.286892
L-Proline	OL2a	0.72	115.0630n	0.000713246	0.015428	3.73389e+06	1.37556e+06	0.368397	7.23229
Malate	OL2a	0.78	134.0212n	0.000713246	0.015428	748167	242988	0.324778	3.13855
alpha-ketoglutarate	OL2a	0.98	147.0284m/z	0.000713246	0.015428	12916.5	3897.5	0.301746	0.410279
Dimethylmalonic acid	OL2a	3.8	150.0766m/z	0.000713246	0.015428	1846.13	769.317	0.416718	0.158945
Dehydrolithocholic acid	OL2b	14.91	339.2669m/z	0.000713246	0.015428	7855.43	2871.51	0.365544	0.339189
SPERMINE	OL2b	2.17	102.1149m/z	0.000713246	0.015428	59506.1	24921.8	0.418811	0.829602
Histidinyl-Isoleucine	OL2b	3.06	251.1491m/z	0.000713246	0.015428	3986.59	1136.89	0.285178	0.22188
N8-Acetylspermidine	PDA	0.64	188.1750m/z	0.000713246	0.015428	51296.6	10258.3	0.19998	0.886441
Uridine 5'-diphosphogalactose	PDA	0.66	589.0428m/z	0.000713246	0.015428	32621.2	9409	0.288432	0.667967
Guanosine 5'-diphospho-.alpha.-D-mannose	PDA	0.76	605.0758n	0.000713246	0.015428	51186.6	20607.3	0.402592	0.799426
1-.beta.-D-Arabinofuranosyluracil 5'-monophosphate	PDA	0.8	324.0344n	0.000713246	0.015428	79026.3	37390.4	0.473139	0.860363
1-(1Z-Octadecenyl)-sn-glycero-3-phosphocholine	PDA	16.07	507.3675n	0.000713246	0.015428	1.12232e+06	292925	0.260998	4.30114
3-(Hexadecyloxy)-1,2-propanediol	PDA	16.49	316.2966n	0.000713246	0.015428	3.16785e+06	6087.83	0.00192176	7.88704
L-Kynurenine	PDA	2.91	209.0912m/z	0.000713246	0.015428	20835.8	4660.26	0.223666	0.560524
(-)-Riboflavin	PDA	7.78	359.1333m/z	0.000713246	0.015428	6207.54	3485.11	0.561433	0.275807
5-Phenylthieno[2,3-d]pyrimidine-4-thiol	PDC	0.5	123.0135m/z	0.000713246	0.015428	779285	311319	0.399492	3.00858
Thieno[3,2-b]pyridin-7-ol	PDC	0.5	151.0083m/z	0.000713246	0.015428	247853	96550.9	0.38955	1.71458
Ala-Ala-Ala	PDC	0.68	245.1342m/z	0.000713246	0.015428	20808.3	7419.15	0.356547	0.538777
N'-(2-Oxo-1,2-dihydro-3H-indol-3-ylidene)isonicotinohydrazide	PDC	0.7	97.0281m/z	0.000713246	0.015428	9634.11	3117.48	0.323588	0.335884
2-(3,5,5-Trimethyl-2-cyclohexen-1-ylidene)malononitrile	PDC	0.72	116.0475m/z	0.000713246	0.015428	12720.8	4207.6	0.330765	0.428482
Methomyl-oxime	PDC	0.94	88.0212m/z	0.000713246	0.015428	12490.7	6031.42	0.482874	0.37021
3-(Cyclohexylamino)-5,5-dimethylcyclohex-2-en-1-one	PDC	0.98	204.1755m/z	0.000713246	0.015428	35282.9	10437	0.29581	0.626614
2-n-Propyl-1-heptanol	PDC	1	203.1380m/z	0.000713246	0.015428	48086.4	25749.4	0.535482	0.711048
(4-Oxo-1,3-thiazolidin-3-yl)acetic acid	PDC	1.04	144.0111m/z	0.000713246	0.015428	6365.58	2418.4	0.379917	0.304787
Adefovir monopivoxil	PDC	1.18	352.1158m/z	0.000713246	0.015428	22036	9367.74	0.425111	0.534478
(1S,3R)-1-Aminocyclopentane-1,3-dicarboxylic acid	PDC	1.99	173.0680n	0.000713246	0.015428	11519.9	4111.66	0.356917	0.38195
2'-Deoxyadenosine	PDC	10.24	269.1346m/z	0.000713246	0.015428	5294.3	1967.33	0.371594	0.252251
(sec-Butylamino)(oxo)acetic acid	PDC	10.77	291.1550m/z	0.000713246	0.015428	10023.7	5743.06	0.57295	0.288626
13,14-Dihydro-16,16-difluoroprostaglandin J2	PDC	11.17	337.1969m/z	0.000713246	0.015428	20180.1	9842.86	0.48775	0.432144
S-Carboxymethyl-L-cysteine	PDC	12.04	197.0587m/z	0.000713246	0.015428	5323.04	2376.35	0.446426	0.237618
N-(2,3-Dihydro-1H-inden-5-yl)tetraazolo[1,5-b]pyridazin-6-amine	PDC	12.2	138.0544m/z	0.000713246	0.015428	2100.56	1060.95	0.505082	0.16107
N-Myristoylsphinganine	PDC	13.5	1041.0306m/z	0.000713246	0.015428	78955.7	36603.7	0.463597	1.01201
1-Hexadecyl-2-(5Z,8Z,11Z,14Z-eicosatetraenoyl)-sn-glycero-3-phosphocholine	PDC	19.01	781.5951m/z	0.000713246	0.015428	106820	3742.1	0.0350319	1.36097
Betaine aldehyde cation	PDC	2.07	85.0884m/z	0.000713246	0.015428	6447.35	2728.58	0.423209	0.264655
N1,N1,N2-Trimethyl-N2-(4-piperidinyl)-1,2-ethanediamine	PDC	2.14	93.6016m/z	0.000713246	0.015428	5568.8	2217.96	0.398283	0.250033
Gly-Tyr-Lys	PDC	2.85	206.0835m/z	0.000713246	0.015428	1705.92	892.734	0.523315	0.129379
Thr-Lys	PDC	2.88	270.1435m/z	0.000713246	0.015428	9784.15	4972.26	0.508196	0.344439
3-(2,3-Dioxo-2,3-dihydro-1H-indol-1-yl)propanoic acid	PDC	3.36	237.0859m/z	0.000713246	0.015428	5174.56	19156.9	3.70212	0.599657
Triethylene glycol	PDC	3.72	133.0853m/z	0.000713246	0.015428	488.517	160.18	0.32789	0.0721858
Glycerophosphocholine	PDC	3.85	532.2403m/z	0.000713246	0.015428	16108.3	5747.55	0.356808	0.476589
(3R,4S)-1-(4-Fluorophenyl)-3-[(3S)-3-(4-fluorophenyl)-3-hydroxypropyl]-4-(4-hydroxyphenyl)azetidin-2-one	PDC	4.39	392.1472m/z	0.000713246	0.015428	21474.8	9316.59	0.433838	0.510686
(1.Xi.)-1,5-Anhydro-1-(5,7-dihydroxy-2-(4-hydroxyphenyl)-4-oxo-4H-chromen-8-yl)-6-O-((2E)-6-hydroxy-2,6-dimethylocta-2,7-dienoyl)-D-glucitol	PDC	6.91	621.1916m/z	0.000713246	0.015428	237701	99484.4	0.418527	1.82739
N-[[[4-[[5-(Dimethylamino)-1-oxopentyl]amino]phenyl]amino]thioxomethyl]-4-(1,1-dimethylethyl)benzamide	PDC	7.11	455.2473m/z	0.000713246	0.015428	3228.88	144847	44.8596	2.28579
Lys-Ser-Arg	PDC	7.42	801.4631m/z	0.000713246	0.015428	13833.3	6888.69	0.497979	0.434399
3-Chloro-6-nitro-9H-carbazole	PDC	7.99	246.0193n	0.000713246	0.015428	13023.3	2417.09	0.185597	0.422724
Gln-Lys	PDC	8.35	571.3181m/z	0.000713246	0.015428	6043.95	36599.2	6.0555	0.82809
4-Bromo-6-fluoro-2-(trifluoromethyl)quinoline	PDD	0.52	608.8829m/z	0.000713246	0.015428	19762.9	3536.39	0.17894	0.560121
2,4,5-Trichloro-N-(5-methyl-1,2-oxazol-3-yl)benzenesulfonamide	PDD	0.54	340.9304m/z	0.000713246	0.015428	231823	95698.6	0.412808	1.64239
2-Bromo-N-(4-pyridinyl)benzamide	PDD	1.18	139.0022m/z	0.000713246	0.015428	18167.7	4569.35	0.251509	0.576409
N-Phenyl-2-naphthylamine	PDD	4.02	220.1123m/z	0.000713246	0.015428	2306.13	825.938	0.358149	0.199676
3-(4-Bromophenyl)-1H-pyrazole-4-carboxylic acid	PDD	6.49	549.9701m/z	0.000713246	0.015428	27298.1	10335.8	0.378629	0.618109
4H-1-Benzopyran-4-one, 8-(4-dibenzothienyl)-2-(4-morpholinyl)-	PDD	6.88	844.2489m/z	0.000713246	0.015428	24506	8701.91	0.355093	0.594375
Khelloside	PDD	6.91	834.2462m/z	0.000713246	0.015428	198854	80625.9	0.405452	1.64408
8-[(2-Hydroxyethyl)amino]-1,3,7-trimethyl-3,7-dihydro-1H-purine-2,6-dione	PDD	7.5	524.2695m/z	0.000713246	0.015428	9441.72	23108.2	2.44745	0.648893
3-(4-Bromophenyl)-1H-pyrazole-4-carboxylic acid	PDD	8.78	549.9701m/z	0.000713246	0.015428	21749.8	10294.3	0.473308	0.508638
Benzoic acid, (2Z)-2-(1-hexyl-1,2-dihydro-2-oxo-3H-indol-3-ylidene)hydrazide	PDD	9.19	699.3643m/z	0.000713246	0.015428	19065.5	4451.78	0.233499	0.518759
Dimoxystrobin	PDD	9.31	653.3322m/z	0.000713246	0.015428	5831.58	29530.1	5.06383	0.662804
Ala-Pro-Lys	PDC	3.75	180.0871m/z	0.00071665	0.003989	762.198	0		0.133345
Oleoyl ethylamide	PDC	13.99	327.3356m/z	0.000769068	0.003989	1828.69	142.982	0.0781883	0.225106
Testosterone enanthate	PDC	14.13	383.2927m/z	0.000769068	0.003989	2209.16	413.279	0.187075	0.212203
Leupeptin	PDC	14.39	427.3013m/z	0.000769068	0.003989	7309.39	269.641	0.0368896	0.39393
Agaric acid	PDC	18.38	400.2586m/z	0.000769068	0.003989	10580.2	246.111	0.0232614	0.444571
1-{4-[2-Hydroxy-3-(4-morpholinyl)propoxy]phenyl}-1-propanone	PDC	4.05	338.1330m/z	0.000769068	0.003989	4619.87	1016.31	0.219987	0.302683
4-Quinazolinamine, N-(3-bromophenyl)-6,7-dimethoxy-	PDD	6.6	719.0626m/z	0.000769068	0.003989	5084.79	1390.45	0.273453	0.334496
9-Octadecyn-1-one, 1-oxazolo[4,5-b]pyridin-2-yl-	PDC	16.49	421.2237m/z	0.000792606	0.005556	13042.4	0		0.555774
Fenoxaprop ethyl	PDC	0.72	723.1504m/z	0.00082019	0.003989	67506.5	6140.77	0.0909656	1.19416
1,2-dioleoyl-sn-glycero-3-phosphatidylcholine	PDC	18.14	818.6252m/z	0.00082019	0.003989	7951.09	703.117	0.0884302	0.437699
2-(4-Methoxyphenyl)-4-quinolinecarboxylic acid	PDC	3.92	318.0541m/z	0.00082019	0.003989	6593.13	1508.55	0.228807	0.376443
3-Phosphonopropanoic acid	PDC	3.92	326.0402m/z	0.00082019	0.003989	2978.65	796.044	0.267249	0.249915
3',4',6-Trimethoxyisoflavone-7-O-.beta.-D-glucopyranoside	PDC	4.65	474.1277m/z	0.00082019	0.003989	4286.05	599.209	0.139805	0.293489
Pantothenic acid	PDC	6.26	219.1100m/z	0.00082019	0.003989	799.85	123.335	0.154198	0.132985
Ethanone, 1-[2-hydroxy-3-propyl-4-[4-(2H-tetrazol-5-yl)butoxy]phenyl]-	PDC	7.37	637.3476m/z	0.00082019	0.003989	3853.6	152.365	0.0395383	0.274397
Delorazepam	PDD	3.92	337.0519m/z	0.00082019	0.003989	4653.91	1196.31	0.257054	0.316364
1H-Indole-3-acetic acid, 1-(4-chlorobenzoyl)-5-methoxy-2-methyl-, 4-(3-thioxo-3H-1,2-dithiol-5-yl)phenyl ester	PDD	3.92	579.0348m/z	0.00082019	0.003989	8602.74	1658.06	0.192737	0.424782
Elaidic Acid	PDC	16.14	315.2880m/z	0.0008437	0.008145	5765.47	0		0.376554
17-Phenyltrinorprostaglandin E2 serinolamide	PDC	16.63	443.2438m/z	0.0008437	0.008145	12791.6	0		0.512968
(3-Carboxypropyl)trimethylammonium cation	PDC	0.84	160.1298m/z	0.000858087	0.003989	1072.07	74.6966	0.0696754	0.153121
1-Hexadecyl-sn-glycero-3-phosphocholine	PDC	18.31	464.3483m/z	0.000858087	0.003989	12467	943.664	0.0756932	0.515358
Adenosine 2',3'-cyclic monophosphate	PDC	2.27	362.0849m/z	0.000858087	0.003989	21638.7	4449.91	0.205645	0.612371
5,7-Dimethylquinolin-8-ol	PDC	3.06	173.0834n	0.000858087	0.003989	2974.37	1035.13	0.348015	0.22449
N-(2-Furanylmethyl)adenosine	PDC	3.75	392.0950m/z	0.000858087	0.003989	32392.8	5917.51	0.18268	0.853169
[(E)-4-Acetyloxy-5-(3,6-diacetyloxy-5,5,8a-trimethyl-2-methylidene-4-oxo-4a,6,7,8-tetrahydro-1H-naphthalen-1-yl)-3-methylpent-2-enyl] acetate	PDC	4.42	504.2482m/z	0.000858087	0.003989	0	2873.37		0.25943
4,4,6a,9,12b-Pentamethyl-4a,6,6a,12,12a,12b-hexahydro-4H,9H-benzo[f]pyrano[2,3-b]chromene-1,11(5H,10H)-dione	PDC	6.47	367.1889m/z	0.000858087	0.003989	0	624.841		0.28286
Acetylfentanyl	PDD	0.66	162.1090m/z	0.000858087	0.003989	4009.36	748.323	0.186644	0.290837
2-(3,4-Dichlorobenzoyl)benzoic acid	PDD	2.7	606.0051m/z	0.000858087	0.003989	19415.6	5385.58	0.277384	0.618483
2-Bromo-5-methanesulfonylthiophene	PDD	7.68	502.7725m/z	0.000858087	0.003989	11983.4	3941.99	0.328953	0.44239
1,2-Dipalmitoyl-sn-glycero-3-phosphoethanolamine	PDC	0.62	238.8403m/z	0.000884	0.003989	4200.36	1017.2	0.24217	0.266573
3-(2-Thienyl)-1H-pyrazole-4-carbaldehyde	PDC	1.36	192.0316m/z	0.000884	0.003989	2660.2	294.382	0.110661	0.237163
Naloxone N-oxide	PDC	1.92	366.1316m/z	0.000884	0.003989	9770.14	3045.88	0.311754	0.414609
5-(4-Chlorophenyl)-4-ethyl-2,4-dihydro-3H-1,2,4-triazole-3-thione	PDC	3.7	479.0632m/z	0.000884	0.003989	31279.6	2038.54	0.0651717	0.863711
Pirinixic acid	PDC	4.02	647.1062m/z	0.000884	0.003989	44297.5	3411.42	0.0770116	0.983063
Ile-Asp-Lys	PDC	4.73	358.1961m/z	0.000884	0.003989	1629.45	462.007	0.283536	0.165156
Ile-Glu-Lys	PDC	7.26	371.2272m/z	0.000884	0.003989	0	649.853		0.115288
rac-Didemethylcitalopram	PDC	8.04	593.2741m/z	0.000884	0.003989	0	2039.29		0.219748
Norfenfluramine	PDD	5.12	407.1919m/z	0.000884	0.003989	0	909.159		0.182265
CYCLIC GMP	OL2a	2.8	378.0798m/z	0.000899799	0.003989	70579.3	11238.7	0.159235	1.19346
D-2-Phosphoglyceric acid	PDC	0.84	185.9921n	0.000899799	0.003989	28655.5	10027.4	0.34993	0.688234
Heptadecasphing-4-enine	PDC	13.31	250.2516m/z	0.000899799	0.003989	2476.5	552.588	0.223133	0.216815
Leu-Glu-Arg	PDC	3.95	400.2179m/z	0.000899799	0.003989	0	2342.26		0.208255
Lys-Met	PDC	4.17	295.1801m/z	0.000899799	0.003989	2875.6	1366.49	0.4752	0.200597
Polyphyllin B	PDC	9.45	1014.5438n	0.000899799	0.003989	0	9877.08		0.621864
Nicotinic acid	OL1	1.11	124.0390m/z	0.000907769	0.003989	112.305	49149	437.639	1.10793
4-Amino-5-(3-pyridinyl)-4H-1,2,4-triazole-3-thiol	PDC	0.64	177.0237m/z	0.000907769	0.003989	9997.03	2359.89	0.236059	0.421998
2,3-Dihydroxypropyl octadecanoate	PDC	15.04	381.2960m/z	0.000907769	0.003989	27089.6	828.247	0.0305743	0.795995
6-Hydroxynicotinonitrile	PDC	3.82	134.0442m/z	0.000907769	0.003989	1779.86	417.228	0.234417	0.175035
5-Methyl-1,3-benzothiazol-2-amine	PDC	4.07	178.0523m/z	0.000907769	0.003989	1278.42	340.525	0.266364	0.139104
2,5,6-Trichloro-1H-benzo[d]imidazole	PDD	0.56	462.8598m/z	0.000907769	0.003989	24685.9	6766.7	0.274112	0.698227
2-(3-Bromophenyl)-3-(2,4-dimethoxyphenyl)-1,3-thiazolidin-4-one	PDD	2.7	394.0126m/z	0.000907769	0.003989	4918.42	700.863	0.142497	0.315194
Rabelomycin	PDC	3.04	322.0604m/z	0.000927147	0.003989	1416.02	93.119	0.0657613	0.161968
3-(3-(1,2-Dihydroxy-1,2-dihexanoyl)thiopropane)inositol-4,5-diphosphate	PDC	0.72	739.1575m/z	0.000948558	0.005556	44786.9	0		0.931787
2-Chloro-5-nitronicotinamide	PDC	1.58	402.9942m/z	0.000948558	0.005556	6417.4	0		0.394054
N-Propyl 3-bromo-5-trifluoromethylbenzenesulfonamide	PDD	8.61	712.9197m/z	0.000948558	0.005556	10204.5	0		0.518016
Aprepitant .beta.-glucuronide (position of glucuronide on triazolone ring uncertain)	PDC	1.8	378.0796m/z	0.00100864	0.003989	20021.4	2497.89	0.124761	0.628865
S-Lactoylglutathione	PDC	3.09	379.1031m/z	0.00100864	0.003989	2917.96	135.591	0.0464678	0.258335
Cytochalasin A	PDC	6.41	495.2860m/z	0.00100864	0.003989	3708.64	1395.94	0.376402	0.230245
CYCLIC GMP	OL2a	2.5	378.0793m/z	0.00107281	0.003989	13293.2	1602.67	0.120563	0.499804
2-(3,5-Difluorophenyl)benzonitrile	PDC	1.42	216.0621m/z	0.00107281	0.003989	3359.9	863.641	0.257043	0.249946
Chaetocin	PDC	3.82	349.0542m/z	0.00107281	0.003989	1581.85	235.487	0.148868	0.193357
Aceroside VIII	PDD	8.73	612.3006m/z	0.00107281	0.003989	9839.48	4108.59	0.417562	0.402729
3-Buten-2-one, 4-[4-(.beta.-D-glucopyranosyloxy)-2-hydroxy-2,6,6-trimethylcyclohexylidene]-	PDC	16.49	419.2283m/z	0.00109054	0.005556	51888.2	7.10025	0.000136837	1.01324
Salvinorin B	PDC	0.64	355.1528m/z	0.00112028	0.005556	22121.4	2912.7	0.131669	0.682589
2-Amino-4,5-dihydronaphtho[1,2-b]thiophene-3-carbonitrile	PDC	0.83	227.0627m/z	0.00112028	0.005556	4269.55	665.09	0.155775	0.293961
N-Nitrosopyrrolidine	PDC	1.2	123.0529m/z	0.00112028	0.005556	1456.59	341.423	0.234399	0.153485
Clidinium cation	PDC	14.57	385.2246m/z	0.00112028	0.005556	4048.88	27.0579	0.0066828	0.312601
Amastatin	PDC	6.1	458.2493m/z	0.00112028	0.005556	4061.21	2211.63	0.544574	0.235182
Ethidium cation	PDD	6.96	629.3384m/z	0.00112028	0.005556	4458.37	1306.44	0.293031	0.261625
SPERMINE	OL1	0.48	102.1149m/z	0.00112931	0.020162	14433	3619.88	0.250805	0.444086
SPERMINE	OL1	0.64	202.2151n	0.00112931	0.020162	989519	286084	0.289114	3.63895
Cytosine	OL1	0.92	112.0502m/z	0.00112931	0.020162	241401	55150.6	0.228461	1.87683
Isobutyryl-L-carnitine	OL1	3.65	231.1461n	0.00112931	0.020162	4.89606e+07	1.38139e+07	0.282143	26.7179
ACETOACETATE	OL2a	0.96	85.0281m/z	0.00112931	0.020162	46706.8	16926.4	0.362396	0.707265
Uridine	OL2a	1.6	244.0684n	0.00112931	0.020162	192440	37825.3	0.196557	1.83199
N-Methyl-L-glutamic acid	OL2b	2.65	144.0650m/z	0.00112931	0.020162	10454.1	4981.08	0.476471	0.33283
2-Octenedioic acid	OL2b	6.26	172.0730n	0.00112931	0.020162	76562.4	27076.9	0.353658	1.03158
Ethyl 4-(1-hydroxy-1-methylethyl)-2-propyl-1H-imidazole-5-carboxylate	PDA	1.78	241.1535m/z	0.00112931	0.020162	335692	144163	0.429449	2.11833
Glu-Glu-Arg	PDA	6.65	433.2034m/z	0.00112931	0.020162	5134.83	548146	106.75	4.68355
5-(Phenylethynyl)-2-benzofuran-1,3-dione	PDC	0.5	147.0133m/z	0.00112931	0.020162	67995.8	24821.8	0.365049	0.896777
Pyrrolidine	PDC	0.5	71.0733n	0.00112931	0.020162	91754	35392.4	0.385732	1.0784
[(5-Chloro-1,3-benzothiazol-2-yl)sulfanyl]acetic acid	PDC	0.52	540.8954m/z	0.00112931	0.020162	32417	6405	0.197581	0.717955
Cyclo(isoleucylprolyl)	PDC	0.72	117.0671m/z	0.00112931	0.020162	2756.65	759.363	0.275466	0.183568
Myosmine	PDC	0.84	160.0962m/z	0.00112931	0.020162	5158.46	2071.17	0.401509	0.243514
Betaine aldehyde cation	PDC	0.84	85.0883m/z	0.00112931	0.020162	906.991	379.608	0.418536	0.122284
Linsidomine cation	PDC	0.96	171.0886n	0.00112931	0.020162	1.3784e+07	4.51422e+06	0.327498	12.6018
2,3,4',5-Tetrahydroxystilbene 2-glucoside	PDC	0.96	204.0697m/z	0.00112931	0.020162	31558.1	9673.38	0.306526	0.62925
3-Iodo-2-propynyl butylcarbamate	PDC	1.24	580.0136m/z	0.00112931	0.020162	21230.9	9450.51	0.445131	0.500981
1-(1,3-Benzoxazol-2-yl)guanidine	PDC	1.26	190.0813m/z	0.00112931	0.020162	8954.32	4082.67	0.455944	0.300942
N1,N1,N2-Trimethyl-N2-(4-piperidinyl)-1,2-ethanediamine	PDC	1.38	93.6016m/z	0.00112931	0.020162	2329.12	827.494	0.355282	0.167627
N-(4-{[(2S)-2-(Pyridin-3-yl)piperidin-1-yl]sulfonyl}phenyl)acetamide	PDC	1.4	360.1386m/z	0.00112931	0.020162	13227.9	6032.88	0.456073	0.40447
4-Phenyl-1,2,3-thiadiazole	PDC	1.78	176.0368m/z	0.00112931	0.020162	4626.5	1457.48	0.315028	0.261756
Ser-Ser	PDC	10.54	225.1084m/z	0.00112931	0.020162	11575.9	7159.04	0.618443	0.298642
9-[2-(4-Morpholinyl)ethyl]-9H-purin-6-ylamine	PDC	11.3	281.1709m/z	0.00112931	0.020162	45114.8	30332.7	0.672344	0.572523
3.alpha.-Hydroxy-7-oxo-5.beta.-cholanic acid	PDC	13.29	408.3090m/z	0.00112931	0.020162	11253	3010.56	0.267533	0.391118
.beta.-D-Glucopyranosyl 6-O-(8-methylnonanoyl)-.beta.-D-glucopyranoside	PDC	13.99	1010.5402m/z	0.00112931	0.020162	17100.4	7404.49	0.433	0.516075
N.alpha.,N.epsilon.-Bis(2,4-dinitrophenyl)-L-lysine	PDC	14.18	974.2480m/z	0.00112931	0.020162	86283.9	27957.1	0.324013	1.16078
2-Cyclopentene-1-octanoic acid, 5-(2-carboxyethyl)-.epsilon.,4-dioxo-, (1S,5R)-	PDC	16.02	310.1429n	0.00112931	0.020162	58795.9	10454	0.177801	0.992088
4-[(2,2-Diphenylacetyl)oxy]-1,1-dimethylpiperidinium cation	PDC	16.02	324.1966n	0.00112931	0.020162	87772.9	17423.7	0.198509	1.20606
5-Hydroxy-7-(4-hydroxy-3-methoxyphenyl)-1-(4-hydroxyphenyl)-3-heptanone	PDC	16.02	344.1634n	0.00112931	0.020162	21232.3	3794.11	0.178695	0.605245
5,6-Dimethoxy-2-methyl-1,3-benzothiazole	PDC	16.36	223.0624m/z	0.00112931	0.020162	3581.7	2393.3	0.668202	0.169446
3-(Hexadecyloxy)-1,2-propanediol	PDC	16.47	339.2859m/z	0.00112931	0.020162	2.84571e+07	742065	0.0260767	21.1556
Retinoic acid	PDC	16.49	339.1722m/z	0.00112931	0.020162	62040.7	4542.42	0.0732167	0.999599
Oleoyl ethylamide	PDC	16.56	332.2912m/z	0.00112931	0.020162	948.237	89317.4	94.1931	1.73659
Stearoyl ethanolamide	PDC	16.58	360.3457m/z	0.00112931	0.020162	247489	2199.54	0.00888745	2.11012
1-Oleoyl-2-myristoyl-sn-glycero-3-phosphocholine	PDC	16.96	754.5350m/z	0.00112931	0.020162	45661.5	13166.4	0.288349	0.750771
1-Octadecanoyl-2-octadecenoyl-sn-glycero-3-phosphocholine	PDC	17.34	787.6083n	0.00112931	0.020162	66372.3	7157.19	0.107834	1.00295
Desglymidodrine	PDC	2.19	180.1012m/z	0.00112931	0.020162	18449.2	4707.33	0.255151	0.457766
1,3-Acetonedicarboxylic acid	PDC	2.35	147.0282m/z	0.00112931	0.020162	3407.12	950.707	0.279035	0.215896
3-Amino-2-anilino-4(3H)-quinazolinone	PDC	2.6	138.0487m/z	0.00112931	0.020162	32690.9	10968.2	0.335514	0.683364
Nilutamide	PDC	2.62	356.0242m/z	0.00112931	0.020162	34768.1	13227	0.380435	0.687251
Albizziin	PDC	2.8	112.0503m/z	0.00112931	0.020162	14015.8	3047.63	0.217442	0.442219
6-(Chloromethyl)-1,3,5-triazine-2,4-diamine	PDC	2.91	192.0646m/z	0.00112931	0.020162	3487.4	1553.62	0.445495	0.186002
Cichorioside B	PDC	2.91	454.1813m/z	0.00112931	0.020162	20112.1	8908.82	0.442958	0.467742
Glutathione, oxidized	PDC	3.06	595.1481m/z	0.00112931	0.020162	12570	7115.54	0.566073	0.331282
Cytidine-5'-monophospho-N-acetylneuraminic acid	PDC	3.23	653.1104m/z	0.00112931	0.020162	70244.1	22498.4	0.320289	1.06111
1-Chloro-2-(2-ethoxyethoxy)ethane	PDC	3.41	166.0721m/z	0.00112931	0.020162	6371	1459.55	0.229093	0.236451
Hexamethylphosphoramide	PDC	3.56	193.1305m/z	0.00112931	0.020162	2122.08	1294.97	0.610234	0.140792
Methyl 3,4-O-isopropylidene-L-threonate	PDC	3.65	173.0800m/z	0.00112931	0.020162	191543	51478.5	0.268757	1.71794
(6aS)-1,2,10-Trimethoxy-6-methyl-6-oxido-5,6,6a,7-tetrahydro-4H-dibenzo[de,g]quinoline-6-ium-9-ol	PDC	3.75	380.1471m/z	0.00112931	0.020162	31880.2	9178.94	0.28792	0.632522
Creatine	PDC	3.85	131.0691n	0.00112931	0.020162	4137.85	1625.14	0.39275	0.246139
Phe-Glu-Lys	PDC	4.27	436.2280m/z	0.00112931	0.020162	3518.72	1406.91	0.399836	0.226795
2-O-(2,5,8,11,14-Penta(butan-2-yl)-4,7,10,13,16-pentaoxo-3,6,9,12,15-pentaoxaheptadecan-1-oyl)hexitol	PDC	6.28	794.4295n	0.00112931	0.020162	13072.3	6052.89	0.463032	0.398413
Asp-Gly-Lys	PDC	6.36	351.1874m/z	0.00112931	0.020162	575.202	4131.55	7.18278	0.384823
Friedelin	PDC	7.42	853.7827m/z	0.00112931	0.020162	7829.32	1737.62	0.221938	0.363104
2-Pyrrolidinone, 5-[(3S)-3-hydroxy-4-phenyl-1-buten-1-yl]-1-[6-(2H-tetrazol-5-yl)hexyl]-, (5R)-	PDC	7.81	406.2202m/z	0.00112931	0.020162	1144.06	2171.16	1.89776	0.167773
Ac-Asp-Glu	PDC	7.84	287.0876m/z	0.00112931	0.020162	5601.09	2042.2	0.364607	0.271145
.gamma.-Phenyl-.gamma.-butyrolactone	PDC	7.99	162.0677n	0.00112931	0.020162	547065	128253	0.234438	2.79012
Asp-Ser	PDC	7.99	203.0668m/z	0.00112931	0.020162	3675.74	978.157	0.266112	0.228914
PyroGlu-Asn-Lys	PDC	8.73	336.1650m/z	0.00112931	0.020162	5671.65	2591.53	0.456928	0.235513
Difloxacin	PDC	8.75	413.1513m/z	0.00112931	0.020162	3793.08	6423.27	1.69342	0.259797
13,14-Dihydro-16,16-difluoroprostaglandin J2	PDC	9.24	337.1971m/z	0.00112931	0.020162	4653.66	1437.8	0.308961	0.269901
4-O-Acetyl-6-deoxy-2-O-(6-deoxy-.alpha.-L-mannopyranosyl)-3-O-((2S,3R,4R)-3,4-dihydroxy-4-(hydroxymethyl)tetrahydrofuran-2-yl)-1-O-((2.beta.,3.beta.,5.xi.,9.xi.)-3-(.beta.-D-glucopyranuronosyloxy)-2,23-dihydroxy-23,28-dioxoolean-12-en-28-yl)-.beta.-D-galactopyranose	PDC	9.76	1144.5351n	0.00112931	0.020162	2717.49	133488	49.1217	1.7658
6-Bromo-4-chloro-3-formylcoumarin	PDD	0.62	285.9016m/z	0.00112931	0.020162	3384.46	1749	0.516774	0.210196
5-Bromo-N-(2,2-dimethoxyethyl)pyrimidin-2-amine	PDD	0.66	261.0096m/z	0.00112931	0.020162	30905.2	11621.7	0.376044	0.566796
1-(6-Chloropyridin-2-yl)piperazine	PDD	1.4	162.0576m/z	0.00112931	0.020162	3525.4	1066.03	0.302385	0.205221
2-Pyridinecarboxylic acid, 3-bromo-6-chloro-, 1,1-dimethylethyl ester	PDD	1.94	604.9241m/z	0.00112931	0.020162	202696	101161	0.499077	1.62982
1-((1-Octanoyl-N'-biotinoyl-1,6-diaminohexane-2R-octanoyl)phosphatidyl)inositol-1-phosphate	PDD	10.19	952.2982m/z	0.00112931	0.020162	437701	273628	0.625148	1.86065
(1.alpha.,2.alpha.,3.beta.,5.Xi.,9.Xi.,13.Xi.,14.Xi.,18.Xi.)-1,2,3,22,23,29-Hexahydroxy-13,27-cycloolean-11-en-28-oic acid	PDD	11.01	557.3067m/z	0.00112931	0.020162	1227.67	10566.5	8.60692	0.438811
Dibenz[b,f][1,4]oxazepine-10(11H)-carboxylic acid, 8-chloro-, 2-[3-[(2-furanylmethyl)thio]-1-oxopropyl]hydrazide	PDD	12.52	937.1581m/z	0.00112931	0.020162	71151.1	37825.2	0.531618	0.919726
2,8-Bis(3,4-dihydroxyphenyl)-4-(2-(3,4-dihydroxyphenyl)-3,5,7-trihydroxy-3,4-dihydro-2H-chromen-8-yl)-3,4-dihydro-2H,14H-8,14-methanochromeno[7,8-d][1,3]benzodioxocine-3,5,11,13,15-pentol	PDD	13.05	897.2215m/z	0.00112931	0.020162	125757	56066.7	0.445832	1.34955
Thiamine pyrophosphate	PDD	14.18	866.1094m/z	0.00112931	0.020162	63278.8	17356.6	0.274288	1.06006
4-[(4-Bromobenzoyl)amino]benzoic acid	PDD	2.48	357.9468m/z	0.00112931	0.020162	203600	120420	0.591455	1.29364
p-Phenylenediamine	PDD	2.6	153.0402m/z	0.00112931	0.020162	3176.43	1161.69	0.365722	0.142277
Astin C	PDD	3.8	307.5799m/z	0.00112931	0.020162	54365.1	14863.3	0.273397	0.738859
4-(4-Methylphenyl)benzaldehyde	PDD	4.57	180.0703m/z	0.00112931	0.020162	3602.9	1695.2	0.47051	0.178473
4-[(4-Bromobenzoyl)amino]benzoic acid	PDD	5.12	357.9466m/z	0.00112931	0.020162	5503.08	1970.59	0.358089	0.268533
(2E,4E)-12-Hydroxy-13-(hydroxymethyl)-14-methoxy-3,5,7-trimethyl-14-oxotetradeca-2,4-dienoic acid	PDD	6.88	379.2079m/z	0.00112931	0.020162	1061.58	3501.45	3.29834	0.409448
N-(3,4-Dichlorophenyl)-N'-[2-(1H-imidazol-4-yl)ethyl]urea	PDD	6.91	619.0654m/z	0.00112931	0.020162	8287.82	2603.96	0.314191	0.335197
Cyflufenamide	PDD	6.91	825.2517m/z	0.00112931	0.020162	38439	16307.8	0.424251	0.666838
3-(4-Bromophenyl)-5,6-dihydroimidazo[2,1-b][1,3]thiazole	PDD	7.55	577.9650m/z	0.00112931	0.020162	5216.65	1488.77	0.285388	0.287978
Thr-Gln	PDD	8.3	512.2688m/z	0.00112931	0.020162	11769.8	2827.59	0.240242	0.384771
Heptaethylene glycol p-tert-octylphenyl ether	PDA	14.96	537.3387m/z	0.00115268	0.005556	0	3351		0.229985
7-Amino-4-methyl-2H-1-benzopyran-2-one arachidonoyl amide	PDC	10.64	500.2569m/z	0.00115268	0.005556	0	3436.29		0.267649
6-Aminohexyl-[7-(benzylamino)-3-isopropylpyrazolo[1,5-a]pyrimidin-5-yl]amine	PDC	16.58	381.2756m/z	0.00118237	0.005556	24523.9	810.272	0.0330401	0.737425
6-(3,4-Dimethoxyphenyl)-1,3,5-triazine-2,4-diamine	PDC	3.7	512.2479m/z	0.00118237	0.005556	32891	10551.6	0.320805	0.723431
4,4'-Oxydiphthalic acid	PDC	2.7	369.0232m/z	0.0012138	0.005556	1213.33	75.5152	0.0622377	0.147427
4-(3-Phenylpropyl)piperidine	PDC	4.52	242.1305m/z	0.0012138	0.005556	3178.76	79.2044	0.0249168	0.234011
4-[2-(3-Chloroanilino)-1,3-thiazol-4-yl]-1,2-benzenediol	PDC	7.29	654.0794m/z	0.0012138	0.005556	3269.22	645.718	0.197515	0.265138
Qingyangshengenin	PDC	7.34	518.2759m/z	0.0012138	0.005556	6047.42	42.8772	0.00709016	0.35869
Fenitrothion	PDC	9.38	572.0699m/z	0.00124841	0.008145	9799.97	0		0.417887
[4-(4-Fluorobenzyl)-2-morpholinyl]methanamine	PDC	0.96	207.1296m/z	0.00131578	0.005556	1556.68	347.231	0.223058	0.167732
4-Amino-3-[3-(trifluoromethyl)phenyl]-1,2-thiazole-5-carboxylic acid	PDC	2.8	302.0290m/z	0.00131578	0.005556	1239.18	70.7748	0.0571143	0.146291
1-Dodecyl-2-pyrrolidinone	PDC	6.31	524.5174m/z	0.00131578	0.005556	4619.74	654.181	0.141606	0.280213
trans-Epoxysuccinyl-L-leucylamido(4-guanidino)butane	PDC	6.49	357.2005m/z	0.00131578	0.005556	2401.36	246.718	0.102741	0.208535
cis-Pinonic acid	PDC	7.14	369.2274m/z	0.00131578	0.005556	6576.38	362.153	0.0550687	0.368685
3-Deaza-2'-deoxyadenosine	PDC	16.93	91.7035m/z	0.00138641	0.01089	241.334	0		0.0697752
N-Acetylsulfadiazine	PDC	2.65	315.0525m/z	0.00139583	0.005556	10477	1268.78	0.121101	0.441954
4-(4-Aminophenoxy)benzoic acid	PDC	3.06	230.0801m/z	0.00139583	0.005556	1410.62	407.852	0.28913	0.156802
Leu-Gln	PDC	9.22	541.2953m/z	0.00139583	0.005556	6794.61	182.348	0.0268372	0.348495
Chlorbromuron	PDD	0.52	336.9337m/z	0.00139583	0.005556	7291.87	1162.18	0.15938	0.3521
N-(4-Amino-2-chlorophenyl)-5-chloro-2-hydroxybenzamide	PDD	6.49	593.0290m/z	0.00139583	0.005556	7982.44	677.279	0.0848462	0.346488
Estra-4,9-diene-3,17-dione	PDC	16.38	541.3335m/z	0.0014266	0.008145	37601.6	149.841	0.00398496	0.908588
16-Butan-2-yl-3-(2,3-dihydroxypropyl)-10,11,14,20-tetramethyl-13-propan-2-yl-4-oxa-1,8,11,14,17-pentazabicyclo[17.3.0]docosane-2,5,9,12,15,18-hexone	PDD	8.95	670.3426m/z	0.0014266	0.008145	12423.8	18.8042	0.00151356	0.562111
Cys-Asn-Arg	PDC	3.53	391.1633m/z	0.00145491	0.006823	2175.51	732.201	0.336565	0.181644
4,1-Benzothiazepin-2(3H)-one, 7-chloro-5-(2-chlorophenyl)-1,5-dihydro-	PDD	2.65	646.9960m/z	0.00145491	0.006823	7745.58	2216.12	0.286115	0.366664
N-(Dodecanoyl)sphing-4-enine-1-phosphate	PDD	3.85	561.4152m/z	0.00145491	0.006823	9042.54	1356.63	0.150028	0.431992
2-Bromo-4,5-methylenedioxymethamphetamine	PDD	6.36	565.0318m/z	0.00145491	0.006823	5135.36	1456.59	0.283639	0.29698
Goshonoside F5	PDD	8.3	669.3452m/z	0.00145491	0.006823	9707.49	1038.6	0.10699	0.393402
.alpha.-Solanine	PDC	13.39	445.7469m/z	0.00148717	0.014265	2988.76	0		0.228992
1,7-Bis(4-hydroxyphenyl)heptane-3,5-diol	PDC	8.8	650.3692m/z	0.00148717	0.014265	1056.34	0		0.225174
DPhe-Pro-Arg-chloromethylketone	PDC	4.49	434.1945m/z	0.00149518	0.008145	0	8752.69		0.382957
Desferricrocin	PDC	5.12	700.3255m/z	0.00149518	0.008145	0	9073.29		0.465062
Zilpaterol	PDD	10.88	545.2841m/z	0.00149518	0.008145	0	83076.6		1.57047
(3R,4R,5S,5aS,6R,7S,9R,9aS,10R)-5,10-Bis(acetyloxy)-5a-((acetyloxy)methyl)-2,2,9-trimethyl-7-(octanoyloxy)octahydro-2H-3,9a-methano-1-benzoxepine-4,6-diyl dibenzoate	PDD	6.78	779.3628m/z	0.00149518	0.008145	115246	27447.1	0.238161	1.48326
4-(Difluoromethoxy)-3-ethoxyaniline	PDC	0.83	187.0568m/z	0.00151969	0.008145	2335.51	1043.89	0.446965	0.174452
N-(3-Hydroxyphenyl)-2-(4-isobutylphenyl)propanamide	PDC	15.3	297.1727m/z	0.00151969	0.008145	3123.15	368.181	0.117888	0.253499
1H-Indole-3-carboxylic acid, 1-[(4-fluorophenyl)methyl]-, 1-naphthalenyl ester	PDC	3.7	395.1312n	0.00151969	0.008145	85583.5	34681.2	0.405233	1.22019
1-Stearoyl-2-linoleoyl-sn-glycero-3-phospho-L-serine	PDC	5.69	416.7567m/z	0.00151969	0.008145	0	1165.46		0.307985
Benzoic acid, 3-[(3-methoxybenzoyl)amino]-4-(4-methyl-1-piperazinyl)-, methyl ester	PDC	7.93	767.3727m/z	0.00151969	0.008145	14672.5	708.493	0.0482873	0.54753
Lappaconitine	PDC	9.99	617.3415m/z	0.00151969	0.008145	0	13833.1		0.512248
Perchloroterephthalic acid	PDD	2.5	266.8564m/z	0.00151969	0.008145	8746.48	1871.21	0.213939	0.38253
2-(tert-Butyl)-5-chloroisothiazol-3(2H)-one	PDC	0.64	191.0164n	0.00153204	0.008145	19186.4	8195.43	0.427147	0.53572
Gluconapin	PDC	18.88	769.0884m/z	0.00153204	0.008145	139771	5433.7	0.0388758	1.62086
Pro-Thr-Lys	PDC	6.13	367.1948m/z	0.00153204	0.008145	39.9432	25932.4	649.232	0.764523
3,5-Dichloro-4-(difluoromethoxy)aniline	PDD	6	476.9330m/z	0.00153204	0.008145	25149.8	9648.01	0.383622	0.635591
Adenosine, cyclic 3',5'-[hydrogen [P(S)]-phosphorothioate]	PDD	8.33	713.0464m/z	0.00153204	0.008145	19814.5	1842.72	0.0929986	0.596569
Pyrifluquinazon	PDC	4.05	464.1085m/z	0.00158048	0.008145	4937.12	380.002	0.0769683	0.299706
5-(2-Thienyl)-7-(trifluoromethyl)pyrazolo[1,5-a]pyrimidine-3-carboxylic acid	PDC	9.29	644.0613m/z	0.00158048	0.008145	4272.27	296.335	0.0693624	0.309131
Ethanone, 2-(4-methoxyphenyl)-1-(1-pentyl-1H-indol-3-yl)-	PDD	6.28	693.3662m/z	0.00158048	0.008145	5467	576.156	0.105388	0.304081
N.delta.-Benzyloxycarbonyl-D-ornithine	PDC	0.9	280.1377m/z	0.001589	0.009896	0	1686.67		0.356453
4,4-Difluoro-1-phenyl-1,3-butanedione	PDC	1.15	216.0832m/z	0.001589	0.009896	0	971.118		0.192137
Lys-Leu	PDC	14.05	292.2231m/z	0.001589	0.009896	0	505.05		0.135184
1-Cyclopentyl-3-methyl-1H-pyrazol-5-amine	PDC	15.07	348.2856m/z	0.001589	0.009896	0	1003.23		0.289973
Cyproterone acetate	PDC	16.58	381.1612m/z	0.001589	0.009896	0	2441.84		0.266358
N-(4-Methylphenyl)-N'-{2-[4-(methylsulfonyl)piperazin-1-yl]ethyl}ethanediamide	PDC	2.67	401.1855m/z	0.001589	0.009896	0	1510.92		0.185456
Urea, N-[4-[4-amino-1-(1-methylethyl)-1H-pyrazolo[3,4-d]pyrimidin-3-yl]phenyl]-N'-[3-(trifluoromethyl)phenyl]-	PDC	3.8	239.5830m/z	0.001589	0.009896	0	607.965		0.108884
Digoxigenin bisdigitoxoside	PDC	5.4	695.3410m/z	0.001589	0.009896	0	4361.55		0.358877
Colchicine	PDC	8.53	432.2019m/z	0.001589	0.009896	0	1167.02		0.149367
4-O-Acetyl-6-deoxy-2-O-(6-deoxy-.alpha.-L-mannopyranosyl)-3-O-((2S,3R,4R)-3,4-dihydroxy-4-(hydroxymethyl)tetrahydrofuran-2-yl)-1-O-((2.beta.,3.beta.,5.xi.,9.xi.)-3-(.beta.-D-glucopyranuronosyloxy)-2,23-dihydroxy-23,28-dioxoolean-12-en-28-yl)-.beta.-D-galactopyranose	PDC	9.76	389.8458m/z	0.001589	0.009896	0	24200.4		0.723237
Diethyl 2-(acetylamino)-2-(2-cyanoethyl)malonate	PDD	15.23	541.2505m/z	0.001589	0.009896	0	3357.84		0.305279
5-(Amidinoamino)-2-amino-N-(2-naphthyl)pentanamide	PDC	1.83	344.1452m/z	0.00163377	0.01089	18249.3	0		0.56256
4-[4-(Trifluoromethoxy)phenoxy]piperidine	PDC	4.24	275.1087m/z	0.00170728	0.008145	14853.4	171.814	0.0115673	0.543121
Prochloraz	PDD	18.16	773.0543m/z	0.00170728	0.008145	2383.83	534.056	0.224033	0.201285
Methanone, (2-iodophenyl)(1-pentyl-1H-indol-3-yl)-	PDD	8.58	835.1254m/z	0.00170728	0.008145	59506.9	106.66	0.0017924	1.1509
Creatinine	OL1	0.7	136.0476m/z	0.00172368	0.02575	71254.4	29464.4	0.413509	0.948312
N,N-DIMETHYL-ARGININE	OL1	0.74	203.1493m/z	0.00172368	0.02575	14909	8561.83	0.574272	0.365679
2-Hydroxyadipic acid	OL1	2.09	163.0594m/z	0.00172368	0.02575	30215.7	11206.1	0.370871	0.703701
Guanosine	OL1	2.6	283.0908n	0.00172368	0.02575	367481	73367.1	0.199648	1.51166
Vitamin B12	OL1	6.05	1354.5668n	0.00172368	0.02575	7397.85	23125.8	3.12601	0.716159
LUMICHROME	OL1	8.97	242.0796n	0.00172368	0.02575	304498	121465	0.398904	1.79797
Uracil	OL2b	1.6	113.0342m/z	0.00172368	0.02575	140655	24885.4	0.176925	1.59222
Guanine	OL2b	2.6	152.0564m/z	0.00172368	0.02575	274904	79943.2	0.290804	1.30463
.beta.-Nicotinamide adenine dinucleotide	PDA	1.22	663.1073n	0.00172368	0.02575	2.32383e+07	1.05883e+07	0.455641	17.231
2,3-Dinor-11.beta.-prostaglandin F2.alpha.	PDA	10.17	349.1971m/z	0.00172368	0.02575	4564.02	2440.03	0.534624	0.221619
N-Succinyl-5-aminoimidazole-4-carboxamide ribose	PDA	2.8	375.1134m/z	0.00172368	0.02575	45169.2	4313.67	0.0955003	0.823847
2-Amino-3-thiophenecarbonitrile	PDC	0.5	124.0101n	0.00172368	0.02575	10281	4278.35	0.41614	0.36358
(3-Bromo-5-chloro-2-hydroxyphenyl)phenylmethanone	PDC	0.5	354.9096m/z	0.00172368	0.02575	53875.5	25786.6	0.478633	0.794543
N-[2-(3,4-Dimethoxyphenyl)ethyl]-2-thiophenecarboxamide	PDC	0.76	314.0831m/z	0.00172368	0.02575	15658.1	8040.62	0.513512	0.439635
Pyruvic acid	PDC	0.78	89.0230m/z	0.00172368	0.02575	2920.64	709.261	0.242844	0.199106
3-Amino-6-(3-pyridinyl)thieno[2,3-b]pyridine-2-carbonitrile	PDC	1.18	291.0096m/z	0.00172368	0.02575	10462.8	2380.6	0.22753	0.407628
2,4-Thiazolidinedione, 5-[[4-(4-pyridinyl)-6-quinolinyl]methylene]-, (5Z)-	PDC	1.22	667.1228m/z	0.00172368	0.02575	64001.5	28572.2	0.44643	0.913872
13,14-Dihydro-16,16-difluoroprostaglandin J2	PDC	10.44	337.1968m/z	0.00172368	0.02575	11111.5	4992.35	0.449296	0.373446
3-(4-Methoxyphenyl)-4-oxo-4H-chromene-5,7-diyl diacetate	PDC	10.44	759.1695m/z	0.00172368	0.02575	22451.6	6462.01	0.28782	0.589958
Linamarin	PDC	10.49	265.1397m/z	0.00172368	0.02575	16195.3	11069	0.683466	0.321303
Ile-Met	PDC	10.9	525.2755m/z	0.00172368	0.02575	56807.8	5482.58	0.0965111	0.965564
4-(1H-Benzimidazol-1-yl)aniline	PDC	11.04	209.0949m/z	0.00172368	0.02575	5828.77	2580.61	0.442737	0.235267
Primisulfuron-methyl	PDC	12.52	937.0809m/z	0.00172368	0.02575	49466.4	22094.7	0.44666	0.867707
Cys-Lys-Arg	PDC	13.02	833.4203m/z	0.00172368	0.02575	17978.3	6257.2	0.348042	0.499947
N-[3-(1H-Imidazol-1-yl)propyl]-3-nitrobenzamide	PDC	13.1	274.1078n	0.00172368	0.02575	36823.8	16950.7	0.460318	0.54929
N-(1-Amino-3,3-dimethyl-1-oxobutan-2-yl)-1-((4-hydroxycyclohexyl)methyl)-1H-indazole-3-carboxamide	PDC	13.1	386.2329n	0.00172368	0.02575	8185.87	2350.4	0.287129	0.319802
.beta.-D-Glucopyranosyl-(1->2)-6-O-((2E)-2-methylbut-2-enoyl)-.alpha.-D-glucopyranosyl .beta.-D-glucopyranosyl-(1->2)-6-O-((2E)-2-methylbut-2-enoyl)-D-glucopyranoside	PDC	13.5	869.2729m/z	0.00172368	0.02575	14814.4	7954.15	0.536921	0.352191
N-Desmethylimatinib	PDC	13.55	959.4949m/z	0.00172368	0.02575	43577	3373.99	0.0774259	0.97012
1,2-Dinervonoyl-sn-glycero-3-phosphocholine	PDC	13.97	918.7638m/z	0.00172368	0.02575	26665.7	9070.63	0.34016	0.57957
Isopropyl dodecylfluorophosphonate	PDC	16.02	339.1829m/z	0.00172368	0.02575	5853.16	1404.18	0.239902	0.351505
16-Phenyltetranorprostaglandin E2	PDC	16.56	337.1810m/z	0.00172368	0.02575	32627.7	9108.29	0.279158	0.646991
4-Chloro-6-(1H-imidazol-1-yl)pyrimidine	PDC	16.63	112.9994m/z	0.00172368	0.02575	946.447	627.71	0.663228	0.0913184
N-Stearoylsphinganine	PDC	16.79	568.5650m/z	0.00172368	0.02575	26381.9	9199.54	0.348706	0.554572
(E)-2-Decylpent-2-enedioic acid	PDC	17.13	293.1732m/z	0.00172368	0.02575	7926.06	5721.18	0.721819	0.245212
2-Amino-2'-deoxyadenosine	PDC	17.34	267.1190m/z	0.00172368	0.02575	5749.36	3268.87	0.568563	0.218412
1,2-Dilinoleoyl-sn-glycero-3-phosphocholine	PDC	18.71	764.5576m/z	0.00172368	0.02575	900.921	20090.7	22.3001	0.627925
1,2-Di-(9Z,12Z,15Z-octadecatrienoyl)-sn-glycero-3-phosphocholine	PDC	18.88	400.7646m/z	0.00172368	0.02575	184546	46444.1	0.251668	1.6291
(S)-(+)-4-Amino-3-hydroxybutyric acid	PDC	2.02	84.0442m/z	0.00172368	0.02575	66048.8	41162	0.623206	0.670408
Letrozole	PDC	2.6	285.1011m/z	0.00172368	0.02575	24685.4	5390.79	0.218379	0.414481
.beta.-(2-Thienyl)-D-alanine	PDC	2.65	136.0211m/z	0.00172368	0.02575	8381.94	4694.67	0.560093	0.278387
6-Amino-1-methyl-5-nitrosouracil	PDC	3.14	215.0150m/z	0.00172368	0.02575	3534.5	1954.45	0.552965	0.199656
Nicotinic acid adenine dinucleotide	PDC	3.16	355.0370m/z	0.00172368	0.02575	2591.65	816.009	0.314861	0.206406
Kanamycin A	PDC	3.85	449.2233m/z	0.00172368	0.02575	6597.19	2692.68	0.408156	0.291844
Ethyl 2-amino-5-iodothiazole-4-carboxylate	PDC	3.92	330.9601m/z	0.00172368	0.02575	4659.61	2071.5	0.444566	0.230111
Pefloxacin	PDC	4.1	351.1812m/z	0.00172368	0.02575	1029.58	6195.76	6.01774	0.336104
His-Phe	PDC	4.27	285.1332m/z	0.00172368	0.02575	3517.39	1340.18	0.381014	0.20168
(2R)-3-Hydroxyisovaleroylcarnitine	PDC	4.57	244.1534m/z	0.00172368	0.02575	9811.09	2237.56	0.228064	0.369395
Benzenesulfonamide, 3,4-dimethoxy-N-[4-(3-nitrophenyl)-2-thiazolyl]-	PDC	5.4	444.0303m/z	0.00172368	0.02575	8408.02	3917.74	0.465952	0.290901
3-Methoxy-4-{[3-(trifluoromethyl)benzyl]oxy}benzaldehyde	PDC	5.92	343.1164m/z	0.00172368	0.02575	8435.65	3295.35	0.390646	0.283623
2-(2-Pyridyl)-4-quinolinecarboxylic acid	PDC	6.26	250.0739n	0.00172368	0.02575	26705.2	9646.87	0.361236	0.611234
Diethyl hydroxy(4-methoxyphenyl)methylphosphonate	PDC	6.26	319.0687m/z	0.00172368	0.02575	4294.14	1319.86	0.307364	0.229797
N-Desmethylclozapine	PDC	7.04	312.1157n	0.00172368	0.02575	57634.7	316105	5.48463	2.4585
3',4',6-Trimethoxyisoflavone-7-O-.beta.-D-glucopyranoside	PDC	7.45	998.3324m/z	0.00172368	0.02575	16371.3	6328.88	0.386583	0.435801
Arg-Gly-Asp	PDC	7.99	347.1663m/z	0.00172368	0.02575	306.147	9674.54	31.6009	0.61198
Citrusin V	PDC	8.2	611.3130m/z	0.00172368	0.02575	11001.5	104299	9.48038	1.72534
Veronicoside	PDC	8.41	431.1329m/z	0.00172368	0.02575	248.895	591.367	2.37597	0.123212
(3'S,4S,6R,7R)-7-Hydroxy-3',6,7,14-tetramethyl-8H,17H-spiro[2,9-dioxa-14-azabicyclo[9.5.1]heptadec-11-ene-4,2'-oxirane]-3,8,17-trione	PDC	8.97	382.1871m/z	0.00172368	0.02575	2772.42	1.93359e+06	697.436	8.08651
2-[4-(Dimethylamino)phenyl]-1,2,3,4-tetrahydroquinazolin-4-one	PDC	9.45	557.2645m/z	0.00172368	0.02575	1119.23	32330.9	28.8868	1.07856
N-Cyclohexyl-4-(dimethylamino)benzenecarbothioamide	PDC	9.59	547.2898m/z	0.00172368	0.02575	73.7401	10011.9	135.773	0.606945
5-(Galactosylhydroxy)-L-lysine	PDC	9.69	307.1500m/z	0.00172368	0.02575	9638.33	6338.72	0.657658	0.267099
3-(6-Amino-9H-purin-9-yl)-1,2-propanediol	PDC	9.71	436.2183m/z	0.00172368	0.02575	735.924	4625.84	6.28576	0.323199
(3.beta.,5.beta.,9.Xi.)-3-((.beta.-D-Glucopyranosyl-(1->4)-.beta.-D-glucopyranosyl-(1->4)-2,6-dideoxy-3-O-methylhexopyranosyl)oxy)-14-hydroxy-19-oxocard-20(22)-enolide	PDC	9.74	840.3869m/z	0.00172368	0.02575	15407.1	4783.43	0.310469	0.529624
2-(Dimethylamino)-6-methylpyrido[4,3-d]pyrimidin-5(6H)-one	PDC	9.78	431.1930m/z	0.00172368	0.02575	1770.61	4228.31	2.38805	0.332273
Gly-Pro-Arg	PDC	9.83	293.1709m/z	0.00172368	0.02575	4279.21	2693.54	0.629446	0.185761
Cumaroylspermidine	PDC	9.99	616.3005m/z	0.00172368	0.02575	644.365	12996	20.1687	0.70867
5-Bromo-2-hydroxybenzenemethanol	PDD	0.52	426.9156m/z	0.00172368	0.02575	9695.27	2143.28	0.221064	0.365784
Fuc-GM1(d18:1/22:0)	PDD	13.02	896.9903m/z	0.00172368	0.02575	39539.6	15461.2	0.39103	0.740027
Fuc-GM1(d18:1/22:0)	PDD	13.5	896.9913m/z	0.00172368	0.02575	11414.3	3576.11	0.313302	0.421954
Inositol hexanicotinate	PDD	13.66	794.1742m/z	0.00172368	0.02575	17110.5	6025.82	0.352171	0.442849
(Z)-Dimethylvinphos	PDD	2.93	343.9498m/z	0.00172368	0.02575	5001.88	3340.3	0.66781	0.194791
1-(3-Cyclohexen-1-ylmethyl)-4-piperidinamine	PDD	3.23	120.0784m/z	0.00172368	0.02575	4214.64	1803.62	0.427941	0.223349
Methyl 8-bromo-4-chloro-5-fluoroquinoline-2-carboxylate	PDD	3.41	349.9600m/z	0.00172368	0.02575	4243.04	2067.27	0.487215	0.229689
1- Piperazinecarboxylic acid, 4-[3-(2,3-dihydro-2-oxo-6-benzoxazolyl)-3-oxopropyl]-, (3,5-dichlorophenyl)methyl ester	PDD	5.24	500.0739m/z	0.00172368	0.02575	88866.7	39876.9	0.448726	1.05123
(+) Biotinyl-6-aminohexanoic acid	PDD	6.91	715.3532m/z	0.00172368	0.02575	9528.92	5779.39	0.60651	0.298699
1,3,3-Trimethyl-2-[(E)-2-(2-methyl-1H-indol-3-yl)ethenyl]-3H-indolium cation	PDD	8.53	653.3641m/z	0.00172368	0.02575	23412.1	5096.69	0.217695	0.511453
Trihydroxycholestanoic acid	PDC	14.1	473.3224m/z	0.00180652	0.01089	3920.45	455.558	0.116201	0.259173
Didecyl hydrogen phosphate	PDC	14.91	362.2711m/z	0.00180652	0.01089	3747.29	394.43	0.105257	0.267759
3,5-Bis(methylsulfonyl)benzamide	PDC	2.8	555.0239m/z	0.00180652	0.01089	6341.55	808.234	0.127451	0.297588
Propanoic acid, 2-methyl-2-[4-[[[[4-methyl-2-[4-(trifluoromethyl)phenyl]-5- thiazolyl]carbonyl]amino]methyl]phenoxy]-	PDC	3.58	462.1007m/z	0.00180652	0.01089	13014.8	2986.43	0.229465	0.511263
Diethyl sebacate	PDC	4.65	303.1546m/z	0.00180652	0.01089	1020.55	199.727	0.195706	0.142414
N,N-Diethyl-N-methyl-2-[(3-methyl-2-phenylpentanoyl)oxy]ethanaminium cation	PDC	16.47	339.2763m/z	0.00181765	0.014265	14217.4	0		0.528974
DL-Lanthionine	PDC	2.8	439.0933m/z	0.00181765	0.014265	1308.27	0		0.132742
1-Stearoyl-2-docosahexaenoyl-sn-glycerol	PDC	15.01	357.2598m/z	0.00185595	0.01089	2796.63	129.952	0.0464674	0.224582
1,3-Propanediol, 2-amino-2-[2-[4-[[6-[(7-nitro-2,1,3-benzoxadiazol-4-yl)amino]hexyl]oxy]phenyl]ethyl]-	PDC	9.48	474.2350m/z	0.00185595	0.01089	3087.29	121.619	0.0393933	0.251523
1-[4-(Benzyloxy)phenyl]-2-bromo-1-propanone	PDD	10.44	654.0862m/z	0.00185595	0.01089	6693.64	176.512	0.0263702	0.3816
Heptaethylene glycol p-tert-octylphenyl ether	PDC	16	514.3489m/z	0.00187961	0.01089	8532.2	1485.23	0.174073	0.408501
4-(Piperazin-1-ylsulfonyl)morpholine	PDC	3.33	488.2342m/z	0.00187961	0.01089	5232.6	1668.64	0.318893	0.30014
His-Ser-Arg	PDC	5.17	398.2020m/z	0.00187961	0.01089	0	1446.58		0.180352
Galacto-N-biose	PDC	5.61	397.1542m/z	0.00187961	0.01089	0	1631.85		0.218762
2-[7-Acetyloxy-5-chloro-3-[(1E,3E)-3,5-dimethylhepta-1,3-dienyl]-7-methyl-6,8-dioxoisoquinolin-2-yl]-5-(diaminomethylideneamino)pentanoic acid	PDC	7.86	579.2605m/z	0.00187961	0.01089	0	10596.5		0.568793
Lys-Trp-Lys	PDC	9.12	474.2893m/z	0.00187961	0.01089	0	26555.5		0.950219
Penciclovir	PDC	6.28	524.2667m/z	0.00192935	0.010803	4697.91	1532.71	0.326254	0.315692
Benzeneethanamine, N-[(2-fluorophenyl)methyl]-4-iodo-2,5-dimethoxy-	PDC	6.49	454.0086m/z	0.00192935	0.010803	10278.7	5983.41	0.582118	0.367307
p-Aminoazobenzene	PDC	6.93	412.2244m/z	0.00192935	0.010803	0	2062.4		0.231712
N-(1H-Tetraazol-5-yl)decanamide	PDC	16.07	501.3386m/z	0.00195661	0.018017	13236.1	0		0.506319
Propiconazole	PDD	10.17	705.1290m/z	0.0019596	0.01089	11949.2	1136.64	0.0951228	0.52803
1,2-O-Isopropylidene-.alpha.-D-glucofuranose	PDC	3.28	458.2231m/z	0.00197483	0.01089	14992.6	5776.03	0.385259	0.45622
2-[(Cyclohexylcarbamoyl)amino]acetic acid	PDC	5.53	401.2379m/z	0.00197483	0.01089	19901	11151.3	0.560338	0.486233
2-Chloro-N-(4-fluoro-3-nitrophenyl)propanamide	PDC	6.31	515.0305m/z	0.00197483	0.01089	43284.1	17927.5	0.414181	0.846738
6-(Acetyloxy)-1,4,4,9-tetramethyl-8-oxo-2,3,4,4a,5,6,6a,7,8,9,10,11-dodecahydro-9,11a-methanocyclohepta[a]naphthalen-5-yl benzoate	PDC	8.85	465.2658m/z	0.00197483	0.01089	349.214	17198.8	49.2499	0.684164
Ala-His-Lys	PDD	12.3	731.3890m/z	0.00197483	0.01089	49776.2	6108.97	0.122729	0.924261
Triallate	PDD	3.16	607.0126m/z	0.00197483	0.01089	8097.52	1562.67	0.192982	0.379802
2-Chloro-1-[1-(3-chloro-4-fluorophenyl)-2,5-dimethyl-1H-pyrrol-3-yl]ethanone	PDD	7.16	599.0626m/z	0.00197483	0.01089	11788.9	2477.98	0.210196	0.418451
4-Hydroxyalprazolam	PDC	1.05	671.1474m/z	0.00204683	0.01089	131493	3727.29	0.028346	1.67236
4-Bromo-2,5-dimethoxymethamphetamine	PDD	7.84	271.0337m/z	0.00204683	0.01089	755.918	112.845	0.149282	0.112583
Tefluthrin	PDC	1.2	837.1238m/z	0.00212604	0.014265	9756.54	0		0.44673
Tetradecanamide, N-[(1R,2R)-2-hydroxy-1-(hydroxymethyl)-2-(4-nitrophenyl)ethyl]-	PDC	19.07	862.5899m/z	0.00212604	0.014265	26455.1	0		0.735262
17-Phenyltrinorprostaglandin F2a methylamide	PDD	17.06	820.5461m/z	0.00218737	0.011644	0	17015.7		0.656953
6-[(2-Chloro-2-propen-1-yl)thio]-9H-purine	PDC	3.06	470.0518m/z	0.00220349	0.01089	3641.69	416.189	0.114285	0.266147
2'-O-Methyladenosine	PDC	10.72	563.2326m/z	0.00232575	0.013835	2502.9	505.714	0.202051	0.223209
3-Amino-4-methyl-N-[3-(trifluoromethyl)phenyl]benzenesulfonamide	PDC	7.24	683.1215m/z	0.00232575	0.013835	8950.66	2395.29	0.267611	0.379722
(2E,4E)-12-Hydroxy-13-(hydroxymethyl)-3,5,7-trimethyltetradeca-2,4-dienedioic acid	PDC	8.55	707.3991m/z	0.00232575	0.013835	7687.4	1129.34	0.146908	0.419833
2-[2-(3,4-Dihydroxyphenyl)-2-oxoethyl]thio-4-(2-furyl)-6-methylnicotinonitrile	PDC	9.12	755.1224m/z	0.00232575	0.013835	6200.31	539.292	0.0869782	0.334694
4-Bromo-1-(4-fluorophenyl)-1H-imidazole	PDD	7.06	502.9306m/z	0.00232575	0.013835	3693.74	856.709	0.231935	0.264235
Ethyl (3-thioxo-1,2,4-triazaspiro[4.7]dodec-2-yl)acetate	PDC	9.57	571.3079m/z	0.0023692	0.018017	3484.52	0		0.292703
.alpha.-Hederin	PDC	10.44	750.4577n	0.0024156	0.015428	0	3802.09		0.286949
Propanoic acid, 2-methyl-2-[4-[[[[4-methyl-2-[4-(trifluoromethyl)phenyl]-5- thiazolyl]carbonyl]amino]methyl]phenoxy]-	PDC	3.8	462.1009m/z	0.0024156	0.015428	41961.8	11037.5	0.263037	0.830753
3-(3-Chloropropyl)-5,5-dimethyl-2,4-imidazolidinedione	PDC	4.19	431.1218m/z	0.0024156	0.015428	9696.66	2679.58	0.27634	0.392844
Lys-Tyr-Lys	PDC	8.3	482.2354m/z	0.0024156	0.015428	5171.75	1146	0.221589	0.326026
3-Bromo-5-ethyl-2-methylthiophene 1,1-dioxide	PDD	0.52	472.9087m/z	0.0024156	0.015428	26261.4	5612.05	0.213699	0.656323
Pinolenic acid	PDC	14.94	243.2097m/z	0.00247667	0.015428	550	228.89	0.416164	0.0806661
Hydrocodone	PDC	7.16	599.3129m/z	0.00247667	0.015428	19964.4	8481.58	0.424835	0.545855
2,4-Quinazolinediamine, N2,N4-bis(phenylmethyl)-	PDC	7.32	305.1554m/z	0.00247667	0.015428	2282.72	617.081	0.270328	0.198734
His-Phe-Lys	PDC	7.81	238.1061m/z	0.00247667	0.015428	1511.57	430.725	0.284951	0.151428
Gly-Pro-Arg	PDC	7.99	679.3633m/z	0.00247667	0.015428	4545.74	853.378	0.187732	0.247457
3-(1H-Indol-3-ylmethyl)-6,18-dimethyl-9-(2-methylpropyl)-12-(1-phenylethyl)-15-propan-2-yl-1,4,7,10,13,16,19-heptazacyclotricosane-2,5,8,11,14,17,20-heptone	PDD	6.88	831.4171m/z	0.00247667	0.015428	6046.31	1445.13	0.23901	0.309505
Taurine	OL2a	0.7	126.0214m/z	0.00249636	0.032186	10332	2001.06	0.193676	0.353435
N-ACETYLPUTRESCINE	OL2a	0.78	131.1177m/z	0.00249636	0.032186	13027.5	5474	0.420188	0.378284
4-Pyridoxolactone	OL2a	2.3	166.0492m/z	0.00249636	0.032186	5707.82	2345.03	0.410844	0.256893
P-OCTOPAMINE	OL2b	1.52	136.0754m/z	0.00249636	0.032186	469732	261695	0.557115	2.13017
Cytosine	OL2b	3.16	112.0503m/z	0.00249636	0.032186	8820.45	3152.06	0.357358	0.208756
3-phenylpropanoic acid	OL2b	9.8	151.0749m/z	0.00249636	0.032186	16686.9	35503.7	2.12764	0.85102
1-Ethyl-N4,N5-dimethyl-1H-imidazole-4,5-dicarboxamide	PDA	1.29	211.1180m/z	0.00249636	0.032186	17658.4	4229.96	0.239545	0.432339
2-Methyl-1,4-benzoquinone	PDA	1.52	123.0438m/z	0.00249636	0.032186	178519	98481.7	0.551658	1.30412
1-Hexadecyl-sn-glycero-3-phosphocholine	PDA	15.93	481.3520n	0.00249636	0.032186	2.26213e+06	442588	0.195652	5.27998
1-Stearoyl-2-myristoyl-sn-glycero-3-phosphocholine	PDA	16.96	733.5613n	0.00249636	0.032186	184521	21561.8	0.116852	1.5905
N-(Octadecanoyl)sphing-4-enine-1-phosphocholine	PDA	18.26	731.6033m/z	0.00249636	0.032186	5517.33	17275.5	3.13113	0.5247
Adenylyl(3'-5')cytidine	PDA	3.58	572.1355n	0.00249636	0.032186	161756	38096.6	0.235519	1.60264
N,N-Dimethylguanosine	PDA	4.29	312.1291m/z	0.00249636	0.032186	11368	2709.84	0.238373	0.46442
N1,N1,N2-Trimethyl-N2-(4-piperidinyl)-1,2-ethanediamine	PDC	0.48	93.6016m/z	0.00249636	0.032186	1990.36	510.294	0.256383	0.158309
3-Methyl-2-sulfanyl-3,5-dihydro-4H-imidazol-4-one	PDC	0.5	77.0081m/z	0.00249636	0.032186	5978.26	2660.84	0.445085	0.266978
N-Acetyl-L-phenylalanyl-3,5-diiodo-L-tyrosine	PDC	0.66	311.9817m/z	0.00249636	0.032186	35597.3	20911.1	0.587435	0.56512
Tryptamine	PDC	0.83	174.1115m/z	0.00249636	0.032186	1417.33	572.286	0.403776	0.12284
5-Methylcytosine	PDC	1.33	125.0586n	0.00249636	0.032186	10533.4	4175.99	0.396451	0.257649
Dihydroterrein	PDC	1.52	121.0645m/z	0.00249636	0.032186	14945	8767.62	0.58666	0.323098
Phenylacetic acid	PDC	1.52	136.0522n	0.00249636	0.032186	89399.7	45301.8	0.506733	1.02276
4-Methyl-2-oxovaleric acid	PDC	1.52	95.0489m/z	0.00249636	0.032186	34872.1	18920.6	0.542571	0.588455
His-Pro	PDC	1.58	235.1178m/z	0.00249636	0.032186	25900.7	9277.73	0.358203	0.529222
(4R,4aR,6aS,11E,12aS,15S,16aR,21aS,21bS)-4-((2,6-Dideoxy-4-O-(2,6-dideoxy-.beta.-D-arabino-hexopyranosyl)-.beta.-D-arabino-hexopyranosyl)oxy)-22-hydroxy-15,21a-dimethyl-18,21-dioxo-1,2,3,4,4a,6a,7,8,9,10,12a,15,16,21,21a,21b-hexadecahydro-16a,19-(metheno)benzo[e]naphtho[2,1-m][1,4]dioxacyclopentadecine-14(18H)-carboxylic acid	PDC	10.36	817.3368m/z	0.00249636	0.032186	54139.2	20587.5	0.38027	0.811039
2-O-(2,5,8,11,14-Penta(butan-2-yl)-4,7,10,13,16-pentaoxo-3,6,9,12,15-pentaoxaheptadecan-1-oyl)hexitol	PDC	10.9	273.1446m/z	0.00249636	0.032186	4312	1989.15	0.461305	0.188038
Temsirolimus	PDC	11.67	1029.6061m/z	0.00249636	0.032186	54480.2	20312.2	0.372836	0.848051
Isophorone	PDC	14.91	156.1378m/z	0.00249636	0.032186	280.754	3149.71	11.2188	0.357986
N-Cyclohexyl-N'-[3-(4-morpholinyl)propyl]urea	PDC	15.04	283.2229m/z	0.00249636	0.032186	32208.5	21475	0.66675	0.499749
Gabapentin	PDC	15.43	172.1324m/z	0.00249636	0.032186	494.226	1809.97	3.66224	0.326324
Heptadecasphing-4-enine	PDC	15.58	285.2654n	0.00249636	0.032186	1771.19	865.374	0.488583	0.128577
Antibiotic NFAT 133	PDC	16.43	259.1679m/z	0.00249636	0.032186	1332.04	4082.78	3.06505	0.388069
Prostaglandin F2.alpha. dimethylamine	PDC	16.58	367.3075m/z	0.00249636	0.032186	342232	4326.33	0.0126415	2.27382
Butanoic acid, 4-[(1,2-dioxohexadecyl)amino]-, ethyl ester	PDC	16.58	383.3024m/z	0.00249636	0.032186	10532.7	35767.9	3.3959	0.835462
1,8-Octanediol	PDC	16.61	111.1165m/z	0.00249636	0.032186	3215.06	1091.75	0.339574	0.195111
N-(9-Oxodecyl)acetamide	PDC	16.66	427.3539m/z	0.00249636	0.032186	5785.85	1029.66	0.177962	0.306899
1-Palmitoyl-2-stearoyl-sn-glycero-3-phosphocholine	PDC	17.24	761.5927n	0.00249636	0.032186	206737	10009.6	0.0484168	1.63621
1-Arachidonoylglycerol	PDC	18.88	401.2662m/z	0.00249636	0.032186	83437.8	20542.6	0.246203	1.11217
2-(2,6-Difluorophenyl)-1,3-thiazole-4-carboxylic acid	PDC	19.35	205.9866m/z	0.00249636	0.032186	31194.8	18768.4	0.601652	0.513116
3-[4-[Acetyl(hydroxy)amino]butylcarbamoyl]-5-[3-[acetyl(hydroxy)amino]propylamino]-3-hydroxy-5-oxopentanoic acid	PDC	2.04	435.2079m/z	0.00249636	0.032186	9751.92	4628.19	0.474592	0.352867
Isoquinoline N-oxide	PDC	2.09	159.0645m/z	0.00249636	0.032186	8822.47	4524.1	0.512793	0.264817
4-[5-(Hydroxymethyl)-8-methyl-3-oxabicyclo[3.3.1]non-7-en-2-yl]phenol	PDC	2.6	153.0595m/z	0.00249636	0.032186	5502.3	1148.35	0.208703	0.211765
Miglitol	PDC	2.93	207.1098n	0.00249636	0.032186	4179.24	752.44	0.180042	0.244505
7-Hydroxy-2-acetylaminofluorene	PDC	3.43	240.1008m/z	0.00249636	0.032186	3582.99	596.734	0.166546	0.22411
2-Iodo-5-nitroanisole	PDC	3.43	296.9729m/z	0.00249636	0.032186	3802.72	1571.91	0.413363	0.219154
Thr-Ala-Lys	PDC	5.12	301.1869m/z	0.00249636	0.032186	1166.13	2578.31	2.211	0.189762
His-Gln-Arg	PDC	5.48	439.2289m/z	0.00249636	0.032186	205.868	4242.47	20.6078	0.321005
Methyl (1S)-1-(.beta.-D-glucopyranosyloxy)-6-hydroxy-7-methyl-1,4a,5,6,7,7a-hexahydrocyclopenta[c]pyran-4-carboxylate	PDC	5.61	413.1402m/z	0.00249636	0.032186	21053.5	10181.7	0.48361	0.474423
Ditalimfos	PDC	6.91	621.0662m/z	0.00249636	0.032186	52241.7	23065.1	0.441508	0.816619
Arvenin II	PDC	7.21	706.3678m/z	0.00249636	0.032186	160515	74866.1	0.466413	1.34766
Tadalafil	PDC	7.39	801.2635m/z	0.00249636	0.032186	11781.5	5942.22	0.504367	0.426297
Oleragenoside	PDC	7.39	808.4025m/z	0.00249636	0.032186	18917.5	9506.11	0.502504	0.423786
Ethanone, 1-[1-[2-(methylsulfonyl)phenyl]-7-propoxy-3-indolizinyl]-	PDC	8.04	372.1247m/z	0.00249636	0.032186	1588.95	2831.24	1.78183	0.181869
Methyl arachidonyl fluorophosphonate	PDC	8.15	371.2510m/z	0.00249636	0.032186	15639.1	10176.7	0.650717	0.352672
13,14-Dihydro-16,16-difluoroprostaglandin J2	PDC	9.55	337.1971m/z	0.00249636	0.032186	5391.5	2106.39	0.390687	0.26685
Thioperamide	PDC	9.74	607.3332m/z	0.00249636	0.032186	1857.57	10614.3	5.71411	0.396889
Ethyl N-Boc-5-hydroxypiperidine-3-carboxylate	PDC	9.76	569.3030m/z	0.00249636	0.032186	6171.73	22726.3	3.68231	0.687811
1-(4-Bromo-2,3,5,6-tetrafluorophenyl)hydrazine	PDD	0.54	538.8741m/z	0.00249636	0.032186	13269.7	5714.72	0.430659	0.375181
3-(Boc-amino)propyl bromide	PDD	0.64	260.0256m/z	0.00249636	0.032186	32808.2	7856.6	0.239471	0.699969
5-Bromo-2-(4-chlorophenyl)-1H-indole-3-carbaldehyde	PDD	0.66	333.9634m/z	0.00249636	0.032186	36753.6	20141.5	0.548014	0.561268
Asp-Met-Lys	PDD	11.3	802.3776m/z	0.00249636	0.032186	21972.9	1904.29	0.0866653	0.569768
Spirosolane-15-keto-3-ol-3-O-diglycoside	PDD	11.62	776.3996m/z	0.00249636	0.032186	45184.1	7948.35	0.17591	0.745243
Ala-Val-Arg	PDD	4.12	345.2231m/z	0.00249636	0.032186	2138.06	3453.31	1.61516	0.212837
4-[(4-Bromobenzoyl)amino]benzoic acid	PDD	5.32	357.9469m/z	0.00249636	0.032186	7840.64	3916.2	0.499475	0.287863
Arg-Gly-Arg	PDD	5.56	352.2212m/z	0.00249636	0.032186	981.734	2214.97	2.25618	0.133499
5-Chloro-2-iodo-1-methyl-3-nitrobenzene	PDD	9.87	594.8188m/z	0.00249636	0.032186	8372.04	52954.9	6.32521	1.03155
WIN-66306	PDD	9.96	765.3687m/z	0.00249636	0.032186	272127	101257	0.372093	1.59219
5-Fluoro-2-indolyl deschlorohalopemide	PDA	5.56	422.1986m/z	0.00251377	0.015428	0	20513		0.939647
Sclareolide	PDC	14.91	215.1783m/z	0.00251377	0.015428	686.442	367.451	0.535298	0.0901515
8-Methyl-2-(trifluoromethyl)-5H,6H,7H,8H-imidazo[1,2-a]pyrazine	PDC	3.67	428.2000m/z	0.00251377	0.015428	0	9628.58		0.443735
2-(1,3,4-Thiadiazol-2-ylsulfanyl)acetic acid	PDC	3.8	352.9512m/z	0.00251377	0.015428	4516.6	1941.25	0.429804	0.23598
Gln-Lys	PDC	3.82	257.1595m/z	0.00251377	0.015428	5600.98	2849.6	0.508767	0.307035
1H-Benzimidazole-2-butanoic acid, 5-[bis(2-hydroxyethyl)amino]-1-methyl-, ethyl ester	PDC	5.87	350.2085m/z	0.00251377	0.015428	4669.09	771.687	0.165276	0.258643
10-(Acetyloxy)-12-hydroxy-4a-methoxy-4,6,11-trimethyl-1-oxo-4,4a,6,6a,7,7a,9a,10,11,12,12a,12b,12c,12d-tetradecahydro-1H,3H-3,6-ethano-as-indaceno[1,2-d]pyrano[4,3-b]pyran-8-carboxylic acid	PDC	8.93	488.2175m/z	0.00251377	0.015428	0	3855.05		0.415518
6-[(4-Bromophenyl)sulfonyl]-3(2H)-pyridazinone	PDD	7.09	650.8609m/z	0.00251377	0.015428	31601.8	9546.48	0.302086	0.681246
3-AMINO-5-HYDROXYBENZOATE	OL2a	1.45	186.0754m/z	0.00253244	0.015428	9550.37	1208.78	0.126569	0.465461
5-Aminolevulinic acid hexyl ester	PDC	15.66	453.2917m/z	0.00253244	0.015428	1.09402	1889.23	1726.86	0.231265
N-Docosanoyl-4-sphingenyl-1-O-phosphorylcholine	PDC	19.4	787.6682m/z	0.00253244	0.015428	1716.04	13074.7	7.6191	0.471456
N-Isobutyl-4-methylbenzenesulfonamide	PDC	2.91	210.0945m/z	0.00253244	0.015428	1340.65	231.762	0.172873	0.14383
(2R)-3-Hydroxyisovaleroylcarnitine	PDC	3.21	262.1638m/z	0.00253244	0.015428	4286.99	613.912	0.143204	0.257022
17-Hydroxycalactin	PDC	9.29	532.2431m/z	0.00253244	0.015428	234.406	28154.4	120.11	0.964537
Trp-Gln-Lys	PDC	9.66	425.2288m/z	0.00253244	0.015428	247.759	1727.12	6.97096	0.19616
Thieno[2,3-d]pyrimidine, 4-[4-(4,5-dihydro-5,5-dimethyl-2-thiazolyl)-1-piperazinyl]-6-propyl-	PDD	9.59	768.3458m/z	0.00253244	0.015428	36729	16017.6	0.436103	0.648896
N-Butyl-N-(2,2,6,6-tetramethyl-4-piperidinyl)amine	PDC	0.92	442.4855m/z	0.00263649	0.014265	3616.55	483.229	0.133616	0.246289
4-Quinazolinamine, N-(1-cyclohexyl-4-piperidinyl)-2-[hexahydro-4-(1-methylethyl)-1H-1,4-diazepin-1-yl]-6-methoxy-7-[3-(1-piperidinyl)propoxy]-	PDC	2.3	635.4831m/z	0.00263649	0.014265	2904.63	770.652	0.265319	0.244181
N-Benzyl-9-(2-tetrahydropyranyl)adenine	PDC	7.55	619.3225m/z	0.00263649	0.014265	4175.7	441.922	0.105832	0.273105
Cinnabarinic acid	PDC	8.15	618.1080m/z	0.00263649	0.014265	6336.39	920.55	0.14528	0.301239
9-(Benzylamino)-1,2,3,4-tetrahydroacridin-1-ol	PDD	15.95	269.1438m/z	0.00263649	0.014265	4700.63	205.417	0.0436999	0.291751
3-Chloropropyl p-toluenesulfonate	PDD	7.04	519.0429m/z	0.00263649	0.014265	6886.25	299.01	0.0434213	0.382253
DL-Propargylglycine	PDC	0.92	113.0470m/z	0.00265331	0.02575	262.029	0		0.0735853
2-Amino-5-[2-[[(3S)-2,3-dihydroxy-2-[(1S)-1-hydroxyethyl]butanoyl]oxymethyl]anilino]-5-oxopentanoic acid	PDC	8.43	382.1505m/z	0.00266408	0.02575	1536.92	0		0.145432
Schizandrin B	PDC	16.58	365.1743m/z	0.00275108	0.018017	31468	0		0.738306
N-[3-(1H-Imidazol-1-yl)propyl]-N'-phenylthiourea	PDC	8.35	293.1418m/z	0.0028006	0.015758	0	24079		0.9055
1-Piperazinecarboxylic acid, 4-[1-[[4-[(1,1-dimethylethoxy)carbonyl]phenyl]methyl]-1H-indol-4-yl]-, 1,1-dimethylethyl ester	PDA	9.83	514.2657m/z	0.00282883	0.020798	0	22393.8		0.879759
Thr-Val-Lys	PDC	10.82	347.2295m/z	0.00282883	0.020798	0	839.793		0.157964
4-Palmitoylmorpholine	PDC	15.56	348.2857m/z	0.00282883	0.020798	0	1330.09		0.2493
Dinoseb methyl ether	PDC	15.89	255.0979m/z	0.00282883	0.020798	0	4183		0.334974
4-Quinazolinamine, N-(1-cyclohexyl-4-piperidinyl)-2-[hexahydro-4-(1-methylethyl)-1H-1,4-diazepin-1-yl]-6-methoxy-7-[3-(1-piperidinyl)propoxy]-	PDC	17.13	622.4795m/z	0.00282883	0.020798	0	3330.75		0.308784
Albendazole sulfoxide	PDC	3.41	299.1168m/z	0.00282883	0.020798	1091.32	140.95	0.129156	0.113331
Ala-Glu	PDC	3.61	437.1867m/z	0.00282883	0.020798	0	600.68		0.24355
1-O-(2-((2-((2-((2-Hydroxy-3-methylpentanoyl)oxy)-3-methylpentanoyl)oxy)-3-methylpentanoyl)oxy)-3-methylpentanoyl)hexitol	PDC	4.1	639.3600m/z	0.00282883	0.020798	0	8406.8		0.605373
N-[4-(Aminosulfonyl)phenyl]-2-(1-pyrrolidinyl)acetamide	PDC	4.57	306.0883m/z	0.00282883	0.020798	2143.68	534	0.249105	0.188007
Paroxetine	PDC	4.62	352.1334m/z	0.00282883	0.020798	0	969.485		0.183739
Quassin	PDC	9.64	371.1852m/z	0.00282883	0.020798	0	7058.35		0.550118
Methyl octadecadienoate	PDC	9.92	589.5205m/z	0.00282883	0.020798	5731.05	466.801	0.0814512	0.337873
N-(3,4-Dimethoxybenzyl)-2-(4-fluorophenyl)ethanamine	PDC	9.99	596.3308m/z	0.00282883	0.020798	0	8287.03		0.541462
4-Bromo-N-(2-chloroethyl)benzenesulfonamide	PDD	10.01	616.8321m/z	0.00282883	0.020798	0	21608.6		0.793334
Aprepitant .beta.-glucuronide (position of glucuronide on triazolone ring uncertain)	PDC	1.18	378.0794m/z	0.00297851	0.015758	30607	2068.97	0.0675977	0.711991
Indapamide	PDC	2.22	366.0688m/z	0.00297851	0.015758	4132.98	627.036	0.151715	0.238899
3',5'-Dinitroacetophenone	PDC	2.8	438.0900m/z	0.00297851	0.015758	10891.1	2209.15	0.20284	0.392914
Cytidine 5'-monophosphate	PDC	3.58	306.0482m/z	0.00297851	0.015758	2896.76	750.944	0.259236	0.25249
1-Cyclopropyl-6-fluoro-7-chloro-4-oxo-1,4-dihydro-1,8-naphthyridine-3-carboxylic acid	PDC	3.8	587.0320m/z	0.00297851	0.015758	9759.21	1744	0.178703	0.37734
1,3-Diaminopropane-N,N,N',N'-tetraacetic acid	PDC	3.82	154.0605m/z	0.00297851	0.015758	882.645	296.728	0.33618	0.111713
Gossypetin 3-methylether	PDC	7.21	665.1163m/z	0.00297851	0.015758	13555.8	2684.84	0.198059	0.422803
4-(Bromoacetyl)-N,N-diethylbenzenesulfonamide	PDD	0.64	316.9850m/z	0.00297851	0.015758	5593.92	2754.94	0.492489	0.26001
Clorgyline	PDD	2.8	294.0428m/z	0.00297851	0.015758	3723.32	496.29	0.133293	0.228981
N-(4-Bromo-2-methylphenyl)-2-[4-(propan-2-yl)phenoxy]acetamide	PDD	3.8	345.0494m/z	0.00297851	0.015758	5179.83	1447.07	0.279365	0.222829
6-Bromo-4-(4-methyl-1-piperazinyl)quinazoline	PDD	4.68	613.1009m/z	0.00297851	0.015758	9874.4	1326.98	0.134386	0.469885
1,2-Distearoyl-sn-glycero-3-phosphocholine	PDA	17.52	790.6306m/z	0.00307025	0.021549	5464.13	0		0.248879
2-[2-(3,4-Dihydroxyphenyl)-2-oxoethyl]thio-4-(2-furyl)-6-methylnicotinonitrile	PDC	10.98	755.1216m/z	0.00308828	0.020162	11574.5	1398.61	0.120835	0.395863
9,11-Dideoxy-9.alpha.,11.alpha.-methanoepoxyprosta-5Z,13E-dien-1-oic acid, methyl ester	PDC	15.66	439.3170m/z	0.00308828	0.020162	0	1134.14		0.156029
16-Phenoxytetranorprostaglandin F2.alpha. isopropyl ester	PDC	16.61	397.2383m/z	0.00308828	0.020162	26342.4	133.777	0.00507838	0.688782
1-Oleoyl-2-myristoyl-sn-glycero-3-phosphocholine	PDC	17.55	764.5779m/z	0.00308828	0.020162	10142.9	1462.03	0.144144	0.395599
5-Amino-1-(4-chlorophenyl)-1H-pyrazole-4-carbonitrile	PDC	3.06	459.0604m/z	0.00308828	0.020162	43885.9	4918.6	0.112077	0.869183
Tunicamycin VIII	PDC	3.87	434.2146m/z	0.00308828	0.020162	3684.97	757.215	0.205487	0.216746
Sch 210972	PDC	6.54	459.2581m/z	0.00308828	0.020162	3709.13	726.013	0.195737	0.238675
17.alpha.-Ethynylestradiol	PDC	8.63	615.3450m/z	0.00308828	0.020162	0	16217.5		0.709134
2-Chloro-N-(2,3,5,6-tetrachlorophenyl)acetamide	PDD	4.6	627.7833m/z	0.00308828	0.020162	0	3754.67		0.308533
Trp-Asn-Arg	PDC	4.22	475.2395m/z	0.00308972	0.018017	7319.96	106.362	0.0145304	0.420366
Carbamic acid, [3-methyl-1-[[[1-[oxo[(2-pyridinylmethyl)amino]acetyl]butyl] amino]carbonyl]butyl]-, phenylmethyl ester	PDC	6.21	500.2871m/z	0.00308972	0.018017	2418.87	135.465	0.0560033	0.217481
Benzo[1,2-b:4,5-b']dithiophene-4,8-dione	PDC	8.17	462.9209m/z	0.00308972	0.018017	2267.67	134.338	0.0592404	0.203445
2-Amino-4,6-dichloropyrimidine-5-carbaldehyde	PDC	0.52	404.9212m/z	0.00316279	0.020162	23510.2	7767.05	0.330369	0.605105
9-Oxo-10E,12Z-octadecadienoic acid	PDC	13.08	312.2519m/z	0.00316279	0.020162	0	1182.44		0.172386
4-(3-Hydroxyphenyl)-2-thioxo-2,3,4,6,7,8-hexahydroquinazolin-5(1H)-one	PDC	2.8	313.0409m/z	0.00316279	0.020162	2419.8	349.51	0.144438	0.164029
Cyclo(L-Leu-L-Pip-L-Aoe-D-Phe)	PDC	7.65	552.3085m/z	0.00316279	0.020162	19458	9915.67	0.509594	0.454351
Digoxigenin bisdigitoxoside	PDC	8.33	633.3623m/z	0.00316279	0.020162	15455	3640.21	0.235537	0.50886
4-Methyl-N-(1-pyrrolidinylthioxomethyl)benzamide	PDD	5.5	514.2289m/z	0.00316279	0.020162	31416.8	17379.6	0.553194	0.680413
8-Bromo-6-chloro-3-nitroimidazo[1,2-a]pyridine	PDD	9.76	572.8060m/z	0.00316279	0.020162	0	25389.4		0.820255
N-Acetyl-L-tryptophanamide	PDC	9.57	508.2663m/z	0.00320801	0.020162	3.69327	2648.45	717.102	0.334043
Octhilinone	PDC	9.78	449.2285m/z	0.00320801	0.020162	0	3671.38		0.313729
1-[6-Chloro-5-(trifluoromethoxy)-1H-benzimidazol-2-yl]-1H-pyrazole-4-carboxylic acid	PDD	8.35	693.0246m/z	0.00320801	0.020162	14965	1949.06	0.130241	0.469798
Acetic acid, 2-[4-[(5,6-diphenyl-2-pyrazinyl)(1-methylethyl)amino]butoxy]-	PDA	8.78	442.2087m/z	0.00323076	0.020162	7.12979	4531.79	635.613	0.450899
4-Methyl-N-(2-pyridinylmethyl)benzenesulfonamide	PDC	1.18	227.0650m/z	0.00323076	0.020162	4633.05	906.083	0.195569	0.256528
4-(1-Piperazinyl)-1H-indole	PDC	1.36	215.1378m/z	0.00323076	0.020162	4844.75	1917.86	0.395865	0.245005
.alpha.-Aminodiphenylacetic acid	PDC	7.42	84.0329m/z	0.00323076	0.020162	474.083	158.466	0.334258	0.0902793
2-Oxo-3-hydroxylysergic acid diethylamide	PDD	7.32	728.4165m/z	0.00323076	0.020162	26636.4	9766.87	0.366673	0.598374
2-[(4-Nitrophenyl)sulfonyl]benzoic acid	PDD	9.55	632.0633m/z	0.00332567	0.027873	8537.81	0		0.408046
Fumagillin	PDC	16.36	491.2651m/z	0.00332613	0.02575	4392.17	0		0.320508
tert-Butyl 4,4-difluorocyclohexylcarbamate	PDC	16.36	493.2655m/z	0.00332613	0.02575	3976.45	0		0.29571
Milnacipran	PDC	16.07	510.3811m/z	0.00337777	0.018017	26848.2	2935	0.109318	0.6843
Delphinidin 3-O-glucoside cation	PDC	2.48	466.1117m/z	0.00337777	0.018017	6972.73	238.992	0.0342752	0.405464
4-(Benzylsulfanyl)-3-pyridinesulfonamide	PDC	8.83	561.0757m/z	0.00337777	0.018017	3937.76	396.945	0.100805	0.231272
Varespladib	PDC	16.36	413.1708m/z	0.00353993	0.021549	6357.6	0		0.377531
Uric acid	OL1	1.13	169.0350m/z	0.00356623	0.039551	39939.6	9793.64	0.245211	0.72606
Cytidine	OL2a	0.92	243.0846n	0.00356623	0.039551	148674	28287.1	0.190263	1.06365
5-Methylcytosine hydrochloride	OL2b	10.01	251.1242m/z	0.00356623	0.039551	9472.11	6712.72	0.708682	0.242782
SPERMINE	OL2b	3.51	102.1149m/z	0.00356623	0.039551	3772.75	1748.38	0.463422	0.199028
Barbital	PDA	1.92	185.0914m/z	0.00356623	0.039551	80797	21032.2	0.260309	0.983913
Palmitoleoyl ethanolamide	PDA	14.91	297.2656n	0.00356623	0.039551	35970.9	217295	6.04084	2.93144
2,3-Dihydroxypropyl octadecanoate	PDA	16.58	358.3069n	0.00356623	0.039551	120507	314476	2.60961	2.4368
Erucamide	PDA	16.98	337.3333n	0.00356623	0.039551	297519	2.09898e+06	7.05494	6.83792
1-(1Z-Octadecenyl)-2-(4Z,7Z,10Z,13Z,16Z,19Z-docosahexaenoyl)-sn-glycero-3-phosphocholine	PDA	18.78	818.6031m/z	0.00356623	0.039551	122238	67844.5	0.55502	1.0165
Cyclo(prolyltyrosyl)	PDA	6.49	260.1152n	0.00356623	0.039551	131252	33613.6	0.2561	1.26635
7-Keto-8-aminopelargonic acid	PDA	7.09	187.1203n	0.00356623	0.039551	34433.7	124976	3.62948	1.56739
(6E,12Z)-11-Acetyloxy-3a-hydroxy-2,5,8,8,12-pentamethyl-4,9-dioxo-2,3,5,10,11,13a-hexahydro-1H-cyclopenta[12]annulen-1-yl benzoate	PDA	9.12	479.2450m/z	0.00356623	0.039551	6785.08	757745	111.678	5.44923
2,6-Difluorobenzenesulfonamide	PDC	1.09	193.0010m/z	0.00356623	0.039551	8266.42	2753.37	0.333079	0.324199
N-Acetyl-L-cysteine	PDC	1.15	146.0267m/z	0.00356623	0.039551	303182	149406	0.492794	1.74783
3,5-Dinitrobenzenemethanol	PDC	1.18	100.0212m/z	0.00356623	0.039551	2444.41	1249.29	0.511082	0.151933
D-Cycloserine	PDC	1.2	102.0426n	0.00356623	0.039551	724.983	1756.34	2.42259	0.229748
Xanthine	PDC	1.31	197.0047m/z	0.00356623	0.039551	7091.5	2407.33	0.339467	0.299709
trans-2-Dodecen-1-ol	PDC	1.58	229.1534m/z	0.00356623	0.039551	23289	9171.44	0.39381	0.518734
[2-(2-Chloro-6-fluoroanilino)-5-methylphenyl]acetic acid	PDC	1.63	307.0740m/z	0.00356623	0.039551	14857.7	8438	0.567923	0.339626
1-[(Dimethylamino)carbonyl]-3-piperidinecarboxylic acid	PDC	1.78	200.1153n	0.00356623	0.039551	11447.3	6995.48	0.611105	0.372591
[(3S,4aS,7R,8R,8aS)-3,4'-Dihydroxy-4,4,7,8a-tetramethyl-6'-oxospiro[2,3,4a,5,6,7-hexahydro-1H-naphthalene-8,2'-7,8-dihydro-3H-furo[2,3-e]isoindole]-2-yl] acetate	PDC	10.15	426.2291m/z	0.00356623	0.039551	1036.03	42404.3	40.9294	1.20055
Sch 210972	PDC	10.46	459.2577m/z	0.00356623	0.039551	829.506	71624.9	86.3465	1.46265
Petromyzonol	PDC	11.41	209.1524m/z	0.00356623	0.039551	1943.85	1095.03	0.563332	0.12219
N-Cyclohexyl-4-methyl-1-piperazinecarboxamide	PDC	11.52	225.1836m/z	0.00356623	0.039551	2200.74	1460.3	0.663551	0.121754
Fendiline	PDC	11.54	299.1814m/z	0.00356623	0.039551	12505.3	2673.94	0.213825	0.395379
DL-2-Aminocaprylic acid	PDC	11.57	124.1117m/z	0.00356623	0.039551	68.2593	235.737	3.45355	0.0588067
N-(2-Furylmethyl)-2-phenoxyacetamide	PDC	12.22	254.0790m/z	0.00356623	0.039551	194.232	1079.56	5.55808	0.156914
1H-Pyrazolo[3,4-d]pyrimidin-4-amine, 1-(1,1-dimethylethyl)-3-(4-methylphenyl)-	PDC	12.33	246.1509m/z	0.00356623	0.039551	31461.8	9124.48	0.290018	0.597236
His-His	PDC	12.49	607.2456m/z	0.00356623	0.039551	2988.81	6173.88	2.06566	0.298355
(+)-Camphorsultam	PDC	13.1	229.1099m/z	0.00356623	0.039551	4961.92	2484.96	0.500807	0.205565
1,2-Didecanoyl-sn-glycerol	PDC	13.29	414.3309m/z	0.00356623	0.039551	4244.54	1136.09	0.26766	0.215927
(3Z)-6-Hydroxy-3-(1H-imidazol-5-ylmethylidene)-12-methoxy-7a-(2-methylbut-3-en-2-yl)-7a,12-dihydro-1H,5H-imidazo[1',2':1,2]pyrido[2,3-b]indole-2,5(3H)-dione	PDC	13.5	867.3571m/z	0.00356623	0.039551	90756.5	41016.2	0.451936	0.956007
cis-Pinonic acid	PDC	13.99	149.0955m/z	0.00356623	0.039551	1525.97	430.402	0.282051	0.125611
Patchouli alcohol	PDC	14.21	267.1705m/z	0.00356623	0.039551	10318.5	7119.71	0.689992	0.307166
Prostaglandin F2.alpha. serinolamide	PDC	15.01	445.3275m/z	0.00356623	0.039551	10784	5132.94	0.475978	0.328568
1-Phenylicosane-1,3-dione	PDC	15.28	386.3170n	0.00356623	0.039551	10759	5813.06	0.540299	0.308849
Icaridin	PDC	15.3	459.3433m/z	0.00356623	0.039551	23285.5	9394.39	0.403443	0.500104
5-(Ethoxymethyl)-2-methyl-4-pyrimidinamine	PDC	15.43	352.2445m/z	0.00356623	0.039551	183.989	1982.88	10.7772	0.43721
2-(4-Piperidin-4-ylcarbonyl)-1,2,3,4-tetrahydroisoquinoline	PDC	15.93	506.3475m/z	0.00356623	0.039551	9941.1	2946.45	0.296391	0.386364
Capecitabine	PDC	15.98	377.1832m/z	0.00356623	0.039551	1336.87	3461.62	2.58935	0.273419
Butoxyacetic acid	PDC	16.07	282.1913m/z	0.00356623	0.039551	653.552	42823.6	65.5244	1.26987
2,3-Dihydroxypropyl octadecanoate	PDC	16.58	381.2963m/z	0.00356623	0.039551	764090	2.0619e+06	2.6985	6.13531
1H-Benz[g]indole-3-carboxylic acid, 2-[(3-chlorophenyl)methyl]-5-hydroxy-, ethyl ester	PDC	16.93	781.1870m/z	0.00356623	0.039551	40743.3	22864.6	0.561186	0.633718
2-Arachidonoyl-1-palmitoyl-sn-glycero-3-phosphoethanolamine	PDC	17.27	722.5115m/z	0.00356623	0.039551	2304.16	13264	5.75655	0.521777
1-Palmitoyl-2-linoleoyl-sn-glycero-3-phosphocholine	PDC	18.45	771.5737m/z	0.00356623	0.039551	520680	312540	0.600254	2.03966
N-Ethylmaleimide	PDC	2.02	143.0811m/z	0.00356623	0.039551	5007.01	2290.2	0.457398	0.213197
1-(Tetrahydro-2H-thiopyran-4-yl)piperazine	PDC	2.93	187.1255m/z	0.00356623	0.039551	1410.72	891.652	0.632056	0.099642
Adenosine 5'-diphosphoribose	PDC	3.16	542.0676m/z	0.00356623	0.039551	6262.21	2196.68	0.350784	0.259347
4-Chloro-N-[2-(diethylamino)ethyl]benzenesulfonamide	PDC	3.19	335.0557m/z	0.00356623	0.039551	360747	149814	0.415288	1.83647
4-Methyl-2-oxovaleric acid	PDC	3.23	95.0488m/z	0.00356623	0.039551	40379.5	22975.9	0.569	0.570636
Pyruvic acid	PDC	3.48	106.0496m/z	0.00356623	0.039551	1093.1	539.937	0.493953	0.111185
Betaine aldehyde cation	PDC	3.53	85.0883m/z	0.00356623	0.039551	430.834	197.55	0.45853	0.0698881
3-Aminopentan-2-ol	PDC	4.34	86.0962m/z	0.00356623	0.039551	7019.8	4353.92	0.620234	0.24843
4-(Trifluoromethoxy)-1H-indole-2-carboxylic acid	PDC	4.52	491.0687m/z	0.00356623	0.039551	42613.1	14888.1	0.349379	0.726485
trans-2-Dodecenal	PDC	5.24	227.1376m/z	0.00356623	0.039551	3640.01	991.671	0.272437	0.207605
Calpain Inhibitor I	PDC	6.65	428.2477m/z	0.00356623	0.039551	4253.91	65429.5	15.381	1.19562
4-Amino-N-Boc-piperidine	PDC	6.7	200.1515n	0.00356623	0.039551	123.34	4148.93	33.6381	0.292675
3-O-[.beta.-D-Apiofuranosyl-(1->2)-[.beta.-D-glucopyranosyl-(1->6)]-.beta.-D-glucopyranoside]spinacetin	PDC	6.88	820.2503m/z	0.00356623	0.039551	5351.7	2546.48	0.475827	0.253915
1-Palmitoyl-2-docosahexaenoyl-sn-glycero-3-phosphocholine	PDC	7.19	823.5950m/z	0.00356623	0.039551	1.70137e+06	714418	0.419908	4.21375
(1aS,1bS,2S,5aR,6S,6aS)-6-((2,4-Di-O-acetyl-6-deoxy-3-O-((2E)-3-phenylprop-2-enoyl)-.alpha.-L-mannopyranosyl)oxy)-1a-(hydroxymethyl)-1a,1b,2,5a,6,6a-hexahydrooxireno[4,5]cyclopenta[1,2-c]pyran-2-yl .beta.-D-glucopyranoside	PDC	7.21	706.2247m/z	0.00356623	0.039551	229932	104243	0.453363	1.58495
Dextrorphan O-.beta.-D-glucuronide	PDC	7.39	451.2437m/z	0.00356623	0.039551	36942.8	5408.24	0.146395	0.836693
Hydroxy Iloperidone	PDC	7.55	226.1037m/z	0.00356623	0.039551	1907.9	716.166	0.375369	0.146497
5,7-Dimethylquinolin-8-ol	PDC	7.84	187.0956m/z	0.00356623	0.039551	4637.32	1889.59	0.407474	0.213275
Dimepiperate	PDC	7.88	544.3019m/z	0.00356623	0.039551	23538.8	124937	5.30773	1.76074
Ethyl 4-[2-(2,4-dinitrophenoxy)-1-oxidodiazenyl]-1-piperazinecarboxylate	PDC	7.96	402.1356m/z	0.00356623	0.039551	3106.2	5323.27	1.71375	0.210359
(3R)-5-(2-Fluorophenyl)-3-(1H-indol-3-ylmethyl)-1-methyl-3H-1,4-benzodiazepin-2-one	PDC	8.51	795.3250m/z	0.00356623	0.039551	2685.21	6437.35	2.39734	0.277787
Arg-Thr-Lys	PDC	9.59	448.2267m/z	0.00356623	0.039551	775.887	917448	1182.45	6.06408
Euphorbiasteroid	PDC	9.62	552.2731m/z	0.00356623	0.039551	203.48	32147.6	157.989	1.05913
Methyl 6-bromo-2-naphthoate	PDD	0.68	143.9875m/z	0.00356623	0.039551	17826.2	7330.46	0.411219	0.435733
3-(4-Bromophenyl)-1H-pyrazole-4-carboxylic acid	PDD	10.31	549.9699m/z	0.00356623	0.039551	32207	15432.6	0.47917	0.575542
Erioglaucine	PDD	11.06	732.1359m/z	0.00356623	0.039551	139284	3670.28	0.0263511	1.86444
5-(4-Chlorophenyl)pyrazine-2,3-dicarbonitrile	PDD	3.7	498.0766m/z	0.00356623	0.039551	17553.5	2530.49	0.144159	0.571104
Diclomezine	PDD	3.87	526.0381m/z	0.00356623	0.039551	10112.4	3558.97	0.35194	0.40958
Cys-Met-Lys	PDD	5.97	778.3440m/z	0.00356623	0.039551	15243.9	7494.04	0.491608	0.400684
(E)-1-[4-4-Methoxyphenyl]-2-(3,5-dichlorophenyl)ethene	PDD	6.26	311.0591m/z	0.00356623	0.039551	5728.13	1969.07	0.343755	0.264303
Thiocarlide	PDD	7.19	823.4281m/z	0.00356623	0.039551	1.89102e+06	824661	0.436093	4.39983
2-[3-[(E)-6-Acetyloxy-2-hydroxy-6-methyl-3-oxohept-4-en-2-yl]-6-(carboxymethyl)-2-hydroxy-3a,5a,9b-trimethyl-5-oxo-2,3,4,6,9,9a-hexahydro-1H-cyclopenta[a]naphthalen-7-yl]-2-methylpropanoic acid	PDD	7.76	604.3223m/z	0.00356623	0.039551	53351.9	13015.7	0.243959	0.846843
5-Bromo-4-thiocyanato-2-(trifluoromethoxy)aniline	PDD	8.91	646.8224m/z	0.00356623	0.039551	18226.9	3489.53	0.191449	0.489447
2-Hydroxy-4-(octyloxyl)benzophenone	PDD	9.36	675.3681m/z	0.00356623	0.039551	25403.6	7879.28	0.310164	0.496209
1-O-((3.beta.,5.Xi.,9.Xi.,18.Xi.)-3-(.beta.-D-Glucopyranuronosyloxy)-23-hydroxy-28-oxoolean-12-en-28-yl)-.beta.-D-glucopyranose	PDD	9.55	811.4492m/z	0.00356623	0.039551	103870	14912	0.143564	1.37497
pGlu-Glu-Pro-amide	PDD	9.57	726.3414m/z	0.00356623	0.039551	10578.3	2213.72	0.20927	0.398209
3-(4-Bromophenyl)-1H-pyrazole-4-carboxylic acid	PDD	9.62	549.9699m/z	0.00356623	0.039551	16154	7862.76	0.486738	0.418978
4-tert-Butyl-N-(6-imidazol-1-ylimidazo[1,2-a]pyridin-2-yl)benzamide	PDC	15.89	392.2086m/z	0.0035672	0.021232	0	5421.46		0.407016
Paraherquamide E	PDC	16.93	495.2983m/z	0.0035672	0.021232	0	1615.74		0.224654
Asp-Thr-Lys	PDC	6.88	395.2133m/z	0.0035672	0.021232	0	1845.89		0.219814
4,2',5'-Trihydroxychalcone	PDC	2.6	270.0839m/z	0.00361241	0.025156	1619.51	444.158	0.274255	0.154443
Methyl 3,15,21-tris(hexopyranosyloxy)docosanoate	PDC	3.9	456.2446m/z	0.00361241	0.025156	2927.98	46.5194	0.0158879	0.189853
2'-Deoxyuridine 5'-monophosphate	PDC	7.78	639.0725m/z	0.00361241	0.025156	11291.3	718.902	0.0636689	0.461337
1H-1,4-Diazepine, 4-(aminoacetyl)hexahydro-2-methyl-1-[(4-methyl-5-isoquinolinyl)sulfonyl]-, (2S)-	PDC	8.66	377.1640m/z	0.00361241	0.025156	16934.1	1861.79	0.109943	0.504387
2-(2-Bromo-5-fluorophenyl)-1,3-benzoxazol-5-ylamine	PDD	6.54	344.9425m/z	0.00361241	0.025156	4096.52	209.501	0.0511411	0.245865
Rotundine	PDC	15.89	355.1793n	0.00364206	0.020664	1114.99	18642.5	16.7199	0.714249
Phe-Tyr-Arg	PDC	10.01	449.2280m/z	0.0037945	0.025156	0	1057.46		0.168728
Leu-Enkephalin	PDC	10.56	520.2556m/z	0.0037945	0.025156	0	2634.16		0.267199
Fenamiphos	PDC	3.82	286.1023m/z	0.0037945	0.025156	1498.79	538.412	0.359232	0.151176
Methanone, (7-methyl-1-naphthalenyl)(1-pentyl-1H-indol-3-yl)-	PDC	4.24	355.1940n	0.0037945	0.025156	4734.59	2144.29	0.452898	0.240757
Hexyl 6-O-pentopyranosylhexopyranoside	PDC	4.37	414.2333m/z	0.0037945	0.025156	2947.3	1106.76	0.375518	0.199738
Ile-Phe-Lys	PDC	4.83	451.2290m/z	0.0037945	0.025156	3894.65	419.601	0.107738	0.232535
8,8'-Disulfanediyldiquinoline	PDC	8.09	641.0947m/z	0.0037945	0.025156	4095.74	909.942	0.222168	0.255973
Pro-Tyr	PDA	3.06	279.1326m/z	0.00392778	0.025156	2856.07	1138.64	0.398674	0.18557
Diethyl 2-(acetylamino)-2-(2-cyanoethyl)malonate	PDA	8.04	271.1290m/z	0.00392778	0.025156	0	18747		0.814644
N,N-Diphenylbenzylamine	PDC	7.21	541.2607m/z	0.00392778	0.025156	6056.96	2196.76	0.362683	0.29084
1-Cyclohexyl-N-(3-methylphenyl)-5-oxo-3-pyrrolidinecarboxamide	PDC	16.36	284.1639m/z	0.00395579	0.026075	2649.81	0		0.243545
5,6,16-Trihydroxygrayanotox-10-en-3-yl hexopyranoside	PDC	7.21	482.2646m/z	0.00395579	0.026075	1410.74	0		0.187782
2-Pyridinecarboxylic acid, 3-bromo-6-chloro-, 1,1-dimethylethyl ester	PDD	0.54	274.9475m/z	0.00395579	0.026075	822.573	0		0.102069
Bromothymol blue	PDD	10.51	655.0378m/z	0.00395579	0.026075	2481.46	0		0.246368
1-O-((2E,4E)-9-Carboxy-8-hydroxy-2,7-dimethylnona-2,4-dienoyl)hexitol	PDC	1.56	420.1960m/z	0.00401812	0.02575	13092.1	5572.37	0.425629	0.422072
3-Ketofusidic acid	PDC	16	528.3411m/z	0.00401812	0.02575	10590.3	732.874	0.0692027	0.411942
His-Thr-Lys	PDC	3.36	384.2130m/z	0.00401812	0.02575	0	842.252		0.104537
6-Amino-1-(2-methoxyethyl)-2,4(1H,3H)-pyrimidinedione	PDC	8.78	371.1688m/z	0.00401812	0.02575	0	1337.9		0.168045
Benzamide, N-[2-[[(3R)-1-[trans-4-hydroxy-4-(6-methoxy-3-pyridinyl)cyclohexyl]-3-pyrrolidinyl]amino]-2-oxoethyl]-3-(trifluoromethyl)-	PDC	9.99	521.2371m/z	0.00401812	0.02575	0	1906.01		0.205859
6H-Dibenzo[b,d]pyran, 3-(1,1-dimethylheptyl)-6a,7,10,10a-tetrahydro-1-methoxy-6,6,9-trimethyl-, (6aR,10aR)-	PDD	7.24	786.6396m/z	0.00401812	0.02575	35883.2	5864.33	0.163428	0.733774
p-Aminoazobenzene	PDC	11.91	197.0951m/z	0.00407289	0.02575	1327.62	563.994	0.424817	0.130227
10-Aminodecanoic acid	PDC	16.07	170.1530m/z	0.00407289	0.02575	163.855	9714.12	59.285	0.632163
Vernakalant	PDC	16.43	716.4829m/z	0.00407289	0.02575	10555.9	1847.56	0.175026	0.399535
Dye X-17945-212	PDC	6.8	581.0871m/z	0.00407289	0.02575	25606.2	5394.96	0.21069	0.676691
Suramin	PDC	7.29	660.0224m/z	0.00407289	0.02575	9143.57	3772.27	0.41256	0.357007
Mesulergine	PDC	9.78	725.3633m/z	0.00407289	0.02575	10861.1	1676.4	0.154348	0.417982
(R)-Nepicastat	PDD	11.91	608.2245m/z	0.00407289	0.02575	0	6516.48		0.367842
6-Biopterin	PDA	1.99	238.0923m/z	0.00410044	0.02575	8257.06	3386.85	0.410177	0.33368
Cytidine-5'-monophospho-N-acetylneuraminic acid	PDC	0.8	615.1532m/z	0.00410044	0.02575	21137.6	4575.14	0.216446	0.502984
4-(1-Piperazinyl)-1H-indole	PDC	1.5	215.1378m/z	0.00410044	0.02575	4773.75	2446.74	0.51254	0.277612
N-((3s,5s,7s)-Adamantan-1-yl)-1-(5-chloropentyl)-1H-indazole-3-carboxamide	PDC	15.48	413.2199m/z	0.00410044	0.02575	11381.4	623.788	0.0548075	0.447565
Retrorsine	PDC	16.09	384.2024m/z	0.00410044	0.02575	564.435	65486.3	116.021	1.33149
Adipic acid diisononyl ester	PDC	16.49	443.3115m/z	0.00410044	0.02575	1391.48	11773.1	8.46086	0.593244
2-(Dodecylsulfanyl)ethanol	PDC	3.16	247.2087m/z	0.00410044	0.02575	94.2566	237.819	2.5231	0.0611153
Arg-His	PDC	6.36	329.2046m/z	0.00410044	0.02575	94.2751	958.991	10.1723	0.152587
2-((4-Methylpiperazin-1-yl)methyl)-5,6,7,8-tetrahydrobenzo[4,5]thieno[2,3-d]pyrimidin-4-ol	PDC	8.97	654.3370m/z	0.00410044	0.02575	619.238	1884.53	3.0433	0.190279
N-(4,6-Diphenylpyrimidin-2-yl)pentanamide	PDD	6.93	680.3720m/z	0.00410044	0.02575	46992.8	11226.5	0.238898	0.760178
Methyl 2-[[4-hydroxy-3-(2-methylbut-3-en-2-yl)-5-(3-methylbut-2-enyl)phenyl]methyl]-3-(4-hydroxyphenyl)-4-methoxy-5-oxofuran-2-carboxylate	PDD	9.31	507.2359m/z	0.00410044	0.02575	272.302	28161.9	103.422	0.771894
Prostaglandin F2.alpha. dimethylamine	PDC	16.93	367.3065m/z	0.00429778	0.032186	3934.65	0		0.240967
Piericidin C1	PDC	2.62	152.0906m/z	0.00429778	0.032186	272.985	0		0.0464053
Lorazepam	PDD	3.82	353.0470m/z	0.00429778	0.032186	1358.27	0		0.089812
N-Lauroylsarcosine	PDA	6.78	254.2103m/z	0.00430428	0.021549	1976.09	193.333	0.097836	0.169579
Diheptylphosphinic acid	PDC	16.02	547.4022m/z	0.00430428	0.021549	11105	688.64	0.0620118	0.448575
Nortriptyline	PDC	2.53	263.1670m/z	0.00430428	0.021549	1022.12	102.873	0.100646	0.126551
N'-Allyl-N,N-dibenzylthiourea	PDC	7.21	610.3053m/z	0.00430428	0.021549	3600.48	258.392	0.0717661	0.265499
3-tert-Butyl-1-[(4-methylphenyl)sulfonyl]-1H-pyrazol-5-amine	PDC	8.15	293.1191m/z	0.00430428	0.021549	793.707	140.319	0.176789	0.109408
4,6-Dibromo-1H-indazole	PDD	6.05	565.7823m/z	0.00451915	0.033237	634.52	0		0.0803647
2-{[4-(Dipentylamino)-2-hydroxyphenyl]carbonyl}benzoic acid	PDA	9.05	420.2133m/z	0.00452019	0.026278	0	1811.48		0.351742
Aurapten	PDC	11.98	337.1201m/z	0.00452952	0.026278	1350.65	0		0.164449
1-[(Benzyloxy)carbonyl]-2-piperidinecarboxylic acid	PDC	3.53	302.0801m/z	0.00452952	0.026278	983.141	0		0.0852444
2-(3-Chloro-4-methylphenyl)-1,3-dioxo-5-isoindolinecarboxylic acid	PDC	6.31	648.0954m/z	0.00452952	0.026278	6215.19	0		0.289778
Methanone, [6-bromo-2-methyl-1-[2-(4-morpholinyl)ethyl]-1H-indol-3-yl](4-methoxyphenyl)-	PDD	3.75	440.0878m/z	0.00452952	0.026278	2329.63	0		0.157264
N-(4-Cyanophenyl)glycine	PDC	0.64	221.0297m/z	0.00457527	0.043577	1057.54	0		0.129662
Sertraline carbamoyl glucuronide	PDD	9.85	570.0687m/z	0.00457527	0.043577	4066.18	0		0.364264
4-[5-(Hydroxymethyl)-8-methyl-3-oxabicyclo[3.3.1]non-7-en-2-yl]phenol	PDC	3.8	153.0594m/z	0.00458869	0.027468	519.027	82.3834	0.158727	0.0755097
Arg-Cys	PDC	5.94	555.2484m/z	0.00458869	0.027468	3534.91	479.506	0.135649	0.230124
3-[5-(2-Methylpropyl)-3,6-dioxopiperazin-2-yl]propanoic acid	PDC	8.55	485.2619m/z	0.00458869	0.027468	1482.28	208.702	0.140798	0.147454
PyroGlu-Phe-Arg	PDD	4.93	450.2451m/z	0.00458869	0.027468	4496.22	2074.84	0.461464	0.294947
N-(Octadecanoyl)sphing-4-enine-1-phosphocholine	PDC	15.91	388.2890m/z	0.00461058	0.026278	525.38	4088.43	7.78186	0.292667
Pentaethylene glycol	PDC	7.19	499.2743m/z	0.00461058	0.026278	480.803	7465.88	15.5279	0.424532
Calcifediol	OL1	15.76	401.3404m/z	0.0048088	0.032186	2719.33	417.71	0.153607	0.200898
5-Fluorotryptamine	PDC	1.45	178.0896m/z	0.0048088	0.032186	0	512.276		0.11255
(4S,4aR)-4-(Hydroxymethyl)-3,4a,8,8-tetramethyl-4a,5,6,7,8,8a-hexahydronaphthalen-1(4H)-one	PDC	10.82	275.1407m/z	0.0048088	0.032186	4396.14	787.253	0.179078	0.24681
6,7,8,9,14,15-Hexahydro-7-methyl-5H-indolo[3,2-f][3]benzazecine	PDC	14.99	581.3645m/z	0.0048088	0.032186	0	2746.59		0.20796
1-Palmitoylglycerol	PDC	15.23	330.2775m/z	0.0048088	0.032186	0	1292.05		0.188862
2-(1,3-Benzothiazol-2-ylsulfanyl)-N-(3-chloro-4-fluorophenyl)acetamide	PDC	3.19	390.9539m/z	0.0048088	0.032186	4165.04	1951.3	0.468493	0.228522
11,13,14-Trihydroxyhetisan-2-yl acetate	PDC	3.82	352.1889m/z	0.0048088	0.032186	1936.65	426.201	0.220071	0.187477
4-Hydroxytamoxifen	PDC	6.83	410.2072m/z	0.0048088	0.032186	4712.06	2126.25	0.451235	0.247716
Methanone, (4-methyl-1-naphthalenyl)[1-[2-(4-morpholinyl)ethyl]-1H-indol-3-yl]-	PDC	9	399.2078m/z	0.0048088	0.032186	0	2237.48		0.32757
6-Methylsulfinylhexanenitrile	PDC	9.52	319.1499m/z	0.0048088	0.032186	0	2766.7		0.307278
2,4-Dichloro-6-nitroquinoline	PDD	16.07	280.9290m/z	0.0048088	0.032186	0	6277.18		0.523855
5-Bromo-N-ethyl-2-thiophenesulfonamide	PDD	8.83	560.8249m/z	0.0048088	0.032186	5475.11	820.804	0.149916	0.285104
Biotin	PDA	11.67	489.1827m/z	0.00484912	0.036718	0	2264.32		0.414997
6-Benzylaminopurine	PDC	10.1	225.1011m/z	0.00484912	0.036718	0	497.538		0.129632
N-Cyclohexyl-N'-phenylthiourea	PDC	10.44	491.2271m/z	0.00484912	0.036718	0	4158.76		0.42052
Emetamine	PDC	12.01	441.2548m/z	0.00484912	0.036718	0	2769.99		0.261648
[6-Acetyloxy-7-hydroxy-1-(3-methylbutanoyloxy)-7-(3-methylbutanoyloxymethyl)-4a,5,6,7a-tetrahydro-1H-cyclopenta[c]pyran-4-yl]methyl 3-methylbutanoate	PDC	12.01	544.3127m/z	0.00484912	0.036718	0	3393.88		0.290057
Pentalenic acid	PDC	12.28	295.1290m/z	0.00484912	0.036718	0	1193.07		0.355769
1,2-Distearoyl-sn-glycero-3-phospho-L-serine	PDC	13.99	396.7923m/z	0.00484912	0.036718	0	1191.63		0.177343
Myristoyl ethanolamide	PDC	15.28	316.2232m/z	0.00484912	0.036718	0	1150.62		0.170756
Spiculisporic acid	PDC	15.46	328.1888m/z	0.00484912	0.036718	0	860.806		0.167346
5-Iodouracil	PDC	15.89	493.8805m/z	0.00484912	0.036718	0	7568.11		0.40439
6,6'-Benzene-1,3-diylbis(1,3,5-triazine-2,4-diamine)	PDC	3.75	610.2820m/z	0.00484912	0.036718	0	2170.3		0.201254
Alnuside A	PDC	3.77	480.2245m/z	0.00484912	0.036718	0	1241.46		0.16713
Staurosporine	PDC	4.88	245.0984m/z	0.00484912	0.036718	0	243.533		0.0765749
Leukotriene F4	PDC	5.07	569.2912m/z	0.00484912	0.036718	0	7985.71		0.435998
Bulleyaconitine A	PDC	8.88	660.3731m/z	0.00484912	0.036718	0	1095.77		0.165157
Heneicosapentaenoic acid methyl ester	PDC	9.22	369.2201m/z	0.00484912	0.036718	0	1746.64		0.243995
Leu-His-Lys	PDC	9.33	379.2470m/z	0.00484912	0.036718	0	12763.1		0.622755
1-O-((2E,4E)-9-Carboxy-8-hydroxy-2,7-dimethylnona-2,4-dienoyl)-.beta.-D-glucopyranose	PDC	9.52	437.2010m/z	0.00484912	0.036718	0	3660.97		0.386102
N1-(7-Chloro-4-quinolinyl)-N2,N2-diethyl-1,2-ethanediamine	PDD	10.82	555.2764m/z	0.00484912	0.036718	0	6152.4		0.554105
1-Deoxy-D-glucitol	OL2a	0.9	167.0919m/z	0.00493328	0.048179	4299.81	2157.24	0.501706	0.220169
CYCLIC AMP	OL2a	3.16	330.0586m/z	0.00493328	0.048179	2594.71	1074.93	0.414279	0.182558
Glycylvaline	OL2b	3.28	157.0965m/z	0.00493328	0.048179	15550.9	5916.77	0.380477	0.418153
p-Coumaric acid	PDA	1.52	164.0470n	0.00493328	0.048179	4.447e+06	2.48878e+06	0.559654	6.33989
1-Piperazinecarboxylic acid, 4-[1-[[4-[(1,1-dimethylethoxy)carbonyl]phenyl]methyl]-1H-indol-4-yl]-, 1,1-dimethylethyl ester	PDA	10.08	514.2655m/z	0.00493328	0.048179	63.5527	151497	2383.79	2.29653
Pipericine	PDA	15.66	336.3246m/z	0.00493328	0.048179	1349.49	13719.9	10.1667	0.663955
1,2-Dioleoyl-sn-glycero-3-phosphoethanolamine	PDA	18.63	766.5344m/z	0.00493328	0.048179	197411	141010	0.714299	1.14503
Cyclo(glycylprolyl)	PDA	2.65	154.0740n	0.00493328	0.048179	899888	327064	0.36345	3.0098
Migrastatin	PDA	7.45	512.2615m/z	0.00493328	0.048179	1005.05	3543.96	3.52616	0.342728
(3,8-Dihydroxy-6,9-dimethylidene-2-oxo-3a,4,5,6a,7,8,9a,9b-octahydroazuleno[4,5-b]furan-3-yl)methyl acetate	PDA	8.88	340.1770m/z	0.00493328	0.048179	2284.55	216681	94.8464	2.9293
1,4'-Bipiperidine	PDC	0.48	85.0883m/z	0.00493328	0.048179	2369.33	448.314	0.189215	0.180823
4,6-Difluoro-2-pyrimidinamine	PDC	1.15	149.0633m/z	0.00493328	0.048179	5018.42	3619.86	0.721314	0.243413
3,4-Difluoro-L-phenylalanine	PDC	1.97	185.0412m/z	0.00493328	0.048179	6993.39	4280.14	0.612026	0.236447
Irbesartan	PDC	10.19	857.4683m/z	0.00493328	0.048179	229519	146690	0.639118	1.2784
Latanoprost ethylamide	PDC	10.19	857.5685m/z	0.00493328	0.048179	178672	110243	0.617015	1.20384
2,2-Dimethyl-4-pentenoic acid	PDC	10.85	279.1568m/z	0.00493328	0.048179	117946	80871.6	0.685664	0.958176
Mangiferin	PDC	10.98	862.2048m/z	0.00493328	0.048179	6936.78	2691.75	0.38804	0.26457
2-(3,4'-Dihydroxy-4,4,7,8a-tetramethyl-6'-oxospiro[2,3,4a,5,6,7-hexahydro-1H-naphthalene-8,2'-3,8-dihydrofuro[2,3-e]isoindole]-7'-yl)-3-methylbutanoic acid	PDC	12.73	988.5868m/z	0.00493328	0.048179	32940	15602.8	0.473675	0.576898
.delta.-Tocotrienol	PDC	13.6	396.3011n	0.00493328	0.048179	2075.69	22879.7	11.0227	0.737483
Eprosartan	PDC	13.73	871.2766m/z	0.00493328	0.048179	13300.8	6560.48	0.493238	0.322032
(3.beta.,4.alpha.,16.alpha.)-17-Carboxy-16-hydroxy-23-oxo-28-norolean-12-en-3-yl O-.beta.-D-galactopyranosyl-(1->2)-O-[.beta.-D-xylopyranosyl-(1->3)]-.beta.-D-glucopyranosiduronic acid	PDC	14.18	974.4988m/z	0.00493328	0.048179	66073.6	15271.7	0.231131	0.94842
4-Methylpiperidine-1-carboximidamide	PDC	14.78	300.2882m/z	0.00493328	0.048179	459.955	1560.85	3.39348	0.223543
N,N-Diethyl-N-methyl-2-[(3-methyl-2-phenylpentanoyl)oxy]ethanaminium cation	PDC	14.91	320.2550m/z	0.00493328	0.048179	102962	724542	7.03698	4.56261
1-Oleoyl-sn-glycero-3-phosphoethanolamine	PDC	14.94	493.3125m/z	0.00493328	0.048179	869.724	2982.9	3.42971	0.189765
Sedanolide	PDC	15.41	389.2669m/z	0.00493328	0.048179	797.307	2489.58	3.12249	0.414462
Avocadene acetate	PDC	15.48	328.2599n	0.00493328	0.048179	329165	94820.5	0.288063	2.06626
2-(Hydroxymethyl)-2-(octylamino)-1,3-propanediol	PDC	15.89	256.1879m/z	0.00493328	0.048179	1300.51	17027.4	13.0929	0.724457
Gly-Trp-Lys	PDC	15.89	389.2056n	0.00493328	0.048179	2133.9	23878.6	11.1901	0.842355
Isophorone	PDC	16.07	156.1377m/z	0.00493328	0.048179	107.83	6369.56	59.0702	0.561852
6'-Methoxycinchonan-9-ol	PDC	16.09	338.1968m/z	0.00493328	0.048179	531.132	45451.3	85.5744	1.0549
5-Chloro-2-(1-piperidinyl)-4-pyrimidinecarboxylic acid	PDC	16.58	483.1319m/z	0.00493328	0.048179	12117.7	7017.37	0.5791	0.293527
1-tert-Butoxy-2-propanol	PDC	16.58	97.1009m/z	0.00493328	0.048179	2329.08	206.181	0.0885245	0.189258
Betulinic acid	PDC	16.63	479.3484m/z	0.00493328	0.048179	4917.31	1988.05	0.404296	0.276284
[DAla2] .alpha.-Neo-Endorphin (1-2), amide	PDC	17.19	296.0976m/z	0.00493328	0.048179	7855.85	5787.92	0.736765	0.233285
1-Stearoyl-2-linoleoyl-sn-glycero-3-phosphocholine	PDC	17.29	808.5832m/z	0.00493328	0.048179	31706.7	13912.4	0.438786	0.588719
N-Nitroso(2-hydroxyethyl)glycine	PDC	2.02	193.0189m/z	0.00493328	0.048179	2001.32	808.624	0.404045	0.166725
Etoformin	PDC	2.07	218.1969m/z	0.00493328	0.048179	4775.97	809.767	0.169551	0.24982
O-(4-Hydroxybenzoyl)tropine	PDC	2.19	226.1224m/z	0.00493328	0.048179	2026.54	676.194	0.333669	0.168923
1,8-Octanediol	PDC	2.4	111.1164m/z	0.00493328	0.048179	7776.28	4695.51	0.603824	0.257383
Methiopropamine	PDC	2.65	156.0845m/z	0.00493328	0.048179	56539.6	16905.9	0.299011	0.788113
N-(m-Trifluoromethylphenyl)piperazine	PDC	3.01	127.0498m/z	0.00493328	0.048179	401.685	214.911	0.535024	0.0508628
Bisabolol oxide A	PDC	3.23	120.1043m/z	0.00493328	0.048179	14283	7083.95	0.495971	0.346556
5-Cyclopropyl-2H-tetraazole	PDC	3.23	94.0409m/z	0.00493328	0.048179	2986.39	1622.18	0.543189	0.160416
Tranilast	PDC	3.56	350.1002m/z	0.00493328	0.048179	9139.13	28015	3.0654	0.638183
Adenosine	PDC	3.61	250.0927m/z	0.00493328	0.048179	1.07594e+06	159548	0.148287	3.72378
His-Glu-Arg	PDC	3.8	440.2129m/z	0.00493328	0.048179	9335.74	33420.9	3.57989	0.623434
Tamoxifen	PDC	3.82	416.1947m/z	0.00493328	0.048179	936.658	4570.01	4.87906	0.464813
Raltegravir	PDC	4.22	483.1203m/z	0.00493328	0.048179	2174.29	16821.6	7.73661	0.561698
N-tert-Butyl-6-methoxy-1,3,5-triazine-2,4-diamine	PDC	4.29	197.1274m/z	0.00493328	0.048179	3618.21	459.828	0.127087	0.213909
3-Methyl-2-nitrobenzenemethanol	PDC	5.81	181.0699m/z	0.00493328	0.048179	1011.6	501.549	0.495797	0.101804
Thr-Arg	PDC	6	308.1935m/z	0.00493328	0.048179	408.886	2138.74	5.23066	0.186753
Buprofezin	PDC	6.1	305.1555m/z	0.00493328	0.048179	878.263	1707.31	1.94397	0.108553
3-(2,4-Dioxo-3,4-dihydro-1(2H)-pyrimidinyl)alanine	PDC	6.31	232.0932m/z	0.00493328	0.048179	417.929	2738.63	6.55287	0.249144
Thr-Ala-Lys	PDC	6.34	341.1793m/z	0.00493328	0.048179	324.233	4394.29	13.5529	0.347901
2-Chloro-5-[(3,5-dimethylpiperidin-1-yl)sulfonyl]benzoic acid	PDC	6.49	345.0745m/z	0.00493328	0.048179	3455.14	1051.64	0.304371	0.208318
Desferrioxamine H	PDC	6.73	460.2526m/z	0.00493328	0.048179	7570.23	4372.71	0.577619	0.296191
Tropine	PDC	7.09	141.1151n	0.00493328	0.048179	1477.96	5332.23	3.60783	0.352084
N-[[[4-[[5-(Dimethylamino)-1-oxopentyl]amino]phenyl]amino]thioxomethyl]-4-(1,1-dimethylethyl)benzamide	PDC	7.11	454.2402n	0.00493328	0.048179	10348.6	1.50531e+06	145.46	7.20799
Quercetin 3,4'-diglucoside	PDC	7.53	640.1624m/z	0.00493328	0.048179	99727.8	13317	0.133534	1.36622
Carnequinazoline A	PDC	7.53	640.3622m/z	0.00493328	0.048179	71006.1	9806.3	0.138105	1.22924
Ala-Val-Arg	PDC	7.63	328.1983m/z	0.00493328	0.048179	225.453	2070.61	9.18423	0.41453
Protoporphyrin IX dimethyl ester	PDC	8.35	296.1508m/z	0.00493328	0.048179	908.75	93179.7	102.536	1.95646
Aurantiamine	PDC	8.43	605.3553m/z	0.00493328	0.048179	695.134	9629.35	13.8525	0.557123
Troglitazone	PDC	8.51	406.1479m/z	0.00493328	0.048179	1298.25	5170.79	3.98291	0.361622
4-Fluoro-.alpha.-pyrrolidinobutiophenone	PDC	8.83	471.2802m/z	0.00493328	0.048179	5272.73	1195.31	0.226696	0.236774
Nigrifortine	PDC	9.15	509.2906m/z	0.00493328	0.048179	3755	20312	5.4093	0.662072
Vinblastine	PDC	9.52	406.2159m/z	0.00493328	0.048179	1281.1	131749	102.841	2.26274
.alpha.-Solanine	PDC	9.59	867.5012n	0.00493328	0.048179	793.378	563268	709.962	4.57229
Zilpaterol	PDC	9.62	545.2842m/z	0.00493328	0.048179	8243.96	3.12874e+06	379.519	10.513
4-(1H-Indol-3-yl)-1-(morpholin-4-yl)butan-1-one	PDC	9.76	562.3414m/z	0.00493328	0.048179	448.138	214455	478.547	2.50339
N,N-Bis(2-hydroxyethyl)glycine	PDC	9.92	327.1764m/z	0.00493328	0.048179	5678.03	4165.15	0.733555	0.186651
Telon Yellow 4R	PDD	10.19	857.1679m/z	0.00493328	0.048179	560308	389108	0.694453	1.96823
Ethyl 3-bromo-1,2,4-oxadiazole-5-carboxylate	PDD	10.24	440.9045m/z	0.00493328	0.048179	3254.77	59101.2	18.1583	1.40428
N-Desmethylvinblastine	PDD	10.61	761.3886m/z	0.00493328	0.048179	22923.8	9562.09	0.417125	0.527438
Monolaurin	PDD	12.81	239.1992m/z	0.00493328	0.048179	1622.39	1020.59	0.629062	0.117476
Merazolam	PDD	13.6	794.0977m/z	0.00493328	0.048179	17806.9	5020.4	0.281936	0.465295
2-Oleoyl-1-palmitoyl-sn-glycero-3-phosphocholine	PDD	18.26	742.5710m/z	0.00493328	0.048179	101835	33368.1	0.327669	1.10253
2-(Hydroxymethyl)-5-methoxy-4H-pyran-4-one	PDD	2.43	121.0279m/z	0.00493328	0.048179	4655.68	2182.26	0.46873	0.175052
4-O-Acetyl-6-deoxyhexopyranosyl-(1->4)-[pentopyranosyl-(1->3)pentopyranosyl-(1->4)-6-deoxyhexopyranosyl-(1->2)]-6-deoxy-1-O-(3-((hexopyranosyl-(1->2)-[pentopyranosyl-(1->3)]hexopyranuronosyl)oxy)-23,28-dioxoolean-12-en-28-yl)hexopyranose	PDD	2.98	569.9131m/z	0.00493328	0.048179	88088.6	41348.9	0.469401	0.98419
Benzeneethanamine, 4-bromo-N-[(2-fluorophenyl)methyl]-2,5-dimethoxy-	PDD	3.16	351.0397m/z	0.00493328	0.048179	9739.21	2234.33	0.229416	0.335826
Ile-Lys-Arg	PDD	6.91	831.5846m/z	0.00493328	0.048179	58947.3	19186.2	0.32548	0.828071
Calphostin C	PDD	7.19	823.2608m/z	0.00493328	0.048179	216138	92941.2	0.430009	1.4887
1-(4-Bromo-3-trifluoromethylphenyl)pyrrolidine	PDD	8.28	587.0103m/z	0.00493328	0.048179	8941.17	49429.4	5.52829	0.851989
2,3,4',5-Tetrahydroxystilbene 2-glucoside	PDC	1.6	429.1165m/z	0.0049696	0.032186	105726	24282.7	0.229675	1.29152
7.alpha.-Hydroxy-3-oxo-4-cholestenoic acid	PDC	12.54	878.6487m/z	0.0049696	0.032186	8601.87	2122.44	0.246742	0.390614
6-Sialylgalactose	PDC	3.09	504.1930m/z	0.0049696	0.032186	2867.26	1655.2	0.577274	0.194058
1-[[4,5-Bis(4-methoxyphenyl)-2-thiazolyl]carbonyl]-4-methylpiperazine	PDC	3.46	424.1708m/z	0.0049696	0.032186	1547.71	709.921	0.458691	0.142566
Defluoroatorvastatin	PDC	3.87	540.2624m/z	0.0049696	0.032186	4574.63	1750.45	0.382642	0.230764
Simvastatin 4'-methyl ether	PDC	6.08	477.2581m/z	0.0049696	0.032186	28438.4	5537.84	0.194731	0.620389
1,2-Dioctadecanoyl-sn-glycerol	PDC	7.6	625.5765m/z	0.0049696	0.032186	15169.9	3072.51	0.202539	0.492346
Ditalimfos	PDC	7.91	599.0852m/z	0.0049696	0.032186	9044.61	1132.39	0.1252	0.393754
Pentane-1-sulfonamide	PDC	8.33	303.1401m/z	0.0049696	0.032186	0	950.967		0.160227
Tyr-Gly-Lys	PDC	9.12	755.3732m/z	0.0049696	0.032186	4293.19	990.32	0.230672	0.308574
1,7-Bis(4-hydroxyphenyl)heptane-3,5-diol	PDC	9.38	633.3427m/z	0.0049696	0.032186	4411.94	261.216	0.0592066	0.308769
Alizapride	PDD	6.91	648.3726m/z	0.0049696	0.032186	6018.8	953.841	0.158477	0.31166
Bromopropylate	PDD	10.19	852.9002m/z	0.00503211	0.026278	7497.57	12.8741	0.0017171	0.302614
2-Dimethylamino-6-hydroxypurine	PDA	4.29	180.0874m/z	0.00507844	0.032084	3407.88	586.919	0.172224	0.300461
N-(3-Acetylphenyl)-N'-(1-methyl-1H-pyrazol-3-yl)thiourea	PDC	3.04	307.1212m/z	0.00507844	0.032084	4450.46	644.757	0.144874	0.238921
Alnuside A	PDD	11.38	942.4127m/z	0.00507844	0.032084	11968.9	2394.4	0.200051	0.446188
Adenosine 5'-(tetrahydrogen triphosphate), 3'-(4-benzoylbenzoate)	PDD	7.24	680.0345m/z	0.00507844	0.032084	9030.49	2325.94	0.257566	0.317927
Latrunculin B	PDA	4.9	378.1719m/z	0.00514438	0.032186	386.775	26700	69.0323	0.888009
Pyrenophorol	PDC	1.67	351.1214m/z	0.00514438	0.032186	22338.2	6175.36	0.276449	0.567444
Methanone, 1,1'-[2-(phenylamino)-1,4-phenylene]bis[1-[4-(1-pyrrolidinyl)-1-piperidinyl]-	PDC	15.93	276.6689m/z	0.00514438	0.032186	13398.5	1729.82	0.129106	0.433097
Clasto-lactacystin .beta.-lactone	PDC	3.58	246.1326m/z	0.00514438	0.032186	0	542.066		0.0902433
Fumaritine N-oxide	PDC	3.7	394.1261m/z	0.00514438	0.032186	13678.4	4003.95	0.292721	0.410547
3-[2-(Diisopropylamino)ethyl]indole	PDC	4.22	228.1764m/z	0.00514438	0.032186	131.952	427.061	3.2365	0.115318
Butein	PDC	6.73	562.1699m/z	0.00514438	0.032186	6341.53	2740.03	0.432076	0.296976
4-(2-Oxo-1,2,3,4-tetrahydroquinolin-6-yl)oxycilostazol	PDC	9.78	544.2758m/z	0.00514438	0.032186	0	3666.69		0.412525
2-Thiophenecarboxylic acid, 5-amino-3-(bromomethyl)-4-cyano-, ethyl ester	PDD	0.5	270.9536m/z	0.00514438	0.032186	9748.7	3262.92	0.334704	0.36186
N-Allyl-N-(2-bromo-2-propenyl)amine	PDD	1.33	193.0336m/z	0.00514438	0.032186	4523.2	950.172	0.210066	0.235849
Oleana-1,9(11)-dien-28-oic acid, 2-cyano-3,12-dioxo-	PDD	15.95	268.6420m/z	0.00514438	0.032186	20289.4	1880.9	0.0927032	0.550425
Ametryne	PDC	10.46	477.2315m/z	0.00517753	0.032186	147.267	14876	101.014	0.665581
2-(4-Chlorophenyl)-4-methyl-2,4-pentanediol	PDC	2.91	212.0729m/z	0.00517753	0.032186	1356.88	302.021	0.222586	0.136977
(S)-3-Benzyl-3,4-dihydro-1H-benzo[e][1,4]diazepine-2,5-dione	PDC	6.36	550.2451m/z	0.00517753	0.032186	8.77071	4962.33	565.785	0.322494
Pro-Thr-Lys	PDC	6.41	367.1948m/z	0.00517753	0.032186	579.183	6015.38	10.386	0.357343
Amisulpride	PDC	9.76	370.1795m/z	0.00517753	0.032186	259.392	1489.72	5.74311	0.149079
Zinndiol	PDC	9.99	618.3464m/z	0.00517753	0.032186	419.346	3812.18	9.09077	0.291579
2-Chloro-5-nitro-N-4-pyridinylbenzamide	PDD	7.01	555.0581m/z	0.00521174	0.035876	2552.1	0		0.301184
Detigloylswietenine, 2-Hydroxy, 8,30-epoxide, 3-isobutyrate	PDC	10.98	588.2575m/z	0.00545561	0.039551	5629.2	502.692	0.0893008	0.313541
Lys-Asn	PDC	2.45	260.1481m/z	0.00545561	0.039551	3258.78	95.7806	0.0293915	0.221296
Lys-Trp-Lys	PDC	4.17	474.2907m/z	0.00545561	0.039551	3012.35	461.45	0.153186	0.228661
1-(1,2-Dihexanoylphosphatidyl)inositol-3,4-bisphosphate	PDC	7.71	674.1250m/z	0.00545561	0.039551	28315	815.253	0.0287922	0.667398
Val-Trp-Lys	PDC	8.63	445.2647m/z	0.00545561	0.039551	5252.99	491.793	0.0936215	0.291992
2-Hydroxy-4-phenylindeno[1,2-d][1,3]thiazin-5(4H)-one	PDC	9.55	609.0894m/z	0.00545561	0.039551	11968.6	1124.08	0.093919	0.449398
2-((1-(4-Nitrobenzoyl)prolyl)amino)benzoic acid	PDC	3.53	428.0821m/z	0.00552015	0.037057	1333.57	0		0.295476
Tropicamide	PDC	9.12	569.3142m/z	0.0056983	0.03292	0	1532.94		0.329883
Arachidonic sulfonic acid	PDC	12.84	363.1966m/z	0.00576345	0.032186	1934.53	0		0.178101
(2R,3R,4S,5S,6R)-2-Octoxy-6-[[(2S,3R,4S,5R)-3,4,5-trihydroxyoxan-2-yl]oxymethyl]oxane-3,4,5-triol	PDC	2.22	447.2191m/z	0.00579812	0.032186	1528.57	418.221	0.273603	0.162226
2,2-Bis[hydroxymethyl]-2,2',2''-nitrilotriethanol	PDC	2.27	193.1076m/z	0.00579812	0.032186	693.083	95.4663	0.137742	0.0962979
Fenoxaprop	PDC	3.82	334.0489m/z	0.00579812	0.032186	1199.38	201.813	0.168264	0.0856108
2,2',2''-(1-Oxa-4,7,10-triazacyclododecane-4,7,10-triyl)triethanol	PDC	5.45	344.1956m/z	0.00579812	0.032186	4367.46	420.222	0.0962164	0.303988
R-Palmitoyl-(1-methyl) ethanolamide	PDC	7.78	627.6030m/z	0.00579812	0.032186	7437.47	718.537	0.0966104	0.351574
Piperalin	PDD	4.14	294.0825m/z	0.00579812	0.032186	1879.74	554.953	0.295228	0.173695
N-Benzyl-D-phenylalanine methyl ester	PDD	8.8	556.3194m/z	0.00579812	0.032186	3144.02	231.886	0.0737548	0.258764
(R)-Butaprost (free acid)	PDC	14.96	412.3043m/z	0.00580675	0.033237	2938.55	15827.3	5.38609	0.780172
Gamma-glutamylleucine	OL2b	1.5	283.1274m/z	0.0060625	0.039551	3635.57	1222.27	0.336199	0.250887
Arachidonoyl amide	PDC	1.24	607.5192m/z	0.0060625	0.039551	5397.56	1039.88	0.192657	0.222056
2-Pyridinecarboxamide, 4-[4-[[[[4-chloro-3-(trifluoromethyl)phenyl]amino]carbonyl]amino]phenoxy]-N-methyl-	PDC	3.8	478.0961m/z	0.0060625	0.039551	3675.53	574.979	0.156434	0.16111
1,3,7-Trimethyluric acid	PDC	3.92	255.0461m/z	0.0060625	0.039551	854.233	230.476	0.269804	0.106519
2'-O-Methyladenosine	PDC	4.85	246.0992m/z	0.0060625	0.039551	2127.54	161.419	0.0758713	0.172222
N-(2,1,3-Benzothiadiazol-4-yl)-2-chloroacetamide	PDC	6.57	472.0186m/z	0.0060625	0.039551	7734.5	1676.93	0.216811	0.292572
1,6-Bis(acetyloxy)-4,4,9,11b-tetramethyl-8-oxotetradecahydro-9,11a-methanocyclohepta[a]naphthalen-5-yl benzoate	PDC	8.04	274.1372m/z	0.0060625	0.039551	0	11577.5		0.67887
Butanamide, N-[(3S,5S)-1-(1,3-benzodioxol-5-ylmethyl)-5-(1-piperazinylcarbonyl)-3-pyrrolidinyl]-N-[(3-methoxyphenyl)methyl]-3,3-dimethyl-	PDC	8.55	550.3152m/z	0.0060625	0.039551	9255.57	771.769	0.0833842	0.371143
(1,3-Dihydroxy-6,8a-dimethyl-3-propan-2-yl-1,2,3a,4,5,8-hexahydroazulen-4-yl) 3,4-dimethoxybenzoate	PDC	9.15	457.1983m/z	0.0060625	0.039551	0	2144.95		0.341247
1-Allyl-3,7-dimethyl-3,7-dihydro-1H-purine-2,6-dione	PDD	10.12	441.1992m/z	0.0060625	0.039551	0	1736.45		0.235463
2-Propenoic acid, 3-(4-iodophenyl)-2-mercapto-, (2Z)-	PDD	4.68	612.8507m/z	0.0060625	0.039551	6576.16	1261.42	0.191817	0.434604
Phenethyl rutinoside	PDC	8.68	463.2170m/z	0.00606879	0.056088	1114.97	0		0.147041
2,2',2''-(1-Oxa-4,7,10-triazacyclododecane-4,7,10-triyl)triethanol	PDA	14.31	306.2392m/z	0.00625527	0.039551	0	1016.9		0.195266
Cys-Pro-Arg	PDC	0.54	749.3557m/z	0.00625527	0.039551	8953.58	5274.03	0.589041	0.33622
3,5-Dibenzyl-3,4,5,6-tetrahydro-2H-1,3,5-thiadiazine-2-thione	PDC	1.78	314.0897m/z	0.00625527	0.039551	12959.8	2374.09	0.183189	0.419636
Propylthiourea	PDC	4.9	136.0904m/z	0.00625527	0.039551	588.396	112.085	0.190492	0.0893956
Securiterpenoside	PDC	5.17	296.1338m/z	0.00625527	0.039551	7120.24	2594.37	0.364366	0.302562
1,7-Bis(4-hydroxyphenyl)-5-oxoheptan-3-yl 6-O-((2E)-3-(4-hydroxyphenyl)prop-2-enoyl)-.beta.-D-glucopyranoside	PDC	5.24	655.2734m/z	0.00625527	0.039551	24450.7	1848.92	0.0756183	0.683485
o-Fluorofentanyl	PDC	8.75	355.2183m/z	0.00625527	0.039551	0	43979.6		1.16412
Asp-Met-Lys	PDC	8.95	415.1623m/z	0.00625527	0.039551	0	918.213		0.122192
Methanone, [6-bromo-2-methyl-1-[2-(4-morpholinyl)ethyl]-1H-indol-3-yl](4-methoxyphenyl)-	PDD	3.95	440.0879m/z	0.00636959	0.032186	1521.68	72.0067	0.0473205	0.14325
.beta.-Acetyldigoxin	PDC	10.36	822.4364m/z	0.00638559	0.039551	5848.12	657.653	0.112455	0.498607
N-Stearoyl-D-erythro-sphingosine	PDC	3.19	610.5122m/z	0.00638559	0.039551	6058.15	632.626	0.104426	0.383791
Gly-Lys	PDC	3.95	429.2447m/z	0.00638559	0.039551	3296.12	1705.87	0.517539	0.200716
Met-Phe-Lys	PDC	4.49	408.1968m/z	0.00638559	0.039551	82.2802	1910.89	23.2242	0.47551
Pyrenophorol	PDC	6.78	647.3016m/z	0.00638559	0.039551	0	1311.56		0.193861
1,7',7',8,8,11-Hexamethyl-2,3,7',8',8a,9-hexahydro-1H,2'H,8H,10H-spiro[5a,9a-(epiminomethano)cyclopenta[f]indolizine-7,3'-pyrano[2,3-g]indole]-2',9',10(1'H)-trione	PDC	7.58	460.2598m/z	0.00638559	0.039551	18918.4	3519.39	0.18603	0.601076
Lys-Phe	PDD	4.32	307.1853m/z	0.00638559	0.039551	3786.96	1250.83	0.330299	0.218937
Oleyl alcohol	PDC	16.58	251.2720m/z	0.00645422	0.039551	5865.8	0		0.295665
[5-Formyl-4,8-dihydroxy-3-(3-methoxy-3-oxoprop-1-en-2-yl)-8a-methyl-2,3,4,4a,5,6,7,8-octahydro-1H-naphthalen-2-yl] 3,4-dihydroxy-2-methylidenebutanoate	PDA	6.65	449.1769m/z	0.00646448	0.039551	259.756	8602.93	33.1193	0.523939
N-Stearoyl-D-erythro-sphingosine	PDC	1.63	579.5535m/z	0.00646448	0.039551	88251.4	33031.7	0.374291	1.05397
1-Benzyl-2-(piperazin-1-yl)-1H-benzo[d]imidazole	PDC	16.02	293.1775m/z	0.00646448	0.039551	11361.9	1668.48	0.146849	0.426781
10-Nitrooleic acid	PDC	16.02	341.2524m/z	0.00646448	0.039551	8152.88	1236.23	0.151631	0.390613
Tyr-Gln	PDC	3.28	342.1645m/z	0.00646448	0.039551	4221.93	910.679	0.215702	0.247604
3-[(2,3-Dioxo-1,2,3,4-tetrahydroquinoxalin-6-yl)sulfonyl]propanoic acid	PDC	7.99	597.0589m/z	0.00646448	0.039551	4486.37	1620.41	0.361185	0.264316
Gitoxin	PDC	8.51	391.2233m/z	0.00646448	0.039551	0	35776.5		1.02303
N-(2-Phenylethyl)-1H-pyrazolo[3,4-d]pyrimidin-4-amine	PDC	9.76	501.2243m/z	0.00646448	0.039551	0	17529.4		0.74754
Uridine 5'-diphosphoglucuronic acid	PDC	9.92	580.0336m/z	0.00646448	0.039551	17470.8	1954.94	0.111898	0.445146
3-Amino-1-[3-(morpholin-4-yl)propyl]thiourea	PDC	9.96	218.1196m/z	0.00646448	0.039551	2687.24	704.367	0.262115	0.184987
PyroGlu-Gln-Lys	PDD	9.12	771.4012m/z	0.00646448	0.039551	24038.5	2076.24	0.0863713	0.611764
Momordin Ic	PDC	12.52	809.4049m/z	0.00650411	0.039551	4392.42	2026.92	0.461458	0.21473
Amorfrutin B	PDC	15.48	441.2627m/z	0.00650411	0.039551	325.926	1535.74	4.71193	0.183095
Theaflavin	PDC	2.55	603.0920m/z	0.00650411	0.039551	47904	10015.1	0.209066	0.804944
Ethyl 6-O-(4-carboxy-3-hydroxy-3-methylbutanoyl)-.beta.-D-glucopyranoside	PDC	2.77	352.1370n	0.00650411	0.039551	3980.41	2312.99	0.581095	0.211402
3-[(Cholamidopropyl)dimethylammonio]-1-propanesulfonate	PDC	3.7	308.2053m/z	0.00650411	0.039551	246.278	1581.28	6.42072	0.1937
Dinitramine	PDC	4.1	667.1691m/z	0.00650411	0.039551	4212.46	15819.9	3.7555	0.565523
[9-[(E)-3-Acetyloxy-4-methylhex-4-en-2-yl]-12-hydroxy-3-(2-hydroxypropan-2-yl)-10-methoxy-6a,12b-dimethyl-8,11-dioxo-1,2,3,4a,5,6,12,12a-octahydropyrano[3,2-a]xanthen-1-yl] acetate	PDC	7.34	583.2926m/z	0.00650411	0.039551	164.728	2315.86	14.0587	0.350007
5,7-Dihydroxy-2-(4-hydroxyphenyl)-4-oxo-4H-chromen-3-yl 6-deoxy-.alpha.-L-mannopyranosyl-(1->2)-[6-deoxy-.alpha.-L-mannopyranosyl-(1->6)]hexopyranoside	PDC	7.45	758.2516m/z	0.00650411	0.039551	6788.88	1797.04	0.264703	0.251711
Glu-Val-Lys	PDC	7.71	357.2131m/z	0.00650411	0.039551	266.105	705.845	2.6525	0.596678
Ethidium cation	PDD	6.1	629.3366m/z	0.00650411	0.039551	139389	84916.5	0.609205	1.19266
DL-Leucine	OL1	1.85	132.1015m/z	0.0067164	0.058596	1.97776e+07	1.21039e+07	0.612	11.2904
Propionylcarnitine	OL1	2.09	218.1383m/z	0.0067164	0.058596	2.20448e+06	451666	0.204886	5.17277
4-acetamidobutanoic acid	OL1	2.38	145.0735n	0.0067164	0.058596	34691.2	16004.5	0.461344	0.613173
2-HYDROXY-4-(METHYLTHIO)BUTANOATE	OL2a	4.49	173.0249m/z	0.0067164	0.058596	401.013	1131	2.82037	0.128334
N-Methyl-L-glutamic acid	OL2b	4.68	144.0650m/z	0.0067164	0.058596	7969.56	6619.35	0.830579	0.1846
Tryptophan	OL2b	5.32	205.0962m/z	0.0067164	0.058596	6068.07	2090.22	0.344461	0.248562
N2,N4-Bis(2-methoxyethyl)-2,4-pyridinedicarboxamide	PDA	1.52	282.1451m/z	0.0067164	0.058596	18897	13020.3	0.689018	0.384915
(9E)-9-Octadecenamide	PDA	16.07	281.2707n	0.0067164	0.058596	1.07591e+06	3.53868e+07	32.8902	36.4538
(4,7,7-Trimethylbicyclo[4.1.0]hept-4-en-3-yl)methanol	PDA	16.09	166.1352n	0.0067164	0.058596	1799.25	17322.5	9.62762	0.820443
4-Chromanone	PDA	3.23	148.0521n	0.0067164	0.058596	1.41568e+07	6.65172e+06	0.469861	10.481
3-Methylhexahydropyrrolo[1,2-a]pyrazine-1,4-dione	PDA	3.61	169.0964m/z	0.0067164	0.058596	12981.4	4297.25	0.331031	0.349754
Folic acid	PDA	5.69	441.1379n	0.0067164	0.058596	44319.8	119531	2.69701	1.44595
Pentobarbital	PDA	5.89	227.1384m/z	0.0067164	0.058596	344556	101781	0.295398	1.93643
9H-Fluoren-2-amine, N-[1,1'-biphenyl]-4-yl-9,9-dimethyl-	PDA	9.12	362.1898m/z	0.0067164	0.058596	1374.26	220179	160.216	3.10903
7-Keto-8-aminopelargonic acid	PDC	0.76	170.1167m/z	0.0067164	0.058596	28314.2	7678.52	0.27119	0.62911
trans-2-Dodecen-1-ol	PDC	1.18	229.1533m/z	0.0067164	0.058596	24431.5	10780.4	0.441252	0.540099
1-(1,1-Dioxidotetrahydro-3-thienyl)piperazine	PDC	1.5	103.0539m/z	0.0067164	0.058596	1320.05	629.514	0.476887	0.117505
4-(Methylthio)benzoic acid	PDC	1.52	182.0361m/z	0.0067164	0.058596	10642.9	5254.41	0.493701	0.311607
3-Aminopentan-2-ol	PDC	1.71	86.0962m/z	0.0067164	0.058596	1.62899e+06	974865	0.598449	3.26198
Pro-Gln-Lys	PDC	1.87	132.0740m/z	0.0067164	0.058596	71847.6	42844.3	0.596322	0.706886
Flubendiamide	PDC	10.19	715.0584m/z	0.0067164	0.058596	21605.7	11733.4	0.543071	0.344367
2,8a,10,11b-Tetrahydroxy-7-(hydroxymethyl)-1,4,4,10-tetramethyl-3a,6a,7,8,8a,10,11b,11c-octahydro-1H-5,6-dioxanaphtho[1,8-ef]azulene-3,9(2H,4H)-dione	PDC	10.24	430.2057m/z	0.0067164	0.058596	612.157	2570.11	4.19844	0.482004
Phe-Asp-Lys	PDC	10.36	817.4124m/z	0.0067164	0.058596	53667	33824.5	0.630266	0.614461
4-tert-Butyl-N-(2-methyl-2H-tetraazol-5-yl)benzamide	PDC	11.67	277.1759m/z	0.0067164	0.058596	7598.85	5534.22	0.728297	0.206582
Heptapropylene glycol	PDC	12.57	469.2758m/z	0.0067164	0.058596	613.634	1907.98	3.10931	0.196077
Cys-Gln-Arg	PDC	13.02	833.3486m/z	0.0067164	0.058596	31224.1	11408.4	0.365372	0.569364
3-(Decyloxy)tetrahydrothiophene 1,1-dioxide	PDC	13.1	277.1845m/z	0.0067164	0.058596	2914.91	1338.68	0.459252	0.154936
Dipyridamole	PDC	13.63	1031.6259m/z	0.0067164	0.058596	29486.9	14405.6	0.488544	0.532842
Dipyridamole	PDC	14.05	1009.6384m/z	0.0067164	0.058596	39597.4	22730.3	0.574036	0.56725
Kelampayoside A	PDC	14.18	974.3737m/z	0.0067164	0.058596	68458.7	17960.3	0.262353	0.965137
N-3-Oxohexadec-11Z-enoyl-L-homoserine lactone	PDC	14.6	374.2302m/z	0.0067164	0.058596	1418.29	3443.86	2.42817	0.249383
(2S)-2-[(2R,3S,7R,8R,8aS)-2,3,4'-Trihydroxy-4,4,7,8a-tetramethyl-6'-oxospiro[2,3,4a,5,6,7-hexahydro-1H-naphthalene-8,2'-3,8-dihydrofuro[2,3-e]isoindole]-7'-yl]-3-methylbutanoic acid	PDC	15.23	262.6334m/z	0.0067164	0.058596	4820.67	11364.5	2.35746	0.488047
4-(3,4'-Dihydroxy-4,4,7,8a-tetramethyl-6'-oxospiro[2,3,4a,5,6,7-hexahydro-1H-naphthalene-8,2'-3,8-dihydrofuro[2,3-e]isoindole]-7'-yl)butanoic acid	PDC	15.23	504.2974m/z	0.0067164	0.058596	15749.2	47709.1	3.02931	1.03114
15-Deoxyoxalicine B	PDC	15.23	521.2649m/z	0.0067164	0.058596	2058.77	23247.7	11.292	0.806171
Manumycin A	PDC	15.23	533.2650m/z	0.0067164	0.058596	5908.15	41361.7	7.00079	0.997302
Prostaglandin F2.alpha. serinolamide	PDC	15.28	445.3276m/z	0.0067164	0.058596	13645.7	7149	0.523903	0.373234
1,2-Dioctanoyl-sn-glycerol	PDC	15.48	367.2444m/z	0.0067164	0.058596	2646.82	1786.5	0.67496	0.173466
Val-Asp	PDC	17.01	233.1136m/z	0.0067164	0.058596	7128.4	4293.76	0.602345	0.240261
cis-10-Nonadecenoic acid	PDC	17.16	296.2701n	0.0067164	0.058596	18383.8	8075.79	0.439288	0.510789
4-Quinazolinamine, N-[1-(cyclohexylmethyl)-4-piperidinyl]-2-[hexahydro-4-(1-methylethyl)-1H-1,4-diazepin-1-yl]-6-methoxy-7-[3-(1-piperidinyl)propoxy]-	PDC	17.29	635.4881n	0.0067164	0.058596	14093	26698	1.89442	0.586381
1-Oleoyl-2-linoleoyl-rac-glycerol	PDC	18.28	583.5067m/z	0.0067164	0.058596	11607.7	21411.6	1.84461	0.5058
1-Hexadecyl-2-(9Z-octadecenoyl)-sn-glycero-3-phosphocholine	PDC	18.88	784.5601m/z	0.0067164	0.058596	6112.78	298.495	0.0488314	0.287244
Gliclazide	PDC	2.02	184.5539m/z	0.0067164	0.058596	2600.1	1106.38	0.425515	0.179001
Corylifol A	PDC	2.09	218.0800m/z	0.0067164	0.058596	4740.13	585.186	0.123454	0.242177
Methyl 2-oxocycloheptane-1-carboxylate	PDC	2.35	135.0799m/z	0.0067164	0.058596	7042.54	5453.5	0.774366	0.186212
5-(1-Piperidinylsulfonyl)-1H-indole-2,3-dione	PDC	2.67	295.0755m/z	0.0067164	0.058596	6821.57	3148.3	0.461522	0.209894
1,7-Bis(4-hydroxyphenyl)-4-hepten-3-one	PDC	3.23	107.0488m/z	0.0067164	0.058596	52930.5	28168	0.532169	0.633644
4'-Methoxychalcone	PDC	3.23	120.0566m/z	0.0067164	0.058596	12998.1	6848.34	0.526871	0.343043
2,2-Dimethyl-4-pentenoic acid	PDC	3.23	93.0695m/z	0.0067164	0.058596	11299.7	7125.11	0.630559	0.277885
Ethyl 4-(acetoacetylamino)benzoate	PDC	3.63	232.0966m/z	0.0067164	0.058596	10342	2862.48	0.276782	0.354793
6,7'-Dihydroxy-2,2'-dioxo-2H,2'H-[8,8'-bichromen]-7-yl hexopyranoside	PDC	4.1	484.0790m/z	0.0067164	0.058596	43803.8	8831.39	0.201612	0.77397
1-Isobutyl-1H-pyrrole-2,5-dione	PDC	4.73	153.0784n	0.0067164	0.058596	13009	4479.91	0.34437	0.367579
Promethazine	PDC	5.94	249.1198m/z	0.0067164	0.058596	35670.9	10988.6	0.308054	0.599477
3-(3-Chlorophenyl)-2-pyridin-2-yl-1,3-thiazolidin-4-one	PDC	6.26	291.0358m/z	0.0067164	0.058596	6752.96	2207.21	0.326852	0.335692
Cyclo(prolyltyrosyl)	PDC	6.31	260.1151n	0.0067164	0.058596	78686.4	22647.1	0.287815	0.917886
2-Docosahexaenoyl-1-stearoyl-sn-glycero-3-phosphoethanolamine	PDC	6.44	272.1843m/z	0.0067164	0.058596	17524.8	2894.55	0.165169	0.469597
2-Methyl-N-(4-oxo-2-thioxo-1,3-thiazolidin-3-yl)benzamide	PDC	6.7	533.0433m/z	0.0067164	0.058596	25533.7	7754.6	0.303701	0.532836
Tri(propylene glycol) butyl ether	PDC	6.86	271.1874m/z	0.0067164	0.058596	5517.27	1877.69	0.34033	0.27446
11.beta.,17.alpha.,20.beta.,21-Tetrahydroxypregn-4-en-3-one	PDC	7.42	751.4357m/z	0.0067164	0.058596	7597.5	2103.61	0.276882	0.250595
Thiosultap	PDC	7.53	639.9619m/z	0.0067164	0.058596	65808.9	5885.73	0.0894368	1.15011
Senecionine	PDC	8.33	671.3509m/z	0.0067164	0.058596	28868.1	4030.26	0.13961	0.58487
5-[4-(Isopentyloxy)phenyl]-5-methyl-2,4-imidazolidinedione	PDC	8.38	570.3280m/z	0.0067164	0.058596	1709.96	15482	9.05402	0.687259
12-O-Tigloylphorbol-13-(2-methylbutyrate)	PDC	8.46	495.2765m/z	0.0067164	0.058596	1946.28	13311.5	6.83947	0.54776
Gln-Glu-Lys	PDC	8.51	421.2391m/z	0.0067164	0.058596	4926.23	23902.8	4.85214	0.721954
Furanylfentanyl	PDC	8.75	749.4093m/z	0.0067164	0.058596	20434.1	13177.4	0.644873	0.421503
(3S,4S,6aR,6bS,8R,8aR,12aS,14bR)-8-Hydroxy-4,6a,6b,11,11,14b-hexamethyl-3-[(2S,3R,4S,5R)-3,4,5-trihydroxyoxan-2-yl]oxy-1,2,3,4a,5,6,7,8,9,10,12,12a,14,14a-tetradecahydropicene-4,8a-dicarboxylic acid	PDC	8.88	634.3733n	0.0067164	0.058596	26440.9	509665	19.2756	4.09983
Ginsenoside Rb3	PDC	8.93	1078.5890n	0.0067164	0.058596	518466	192320	0.370941	2.31067
Bacoside A	PDC	9.52	766.4530n	0.0067164	0.058596	2533.52	166934	65.8902	2.37209
Methyl 2,4-dihydroxy-6-[(3Z,5Z)-nona-3,5-dienyl]-3-[(2S,3R,4R,5S,6R)-3,4,5-trihydroxy-6-(hydroxymethyl)oxan-2-yl]benzoate	PDC	9.76	470.2396m/z	0.0067164	0.058596	342.748	576382	1681.65	4.57118
1-(5-Bromopyridin-2-yl)thiourea	PDD	0.48	230.9452m/z	0.0067164	0.058596	2909.8	1389.04	0.477367	0.183705
Trichlormethiazide	PDD	10.34	758.8121m/z	0.0067164	0.058596	22646.6	5004.09	0.220964	0.553181
Ile-Thr-Arg	PDD	11.19	799.4765m/z	0.0067164	0.058596	17419	1446.31	0.0830307	0.543
2-Benzyl-5-iodopyridazin-3(2H)-one	PDD	2.17	350.9394m/z	0.0067164	0.058596	12810.2	7013.4	0.547486	0.322354
Metformin	PDD	2.96	168.0647m/z	0.0067164	0.058596	1595.85	835.245	0.523386	0.117631
4-O-Acetyl-6-deoxyhexopyranosyl-(1->4)-[pentopyranosyl-(1->3)pentopyranosyl-(1->4)-6-deoxyhexopyranosyl-(1->2)]-6-deoxy-1-O-(3-((hexopyranosyl-(1->2)-[pentopyranosyl-(1->3)]hexopyranuronosyl)oxy)-23,28-dioxoolean-12-en-28-yl)hexopyranose	PDD	3.43	569.9129m/z	0.0067164	0.058596	55938.4	25740.2	0.460152	0.690778
Ronnel	PDD	3.87	364.8718m/z	0.0067164	0.058596	7402.06	3129.81	0.42283	0.328221
Dimethyl 3-acetyloxy-11b-formyl-4,4,6a,7a,9,10a-hexamethyl-8-oxo-2,3,4a,5,6,7-hexahydro-1H-naphtho[2,1-f][1]benzofuran-7,9-dicarboxylate	PDD	5.94	533.2740m/z	0.0067164	0.058596	75599.7	30333.6	0.40124	1.11696
5-Bromo-N-methylthiophene-2-sulfonamide	PDD	6.7	532.7927m/z	0.0067164	0.058596	30041.1	10187.7	0.339125	0.554354
4-Bromo-3,5-dimethyl-1-phenyl-1H-pyrazole	PDD	6.78	501.0288m/z	0.0067164	0.058596	27651.8	9999.6	0.361626	0.498279
Methyl 4-(2,4-dichlorophenyl)-2,4-dioxobutanoate	PDD	7.55	548.9662m/z	0.0067164	0.058596	14729.3	6578.28	0.446612	0.460491
Trp(O)-Ile	PDD	8.09	684.3742m/z	0.0067164	0.058596	14717.3	9765.13	0.663513	0.391613
Leukotriene F4	PDD	8.35	582.2943m/z	0.0067164	0.058596	1012.71	8002.39	7.90197	0.362047
Peniciside	PDC	9.78	701.4232m/z	0.00674882	0.039551	4648.72	0		0.249506
7-Hydroxy-3-phenyl-2-(trifluoromethyl)-4H-chromen-4-one	PDD	7.5	635.0927m/z	0.00674882	0.039551	13343.6	0		0.471112
Alanyl-Proline	OL2a	1.18	169.0963m/z	0.00687805	0.04464	1103.86	140.512	0.127292	0.112632
4-[(1E)-2-(1H-indol-3-yl)ethenyl]-1-methylpyridinium cation	PDC	3.16	218.1201m/z	0.00687805	0.04464	790.51	189.808	0.240109	0.104485
N1,N12-Diethylspermine	PDC	6.6	539.5464m/z	0.00687805	0.04464	2051.24	322.886	0.15741	0.144597
2-Chloro-5-nitro-N-4-pyridinylbenzamide	PDD	9.17	555.0597m/z	0.00687805	0.04464	6518.13	902.968	0.138532	0.281652
1,2-Bis(O-octanoyl)-sn-glycerylphophorylcholine	PDC	15.95	510.3189m/z	0.00704802	0.040696	2421.01	0		0.189173
(S,S)-(-)-Hydrobenzoin	PDC	12.22	259.0712m/z	0.0071466	0.040402	0	597.675		0.131807
1-O-((2E,4E)-9-Carboxy-8-hydroxy-2,7-dimethylnona-2,4-dienoyl)-.beta.-D-glucopyranose	PDC	8.97	387.1644m/z	0.0071466	0.040402	0	6286.55		0.406782
(3.beta.,5.Xi.,9.Xi.,22.beta.)-22,29-Dihydroxy-25-oxoolean-18-en-3-yl 6-deoxy-.alpha.-L-mannopyranosyl-(1->2)-.beta.-D-xylopyranosyl-(1->2)-.beta.-D-glucopyranosiduronic acid	PDC	9.12	486.2342m/z	0.0071466	0.040402	0	15169.6		0.803023
2-Despiperidyl-2-(5-carboxypentylamine)repaglinide	PDC	9.45	449.2428m/z	0.0071466	0.040402	0	2728.84		0.218058
1-(3-Ethyl-2,4-dihydroxy-6-methoxyphenyl)-1-butanone	PDC	2.27	252.1315m/z	0.00728786	0.04464	0	325.609		0.333745
1-Methyl-3-isobutylxanthine	PDC	3.92	445.2285m/z	0.00728786	0.04464	2924.75	336.859	0.115175	0.211143
Thymopoietin II (32-34)	PDC	4.07	401.2131m/z	0.00728786	0.04464	7024.75	956.983	0.13623	0.283783
Benzamide, 4-(dimethylamino)-N-[7-(hydroxyamino)-7-oxoheptyl]-	PDC	5.71	308.1973m/z	0.00728786	0.04464	0	410.999		0.100887
Vaccaroside C	PDC	5.76	660.2983m/z	0.00728786	0.04464	0	3591.34		0.288401
Ser-Cys-Lys	PDC	6.28	690.3253m/z	0.00728786	0.04464	0	1865.63		0.227516
Asn-Arg-Arg	PDC	7.71	462.2876m/z	0.00728786	0.04464	0	1083.92		0.167805
Bursin	PDC	9.12	357.2341m/z	0.00728786	0.04464	0	10663.8		0.623973
2-Phenylethyl 6-O-pentopyranosylhexopyranoside	PDC	9.15	434.2005m/z	0.00728786	0.04464	0	5236.33		0.37999
Tyr-Met-Lys	PDC	9.62	423.2047m/z	0.00728786	0.04464	0	2966.47		0.345178
Hydroxyvarenicline	PDC	9.76	472.2449m/z	0.00728786	0.04464	0	1711		0.193488
2-(3-Hexyl-4-methyl-2,5-dioxopyrrol-1-yl)-3-hydroxypropanoic acid	PDD	10.96	567.2891m/z	0.00728786	0.04464	0	4567.75		0.434589
Levafix Scarlet E-2GA	PDD	11.09	583.9886m/z	0.00728786	0.04464	0	11113.4		0.583017
Tetrachlorvinphos	PDD	15.89	402.8630m/z	0.00728786	0.04464	0	3350.06		0.465915
Peramivir	PDC	2.88	176.1041m/z	0.00729276	0.039551	368.08	0		0.0580746
2-[(Methylsulfonyl)amino]benzoic acid	PDC	3.67	448.0849m/z	0.00729276	0.039551	2199.65	0		0.40999
(2,6,6-Trimethyl-4-oxocyclohex-2-en-1-yl)methyl .beta.-D-glucopyranoside	PDD	9.24	678.3715m/z	0.00729276	0.039551	2685.09	0		0.397272
Bazedoxifene	PDC	7.06	503.2927m/z	0.00747642	0.04464	2896.83	0		0.277661
1-(3-Chloro-4-fluorophenyl)-5-oxo-3-pyrrolidinecarboxylic acid	PDC	7.63	515.0578m/z	0.00747642	0.04464	4153.53	0		0.359577
2-Bromo-1-(5-bromothiophen-2-yl)ethanone	PDD	7.55	586.6583m/z	0.00747642	0.04464	4856.38	0		0.38829
3-Chloro-6-methylbenzo[b]thiophene-2-carboxylic acid	PDC	0.87	190.9707m/z	0.00760338	0.04746	9226.59	3398.11	0.368296	0.352332
Andrographiside	PDC	10.72	535.2531m/z	0.00760338	0.04746	0	1763.93		0.225528
Hexetidine	PDC	16.33	384.3327m/z	0.00760338	0.04746	0	611.849		0.125859
Ser-Lys-Lys	PDC	3.41	406.2049m/z	0.00760338	0.04746	0	1008.86		0.149474
Farnesylthiosalicylic acid	PDC	5.79	342.1780m/z	0.00760338	0.04746	7428.56	1443.39	0.194302	0.332287
Acetildenafil	PDC	7.06	431.2556m/z	0.00760338	0.04746	0	354.854		0.144188
Lauroyl-L-carnitine	PDC	7.91	687.5504m/z	0.00760338	0.04746	23218.9	904.864	0.038971	0.604046
Microcystin LR	PDC	9.87	994.5499n	0.00760338	0.04746	0	13931.8		0.663756
Lys-Arg-Arg	PDC	4.14	497.2706m/z	0.00764459	0.166534	0	0		0.0549475
trans-2-Dodecen-1-ol	PDC	1.99	229.1534m/z	0.007833	0.048179	3156.83	1435.45	0.454712	0.194334
Asp-Asn-Lys	PDC	11.91	414.1385m/z	0.007833	0.048179	0	1536.47		0.185748
(-)-N6-(2-Phenylisopropyl)adenosine	PDC	3.48	399.1864m/z	0.007833	0.048179	2673.6	1396.95	0.522498	0.176917
Met-His	PDC	3.61	251.0958m/z	0.007833	0.048179	98733.6	10522	0.106569	1.08609
N-Arachidonoyl-3-hydroxy-.gamma.-aminobutyric acid	PDC	4.52	444.2521m/z	0.007833	0.048179	2709.4	555.354	0.204973	0.192644
Calpain Inhibitor I	PDC	5.63	428.2493m/z	0.007833	0.048179	0	1238.91		0.135764
Lys-Tyr-Arg	PDC	5.92	488.2592m/z	0.007833	0.048179	32002.6	10311.5	0.322209	0.674403
Dinor-12-oxophytodienoic acid	PDC	7.65	278.1841m/z	0.007833	0.048179	0	516.163		0.352303
1,2-Bis(O-octanoyl)-sn-glycerylphophorylcholine	PDC	8.53	542.3460m/z	0.007833	0.048179	30393.5	4294.13	0.141284	0.705
Ikarugamycin	PDC	9.33	443.2709m/z	0.007833	0.048179	0	4473.76		0.427557
Ikarugamycin	PDC	9.59	443.2709m/z	0.007833	0.048179	0	53896.1		1.3465
(4E,6E,10E)-13,21-Dihydroxy-8,14,19-trimethoxy-4,10,12,16-tetramethyl-3,20,22-trioxo-2-azabicyclo[16.3.1]docosa-1(21),4,6,10,18-pentaen-9-yl carbamate	PDD	10.39	590.2782m/z	0.007833	0.048179	7542.91	2447.75	0.32451	0.329878
6-Bromo-2-chloro-4-methylbenzo[d]thiazole	PDD	7.16	544.7900m/z	0.007833	0.048179	38457.5	6216.51	0.161646	0.958449
Ouabain	PDD	7.21	585.2915m/z	0.007833	0.048179	1920.69	580.411	0.302189	0.166075
N-(2-Furanylmethyl)adenosine	PDC	10.26	331.1050m/z	0.00798805	0.048179	3370.65	626.023	0.185728	0.194354
Gln-Arg-Arg	PDC	6.6	423.2577m/z	0.00798805	0.048179	5691.65	1472.71	0.258749	0.293679
Lisinopril	PDC	8.58	388.2214m/z	0.00798805	0.048179	0	1252.87		0.16875
Deltamethrin	PDD	5.97	547.9449m/z	0.00798805	0.048179	9185.48	1137.14	0.123798	0.312192
Tapentadol-.beta.-D-glucuronide	PDD	6.05	381.1913m/z	0.00798805	0.048179	11244.7	2735	0.243225	0.373841
Hydrocinchonine	PDC	5.48	296.1878m/z	0.00798808	0.065913	119.365	0		0.0426099
5-[4-(Isopentyloxy)phenyl]-5-methyl-2,4-imidazolidinedione	PDA	10.15	553.2995m/z	0.00801887	0.060144	0	3823.16		0.422111
Andrastin F	PDA	15.68	431.2783m/z	0.00801887	0.060144	0	381.223		0.205134
Pimodivir	PDA	5.37	382.1490m/z	0.00801887	0.060144	0	740.009		0.133721
(2E)-4-Hydroxy-3,4-dimethylpent-2-en-1-yl 6-O-((2S,3R,4R)-3,4-dihydroxy-4-(hydroxymethyl)tetrahydrofuran-2-yl)-.beta.-D-glucopyranoside	PDA	6.62	447.1825m/z	0.00801887	0.060144	0	5385.6		0.438826
Tafluprost ethylamide	PDC	10.12	470.2704m/z	0.00801887	0.060144	0	5363.01		0.446511
2,2,4a,7,10b-Pentamethyl-1a,2a,4,4a,10,10a,10b,11a-octahydro-2H,7H-[1]benzoxireno[3,4-f]pyrano[2,3-b]chromene-9,11(3H,8H)-dione	PDC	10.67	361.2000m/z	0.00801887	0.060144	0	4476.34		0.351309
1-Hydroxy-1-(4-methoxyphenyl)propan-2-yl hexopyranoside	PDC	13.31	711.2818m/z	0.00801887	0.060144	0	1640.45		0.247672
Ethyl 4-hydroxy-6-(propan-2-yl)quinoline-3-carboxylate	PDC	14.83	519.2490m/z	0.00801887	0.060144	0	855.723		0.227602
N-[1-(Phenylmethyl)-4(1H)-quinolinylidene]-1-pentanamine	PDC	15.73	609.3959m/z	0.00801887	0.060144	0	2595.06		0.305155
N-Oleoyl-4-sphingenine	PDC	16.47	304.7544m/z	0.00801887	0.060144	0	2745.69		0.268989
3-(N-Maleimidopropionyl)biocytin	PDC	2.91	488.1982m/z	0.00801887	0.060144	0	765.014		0.135371
Platanionoside C	PDC	3.43	543.2405m/z	0.00801887	0.060144	0	818.899		0.127595
3-[5-[Acetyl(hydroxy)amino]pentylcarbamoyl]-5-[3-[acetyl(hydroxy)amino]propylamino]-3-hydroxy-5-oxopentanoic acid	PDC	4.19	431.2122m/z	0.00801887	0.060144	0	518.326		0.126809
17-Phenyltrinorprostaglandin A2	PDC	6.13	368.1983m/z	0.00801887	0.060144	0	2671.86		0.286486
Staurosporine	PDC	6.65	450.1805m/z	0.00801887	0.060144	0	1301.54		0.205299
Clidinium cation	PDC	7.04	353.2000m/z	0.00801887	0.060144	2514.69	98.0782	0.0390021	0.198351
1,2-Dioctadecanoyl-sn-glycerol	PDC	7.37	638.5812m/z	0.00801887	0.060144	3305.36	7.28045	0.00220262	0.204601
2-Amino-4-phenyl-4H-pyrano[3,2-h]quinoline-3-carbonitrile	PDC	7.88	300.1125m/z	0.00801887	0.060144	0	11452.1		0.505931
4-(4-Chlorophenyl)-2-phenyl-1,3-thiazole	PDC	7.88	565.0360m/z	0.00801887	0.060144	0	1860.72		0.282209
Pro-Phe	PDC	8.04	263.1403m/z	0.00801887	0.060144	0	1089.42		0.191392
Thr-Glu-Arg	PDC	8.3	388.1837m/z	0.00801887	0.060144	0	3041.21		0.324312
Propan-2-yl 6-O-(4-carboxy-3-hydroxy-3-methylbutanoyl)-.beta.-D-glucopyranoside	PDC	8.63	349.1485m/z	0.00801887	0.060144	0	6597.47		0.495477
6,18,19-Trihydroxytrachyloban-2-one	PDC	8.88	335.2210m/z	0.00801887	0.060144	0	7965.62		0.513367
6.beta.-Hydroxydexamethasone	PDC	9.19	391.1921m/z	0.00801887	0.060144	0	1448.42		0.261919
Bimatoprost amide	PDC	9.19	410.2301m/z	0.00801887	0.060144	0	1706.91		0.247343
.beta.-D-Glucopyranoside, 4-[(2,3-dihydroxy-3-methyl-1-oxobutoxy)methyl]phenyl	PDC	9.19	435.1851m/z	0.00801887	0.060144	0	70181.7		1.59335
Balofloxacin	PDC	9.33	390.1807m/z	0.00801887	0.060144	0	2109.21		0.238691
(5-Acetyloxy-6-hydroxy-10a-methoxy-4,4,7,11b-tetramethyl-9-oxo-1,2,3,4a,5,6,6a,7,11,11a-decahydronaphtho[2,1-f][1]benzofuran-3-yl) acetate	PDC	9.41	464.2395m/z	0.00801887	0.060144	0	4517		0.430453
N-(3,4-Dimethoxyphenethyl)-2-(4-isobutylphenyl)propanamide	PDC	9.52	414.2027m/z	0.00801887	0.060144	0	4152.71		0.438463
2-[4-(Dimethylamino)phenyl]-1,2,3,4-tetrahydroquinazolin-4-one	PDC	9.66	557.2639m/z	0.00801887	0.060144	0	1693.2		0.265112
Moxifloxacin	PDC	9.71	434.2068m/z	0.00801887	0.060144	0	519.472		0.130742
Manumycin A	PDD	10.88	551.2752m/z	0.00801887	0.060144	0	15959		0.562791
N-(2-Bromophenyl)isonicotinamide	PDD	10.96	552.9859m/z	0.00801887	0.060144	0	21482		0.82966
D-myo-Inositol-2,3,5,6-tetraphosphate	PDD	7.26	482.9279m/z	0.00801887	0.060144	1896.5	50.546	0.0266522	0.171681
Ethyl 6,8-dibromoimidazo[1,2-a]pyrazine-2-carboxylate	PDD	9.31	694.7889m/z	0.00801887	0.060144	28307.8	145.968	0.00515645	0.623422
N-(4-Amino-2-chlorophenyl)-5-chloro-2-hydroxybenzamide	PDD	10.51	149.0137m/z	0.00803975	0.099424	182.347	0		0.051085
1H-Indazole-3-carboxamide, N-[(1S)-2-amino-2-oxo-1-(phenylmethyl)ethyl]-1-(cyclohexylmethyl)-	PDC	10.36	437.2553m/z	0.00808182	0.048179	180.442	64751.7	358.851	1.42492
Prostaglandin F2.alpha. dimethylamine	PDC	15.33	390.2964m/z	0.00808182	0.048179	279.628	2793.62	9.99051	0.278764
Picromycin	PDC	15.95	285.6552m/z	0.00808182	0.048179	15898.4	1363.91	0.0857894	0.512914
4-Hydroxycyclofenil	PDC	2.6	310.1530m/z	0.00808182	0.048179	190.599	1444.88	7.58075	0.204378
N-(2-Hydroxyphenyl)-2,4,6-trinitrobenzamide	PDC	3.16	362.0447m/z	0.00808182	0.048179	1639.61	392.369	0.239307	0.138811
Antibiotic K 252b	PDC	5.69	249.5545m/z	0.00808182	0.048179	240.569	1066.36	4.43266	0.137735
exo-Norborneol	PDC	8.04	130.1223m/z	0.00808182	0.048179	588.474	250.641	0.425916	0.074658
Amastatin	PDC	8.12	457.2650m/z	0.00808182	0.048179	2509.83	889.815	0.354532	0.16417
1-Hexadecyl-sn-glycero-3-phosphocholine	PDC	18.91	464.3485m/z	0.00812892	0.048179	12227	910.124	0.0744356	0.456347
3-((Ethoxy(hydroxy)phosphoryl)oxy)-2-hydroxypropyl (9Z,12Z)-octadeca-9,12-dienoate	PDC	3.41	501.2399m/z	0.00812892	0.048179	9915.59	4557.25	0.459605	0.362811
Polygalatenoside A	PDC	8.7	883.2815m/z	0.00812892	0.048179	174807	33957.8	0.194259	1.59502
Arvenin III	PDC	9.69	678.3599m/z	0.00812892	0.048179	22319.6	5153.78	0.230908	0.589864
1H-Pyrazole-4-carboxylic acid, 3-(aminosulfonyl)-, ethyl ester	PDD	1.22	461.0516m/z	0.00812892	0.048179	5102.07	2421.7	0.47465	0.317521
2-Chloro-N-methyl-N-{4-[2,2,2-trifluoro-1-hydroxy-1-(trifluoromethyl)ethyl]phenyl}acetamide	PDD	10.61	716.0971m/z	0.00812892	0.048179	18985.4	2390.98	0.125938	0.517656
N-{[4-(Trifluoromethyl)phenyl]carbamothioyl}benzamide	PDD	8.33	671.0998m/z	0.00812892	0.048179	30854.3	4173.78	0.135274	0.650873
1-Methylguanine	PDC	3.63	166.0718m/z	0.00817352	0.044447	2060.24	0		0.154226
1-Ethyl-N4,N5-dimethyl-1H-imidazole-4,5-dicarboxamide	PDC	6.7	443.2117m/z	0.00817352	0.044447	434.747	0		0.107081
2-(4-Bromophenoxy)ethanol	PDD	8.58	449.9926m/z	0.00817352	0.044447	1123.06	0		0.175238
Triethylene glycol monobutyl ether	PDC	16.36	413.3097m/z	0.00862529	0.048795	3773.75	0.344634	9.13241e-05	0.242832
1-(1Z-Octadecenyl)-sn-glycero-3-phosphocholine	PDC	19.04	490.3645m/z	0.00862529	0.048795	4384.67	208.234	0.0474915	0.251067
Amobarbital	PDC	6.44	470.2955m/z	0.00862529	0.048795	1931.7	235.819	0.122078	0.161585
Everolimus	PDC	6.88	479.7985m/z	0.00862529	0.048795	8316.58	338.756	0.0407326	0.3011
1-(3,4-Dihydroxyphenyl)-7-(4-hydroxyphenyl)heptan-3-one	PDC	9.74	646.3354m/z	0.00862529	0.048795	3742.49	172.534	0.0461014	0.321233
S-ADENOSYLMETHIONINE	OL1	0.66	399.1428m/z	0.00891557	0.068431	165353	68264.1	0.412839	1.51301
MANNOSE	OL1	0.96	145.0490m/z	0.00891557	0.068431	91668.6	42029.8	0.458497	0.804054
2-Methylbutyroylcarnitine	OL1	4.85	246.1692m/z	0.00891557	0.068431	1.39106e+06	311829	0.224167	4.00548
DL-2-Aminocaprylic acid	OL2a	6.39	160.1325m/z	0.00891557	0.068431	1013.94	307.54	0.303313	0.0988716
Vindoline	PDA	10.34	457.2318m/z	0.00891557	0.068431	513.48	488574	951.496	4.01484
Darifenacin	PDA	11.09	427.2391m/z	0.00891557	0.068431	131.009	9793.72	74.7561	0.463601
7(Z),10(Z),13(Z),16(Z),19(Z)-N-(2-Hydroxyethyl)docosapentaenamide	PDA	14.26	356.2931m/z	0.00891557	0.068431	5793.19	2854.48	0.49273	0.228119
1-Pentadecanoyl-sn-glycero-3-phosphocholine	PDA	15.21	482.3227m/z	0.00891557	0.068431	2540.48	13835.6	5.44604	0.69946
2-Arachidonoylglycerol	PDA	15.23	361.2723m/z	0.00891557	0.068431	59536.2	147592	2.47903	1.59389
Methyl tetradecanoate	PDA	16.93	243.2308m/z	0.00891557	0.068431	39117.2	28102.4	0.718416	0.509441
PyroGlu-Val	PDA	3.61	211.1068m/z	0.00891557	0.068431	89431.1	20245.8	0.226384	0.971687
3-Propyl-2-thioxo-4-imidazolidinone	PDC	0.5	91.0236m/z	0.00891557	0.068431	4422.72	1782.41	0.403013	0.22632
Forsythoside A	PDC	0.74	335.0932m/z	0.00891557	0.068431	22204.7	2940.86	0.132443	0.584773
5,6-Dihydro-4H-pyrrolo[3,4-d]thiazole	PDC	0.8	140.0370m/z	0.00891557	0.068431	2625	440.251	0.167714	0.162302
5-Nitro-2-(trifluoromethyl)pyrimidine-4,6-diol	PDC	0.84	208.9810m/z	0.00891557	0.068431	21427.6	9916.81	0.462806	0.523318
N-Methyltryptamine	PDC	0.9	188.1272m/z	0.00891557	0.068431	1285.5	595.999	0.463634	0.101851
N-Benzyl-N-methylpiperidin-3-amine	PDC	1.07	218.1738m/z	0.00891557	0.068431	3616.09	9337.19	2.58212	0.548238
5-(Galactosylhydroxy)-L-lysine	PDC	10.01	289.1394m/z	0.00891557	0.068431	6824.74	4473.7	0.655513	0.196642
Rapamycin	PDC	10.19	952.5205m/z	0.00891557	0.068431	453647	275159	0.60655	1.71044
Diacetylrhein	PDC	10.34	759.0990m/z	0.00891557	0.068431	39964.9	14466.1	0.36197	0.69062
Dacinostat	PDC	10.41	380.1975m/z	0.00891557	0.068431	323.792	1852.94	5.72263	0.220316
Petromyzonol	PDC	11.11	209.1524m/z	0.00891557	0.068431	3741.36	2762.64	0.738406	0.155906
(R)-Pantetheine	PDC	11.19	579.2505m/z	0.00891557	0.068431	845.369	2528.87	2.99144	0.229767
Pantethine	PDC	12.46	555.2530m/z	0.00891557	0.068431	4017.63	7469.65	1.85922	0.407248
4-Oxododecanedioic acid	PDC	13.05	267.1213m/z	0.00891557	0.068431	589.25	1463.11	2.483	0.152059
Notoginsenoside R1	PDC	14.18	971.5007m/z	0.00891557	0.068431	1.25833e+06	534945	0.425123	3.98106
3-Hydroxyoleylcarnitine	PDC	14.63	474.3776m/z	0.00891557	0.068431	21085.9	38917.5	1.84566	0.667904
.alpha.-Linolenoyl ethanolamide	PDC	14.83	354.2987m/z	0.00891557	0.068431	768.226	2152.47	2.80187	0.208519
(2S)-2-[(2R,3S,7R,8R,8aS)-2,3,4'-Trihydroxy-4,4,7,8a-tetramethyl-6'-oxospiro[2,3,4a,5,6,7-hexahydro-1H-naphthalene-8,2'-3,8-dihydrofuro[2,3-e]isoindole]-7'-yl]-3-methylbutanoic acid	PDC	14.83	502.2818m/z	0.00891557	0.068431	2912.17	8307.12	2.85256	0.375965
O-t-Butyl-L-threonine methyl ester	PDC	14.91	172.1323m/z	0.00891557	0.068431	459.084	2029.91	4.42165	0.259075
Elemadienonic acid	PDC	14.96	419.3304m/z	0.00891557	0.068431	5959.3	12055.9	2.02305	0.527353
1-Phenylicosane-1,3-dione	PDC	15.01	386.3171n	0.00891557	0.068431	9318.74	4242.51	0.455267	0.295168
3-(Cyclohexylamino)-2-hydroxy-1-propanesulfonic acid	PDC	15.23	497.1961m/z	0.00891557	0.068431	6677.83	14879.7	2.22823	0.567972
Doramapimod	PDC	15.23	527.2904n	0.00891557	0.068431	26952.4	57130.2	2.11967	0.890865
4'-Benzyloxycarvedilol	PDC	15.23	545.2651m/z	0.00891557	0.068431	3288.58	14037.9	4.26867	0.533694
Octapropylene glycol	PDC	15.33	521.3072m/z	0.00891557	0.068431	1439.42	10899.8	7.57237	0.422252
cis-9-Hexadecenoic acid	PDC	15.48	219.2096m/z	0.00891557	0.068431	2105.36	794.253	0.377253	0.156333
N-Cyclohexyl-N'-[3-(trifluoromethyl)phenyl]urea	PDC	16.07	304.1630m/z	0.00891557	0.068431	452.839	27340.6	60.3759	0.889842
Geranyllinalool	PDC	16.28	313.2489m/z	0.00891557	0.068431	7517.75	3717.8	0.494536	0.219261
2-{4-[3-(Trifluoromethyl)phenyl]piperazino}-1-ethanamine	PDC	16.45	306.1777m/z	0.00891557	0.068431	906.263	12749.9	14.0686	0.559932
Gly-Leu	PDC	16.58	221.1500m/z	0.00891557	0.068431	4596.71	2575.39	0.560269	0.183182
1-(4-(7H-Purin-6-yl)morpholin-2-yl)methanamine	PDC	16.91	252.1557m/z	0.00891557	0.068431	17232.9	11626.7	0.67468	0.311037
3-Hydroxy-3-methylglutaric acid	PDC	17.06	185.0412m/z	0.00891557	0.068431	4210.73	2492.6	0.591965	0.168015
Cholestan-3-one, (5.alpha.)-	PDC	17.06	369.3501m/z	0.00891557	0.068431	32001.4	13826.5	0.432059	0.462663
Malioxamycin	PDC	17.19	249.1085m/z	0.00891557	0.068431	6151.72	3947.6	0.641706	0.218001
Ac-Asp-Glu	PDC	17.21	631.1700m/z	0.00891557	0.068431	11167.6	5976.69	0.535183	0.253696
Gabapentin	PDC	17.32	136.1116m/z	0.00891557	0.068431	2789.6	1931.3	0.692322	0.134267
1,2-Dioleoyl-sn-glycero-3-phosphoethanolamine-N,N-dimethyl	PDC	18.28	794.5647m/z	0.00891557	0.068431	261665	120975	0.462327	1.48304
3-(Methylsulfanyl)-5-phenyl-1,2,4-triazine	PDC	19.35	203.0515m/z	0.00891557	0.068431	17454	9249.83	0.529953	0.372857
5-Chloro-4(3H)-quinazolinone	PDC	19.4	163.0050m/z	0.00891557	0.068431	16938.1	7590.21	0.448115	0.351694
5-Hydroxymethyl-6-methyluracil	PDC	2.02	170.0649m/z	0.00891557	0.068431	123148	49491.2	0.401883	1.24354
N-(Pyridin-2-yl)pyridin-2-amine	PDC	2.24	185.0912m/z	0.00891557	0.068431	2385.49	791.511	0.331802	0.138501
5-(2-Oxohexahydro-1H-thieno[3,4-d]imidazol-4-yl)pentanohydrazide	PDC	2.27	130.0647m/z	0.00891557	0.068431	445.198	249.672	0.560812	0.0506236
3-Chloro-o-toluidine	PDC	2.65	155.0462m/z	0.00891557	0.068431	2755.58	971.254	0.352468	0.153897
N-Benzyl-N-methylpiperidin-3-amine	PDC	2.88	125.0706m/z	0.00891557	0.068431	2789.79	1199.7	0.430031	0.146315
L-.beta.-Homomethionine	PDC	3.01	164.0734m/z	0.00891557	0.068431	1056.61	2657.34	2.51497	0.221408
2,6-Dihydroxy-1,1,7-trimethyl-2,9,10,10a-tetrahydrophenanthren-3-one	PDC	3.09	255.1386m/z	0.00891557	0.068431	25112.1	13411.8	0.534077	0.53064
1-Pyrrolidineheptanoic acid, 2-(3-hydroxyoctyl)-5-oxo-	PDC	3.23	122.0868m/z	0.00891557	0.068431	4153.54	2065.96	0.497398	0.192884
4-(1-Ethyl-3-methyl-1H-pyrazol-4-yl)-2-hydrazinyl-6-(trifluoromethyl)pyrimidine	PDC	3.23	166.0469m/z	0.00891557	0.068431	45084.7	21513.8	0.477187	0.602992
(R)-6-(4-Aminophenyl)-4,5-dihydro-5-methyl-3(2H)-pyridazinone	PDC	3.23	168.0917m/z	0.00891557	0.068431	24894.9	10636.4	0.427251	0.458909
N-.alpha.-Acetyl-L-ornithine	PDC	3.48	371.1912m/z	0.00891557	0.068431	5550.91	3016.29	0.543386	0.238872
Lys-Trp-Lys	PDC	3.65	231.1479m/z	0.00891557	0.068431	37227.2	10534.1	0.282967	0.592205
Alprenolol	PDC	4.14	521.3338m/z	0.00891557	0.068431	3527.45	11113.4	3.15054	0.75544
Phosphonothioic acid, P-phenyl-, O-ethyl O-(4-nitrophenyl) ester	PDC	4.6	664.1090m/z	0.00891557	0.068431	23905.9	4031.54	0.168642	0.601863
Leukotriene C4	PDC	5.32	625.3042n	0.00891557	0.068431	192.866	6648.32	34.4712	0.483736
Phe-Val-Arg	PDC	5.37	211.1306m/z	0.00891557	0.068431	21047.3	12027.5	0.571452	0.437069
Gln-Cys-Lys	PDC	5.61	378.1807m/z	0.00891557	0.068431	1122.25	5872.77	5.23303	0.344617
(E)-3,10-Dihydroxy-4,9-dimethyldodec-6-enedioic acid	PDC	5.69	306.1898m/z	0.00891557	0.068431	2628	5118.77	1.94778	0.300449
2-Hydroxy-1,2-bis(2-methoxyphenyl)ethan-1-one	PDC	5.71	148.0503m/z	0.00891557	0.068431	622.046	1948.46	3.13234	0.18552
O-Desarylranolazine	PDC	5.79	335.2169m/z	0.00891557	0.068431	16666.4	6182.41	0.37095	0.446506
Synephrine	PDC	6.15	185.1276m/z	0.00891557	0.068431	2403.29	955.8	0.397704	0.150572
14-O-Acetyldaunomycinone	PDC	6.57	439.1001m/z	0.00891557	0.068431	23634.3	8848.21	0.37438	0.509437
Lys-Gln	PDC	6.86	257.1609m/z	0.00891557	0.068431	311.828	543.835	1.74402	0.100965
3-(N-Morpholino)-2-hydroxypropanesulfonic acid	PDC	7.09	258.0999m/z	0.00891557	0.068431	178.657	1864.42	10.4358	0.236105
Ile-Gly-Ile	PDC	7.32	301.1982m/z	0.00891557	0.068431	941.066	1714.2	1.82155	0.216035
Bindarit	PDC	7.6	325.1537m/z	0.00891557	0.068431	27.0152	829.938	30.7211	0.229595
Propanoic acid, 2-[[1-[3-[4-([1,1'-biphenyl]-4-ylcarbonyl)-2-propylphenoxy] propyl]-1,2,3,4-tetrahydro-5-quinolinyl]oxy]-2-methyl-	PDC	7.65	575.2797m/z	0.00891557	0.068431	1377.9	2278.66	1.65372	0.132045
PyroGlu-Phe-Lys	PDC	7.84	143.0698m/z	0.00891557	0.068431	1572.11	914.691	0.581825	0.107168
Altersetin	PDC	7.93	422.2300m/z	0.00891557	0.068431	498.213	2245.86	4.50783	0.198686
4,4'-(Propane-2,2-diyl)bis(2-aminophenol)	PDC	8.01	534.3080m/z	0.00891557	0.068431	438.549	3411.83	7.77982	0.236019
Ile-Trp	PDC	8.15	657.3358m/z	0.00891557	0.068431	46831.5	3624.91	0.0774031	0.622768
N-Octanoylsphingosine-1-phosphate	PDC	8.2	544.3145m/z	0.00891557	0.068431	538.738	3234.05	6.00302	0.255699
Amorfrutin B	PDC	8.55	422.2422m/z	0.00891557	0.068431	1780.72	5232.61	2.93848	0.249332
1-Methylcyclohexanol	PDC	9.05	159.0757m/z	0.00891557	0.068431	456.934	864.932	1.8929	0.115542
Pentyl .beta.-D-glucopyranoside	PDC	9.45	523.2711m/z	0.00891557	0.068431	6741.75	2.17783e+06	323.037	8.91841
1H-Indole-3-carboxamide, N-1-naphthalenyl-1-pentyl-	PDC	9.59	357.1948m/z	0.00891557	0.068431	2829.42	7408.35	2.61833	0.765145
2-Hydroxy-2',3',4',5'-tetrachlorobiphenyl	PDD	0.48	323.9522m/z	0.00891557	0.068431	14388	7869.8	0.546968	0.450049
4-Bromo-2-fluoro-6-methoxybenzonitrile	PDD	0.5	212.9348m/z	0.00891557	0.068431	23571.1	10620.1	0.450556	0.42899
3-Bromo-1,8-naphthalic anhydride	PDD	0.5	240.9296m/z	0.00891557	0.068431	20066.7	9359.64	0.466426	0.394375
3-Amino-1,1,1-trifluoro-2-propanol	PDD	1.29	130.0474m/z	0.00891557	0.068431	2431.46	1307.7	0.537823	0.134849
1,1'-Binaphthyl-8,8'-dicarboxylic acid	PDD	16.68	707.1686m/z	0.00891557	0.068431	78570.2	44852.6	0.570861	0.732057
2,2'-Sulfonylbis(4-chlorophenol)	PDD	17.03	350.9858m/z	0.00891557	0.068431	63886.2	40039	0.626723	0.664307
[3-[(2,4-Dichlorobenzyl)thio]-1H-1,2,4-triazol-5-yl]amine	PDD	19.48	159.9816m/z	0.00891557	0.068431	42721.6	19963.4	0.467289	0.59913
1-(3-Bromophenyl)-3,5-dimethylpyrazole	PDD	3.19	518.0559m/z	0.00891557	0.068431	12437.9	4764.8	0.383088	0.368059
1-Piperidinecarboxylic acid, 4-(4-bromophenyl)-, 1,1-dimethylethyl ester	PDD	4.02	304.0689m/z	0.00891557	0.068431	12043.5	3085.42	0.25619	0.352726
Foetidin	PDD	4.62	316.1803m/z	0.00891557	0.068431	14.0762	217.881	15.4787	0.138194
Ethyl 2,5-dibromo-1,3-thiazole-4-carboxylate	PDD	6.39	313.8467m/z	0.00891557	0.068431	165.158	2521.52	15.2673	0.296069
2,4-Dihydroxy-5-methoxy-2a'',5a'',7''-trimethyldodecahydrodispiro[furan-3,2'-furan-5',6''-naphtho[1,8-bc]furan]-2''(2a''H)-one	PDD	6.91	815.4151m/z	0.00891557	0.068431	30262.2	11798	0.38986	0.637076
1-(2-Bromophenylsulfonyl)-4-methyl-1H-imidazole	PDD	7.19	617.9467m/z	0.00891557	0.068431	106497	41374	0.388501	1.10635
(Z-Ala-Ala-Ala-Ala)2Rh110	PDD	9	397.1567m/z	0.00891557	0.068431	1477.02	3288.61	2.22651	0.277468
4-O-Acetyl-1-O-(3-methylbutanoyl)-6-O-(2-methylpropanoyl)-.beta.-D-fructofuranosyl 6-O-acetyl-2-O-((2E)-2-methylbut-2-enoyl)-.alpha.-D-glucopyranoside	PDC	14.81	695.3142m/z	0.00891714	0.048795	0	4100.12		0.399944
PyroGlu-Gly-Arg	PDC	16.98	360.1983m/z	0.00891714	0.048795	0	1064.25		0.192947
6-Hydroxy-2,6,10,10-tetramethyl-1-oxaspiro[4.5]decan-8-yl 6-O-((2R,3R,4R)-3,4-dihydroxy-4-(hydroxymethyl)tetrahydrofuran-2-yl)-.beta.-D-glucopyranoside	PDC	10.22	536.2784m/z	0.00911242	0.057911	0	66164.5		1.46112
5-Chloro-2-(4-propionyl-1-piperazinyl)aniline	PDC	7.5	535.2344m/z	0.00911242	0.057911	0	9512.12		0.567724
4-(Cyclopentyloxy)-3-methoxybenzaldehyde	PDC	8.93	463.2097m/z	0.00911242	0.057911	0	2791.99		0.283356
2-Bromo-N,N-dipropylbenzenesulfonamide	PDD	9.12	656.0817m/z	0.00911242	0.057911	7134.7	881.644	0.123571	0.346869
Terbutryne	PDC	16.36	224.1331m/z	0.00917675	0.045849	1691.54	0		0.143505
5-Chloro-2,3-difluoro-4-iodopyridine	PDD	6.67	319.8524m/z	0.00917675	0.045849	706.598	0		0.0957872
4-Hydroxytriamterene sulfate	PDC	3.51	314.0455m/z	0.00948653	0.055274	2066.92	288.701	0.139677	0.169728
(10-Acetyloxy-8,8-dimethyl-2-oxo-9,10-dihydropyrano[2,3-f]chromen-9-yl) (Z)-2-methylbut-2-enoate	PDC	3.77	790.3059m/z	0.00948653	0.055274	18241.4	3472.95	0.190388	0.485124
[4,5-Dihydroxy-6-(hydroxymethyl)-2-[2,4,6-trihydroxy-3-(4-hydroxybenzoyl)phenyl]oxan-3-yl] 3,4,5-trihydroxybenzoate	PDC	3.82	574.1285m/z	0.00948653	0.055274	17477	4288.27	0.245366	0.41955
4-[(1R)-1-Aminoethyl]-N-4-pyridinyl-trans-cyclohexanecarboxamide	PDC	4.85	248.1754m/z	0.00948653	0.055274	4338.79	353.864	0.0815581	0.241307
Asn-Gly-Lys	PDC	5.48	318.1779m/z	0.00948653	0.055274	13289.2	3108.35	0.233901	0.435674
Pro-Thr-Lys	PDC	6.41	389.1768m/z	0.00948653	0.055274	0	28215.2		0.988506
Arthrobactin	PDC	6.44	477.2549m/z	0.00948653	0.055274	3201.59	757.329	0.236548	0.221358
Pristimerin	PDC	6.75	448.2721m/z	0.00948653	0.055274	0	518.342		0.115883
6-Methyl-1-(3-sulfanylpropanoyl)-2-piperidinecarboxylic acid	PDC	8.83	485.1732m/z	0.00948653	0.055274	3087.9	1466.97	0.475069	0.182672
Dianix Blue 3RLS	PDC	8.97	413.1720m/z	0.00948653	0.055274	0	84250.2		1.639
Zilpaterol	PDC	9.62	540.3285m/z	0.00948653	0.055274	0	157067		2.21335
2,5-Dimethyl-N'-[(E)-(3-phenoxyphenyl)methylidene]-3-furohydrazide	PDD	10.41	686.2943m/z	0.00948653	0.055274	12511.4	509.631	0.0407333	0.471258
N-Nervonoyl-D-erythro-sphinganine	PDD	7.29	650.6428m/z	0.00948653	0.055274	6169.48	2011.12	0.325979	0.276313
N-Stearoyl-D-erythro-sphingosine	PDC	11.78	598.5756m/z	0.009527	0.049587	12274.7	0		0.440987
Phenformin	PDC	4.85	228.1220m/z	0.00972783	0.060144	180.66	0		0.0508982
[(1R,2R,3aR,5R,6E,10R,11S,13R,13aS)-1,2,3a,11,13-Pentaacetyloxy-2,5,8,8-tetramethyl-12-methylidene-4,9-dioxo-3,5,10,11,13,13a-hexahydro-1H-cyclopenta[12]annulen-10-yl] 2-methylbutanoate	PDC	9.19	693.3095m/z	0.00972783	0.060144	1197.15	0		0.315529
4-Fluoro-5-(4-morpholinyl)-1,2-benzenediamine	PDC	3.9	212.1200m/z	0.00975831	0.058596	2303.49	989.559	0.429592	0.156722
4-[4-(2-Chlorophenyl)-1H-pyrazol-1-yl]piperidine	PDC	5.45	540.2394m/z	0.00975831	0.058596	2160.83	379.899	0.175811	0.185114
Gly-His-Arg	PDC	6.18	368.1915m/z	0.00975831	0.058596	0	172.233		0.107739
Ciwujianoside B	PDC	6.6	595.3059m/z	0.00975831	0.058596	15306.9	6727.71	0.439522	0.397351
Spectinomycin	PDC	8.63	315.1549m/z	0.00975831	0.058596	0	24609.2		0.948374
Ricinoleic acid methyl ester	PDC	9.57	642.5691m/z	0.00975831	0.058596	27073.8	3099.91	0.114499	0.577154
Secalciferol	PDC	14.21	381.3140m/z	0.00994159	0.058596	1508.17	571.059	0.378642	0.14151
Naratriptan N-oxide	PDC	3.21	369.1955m/z	0.00994159	0.058596	24736	8851.19	0.357826	0.506338
(5-Bromothien-3-yl)methylamine	PDD	6.21	404.8702m/z	0.00994159	0.058596	9745.1	2766.2	0.283856	0.340296
Hydrocortisone 21-acetate	PDD	7.29	809.4465m/z	0.00994159	0.058596	7588.99	1059.7	0.139636	0.328981
6-Bromo-2-chloro-3-chloromethylquinoline	PDD	7.99	600.7997m/z	0.00994159	0.058596	6528.25	1527.3	0.233953	0.279158
3-Fluoro-4-(4-thiomorpholinyl)aniline	PDC	4.17	196.0596m/z	0.0100407	0.068367	554.416	33.46	0.0603518	0.0697232
Val-Glu-Arg	PDC	7.11	435.2566m/z	0.0100407	0.068367	3500.05	257.75	0.0736419	0.239684
Glu-Glu-Arg	PDA	6.93	433.2031m/z	0.0100524	0.058596	232.13	69591	299.793	1.61918
1.alpha.-Methyl-5.alpha.-androstan-3.alpha.,17.beta.-diol glucuronide	PDC	10.31	965.5801m/z	0.0100524	0.058596	16876.1	3240.91	0.192042	0.434853
Undecanoic acid	PDC	13.71	390.3561m/z	0.0100524	0.058596	812.853	2786.4	3.42792	0.243961
1-Hexanone, 1-oxazolo[4,5-b]pyridin-2-yl-6-phenyl-	PDC	3.75	589.2817m/z	0.0100524	0.058596	4099.42	1909.21	0.465726	0.228913
2,3,5-Triiodobenzenemethanol	PDC	3.77	486.7524m/z	0.0100524	0.058596	36688.6	21410.7	0.583578	0.6299
1H-Pyrazolo[3,4-d]pyrimidine-3,4-diamine, N3-(4-fluorophenyl)-	PDC	4.7	245.0942m/z	0.0100524	0.058596	1865.84	421.264	0.225777	0.145911
1,3,5-Trihydroxy-2,4-bis(3-methylbut-2-enyl)-10H-acridin-9-one	PDC	7.81	776.3937m/z	0.0100524	0.058596	7239.97	2361.49	0.326174	0.268241
Cnidioside A	PDC	8.75	386.1447m/z	0.0100524	0.058596	0	958.051		0.232877
Heptanedioic acid, 1-(2-cyclopentylidenehydrazide)	PDD	10.72	503.2842m/z	0.0100524	0.058596	86.5801	110314	1274.12	1.84905
Tris(4-iodophenyl)amine	PDD	8.09	640.8432m/z	0.0100524	0.058596	6398.94	1438.52	0.224806	0.29022
N-(Tetracosanoyl)sphing-4-enine-1-phosphate	PDC	9.31	694.5889m/z	0.0100555	0.048179	16490.7	0		0.525626
1-[(4-Chlorophenyl)sulfonyl]-3-piperidinecarboxylic acid	PDC	9.41	624.1032m/z	0.0100555	0.048179	5648.64	0		0.309142
2,4,6-Triiodoaniline	PDC	12.86	453.7442m/z	0.010108	0.058596	18582.5	3320.92	0.178712	0.482184
N-Benzylpyrimidin-2-amine	PDC	2.48	199.1068m/z	0.010108	0.058596	1244.75	466.05	0.374412	0.108335
Cefadroxil	PDC	3.48	408.0613m/z	0.010108	0.058596	60211	13702	0.227566	0.84123
Laurylguanidine	PDC	6.1	472.5044m/z	0.010108	0.058596	8675.82	5280.46	0.608641	0.297938
Cucurbitacin E	PDC	7.42	589.3381m/z	0.010108	0.058596	30460.1	2153.36	0.0706945	0.678501
1-Ethyl-N-(4-fluorophenyl)-2-oxo-1,2-dihydrobenzo[cd]indole-6-sulfonamide	PDC	7.42	758.1881m/z	0.010108	0.058596	5729.59	2493.26	0.435155	0.208128
3-Methoxy-4-(3-methylbut-2-enyl)-5-[(E)-2-phenylethenyl]phenol	PDC	7.88	611.3130m/z	0.010108	0.058596	144.556	4500.22	31.1313	0.325189
1-Methylcyclohexanol	PDC	9.5	159.0757m/z	0.010108	0.058596	66.9699	213.786	3.19227	0.0583744
17-Phenyltrinorprostaglandin D2	PDD	7.99	795.4097m/z	0.010108	0.058596	20791.6	4930.06	0.237118	0.533731
4-Bromo-2-(4,5-diphenyl-1H-imidazol-2-yl)phenol	PDD	9.96	803.0622m/z	0.010108	0.058596	13162.1	2154.43	0.163684	0.41125
Harmane	PDC	7.99	165.0812m/z	0.0102918	0.049336	232.039	0		0.0523496
Channaine	PDC	15.43	547.2807m/z	0.0105758	0.058596	0	3654.23		0.251298
Pitolisant	PDC	9.36	591.3477m/z	0.0105758	0.058596	0	2031.44		0.227533
2-Chloro-N-(2-nitrophenyl)acetamide	PDC	0.83	214.0133m/z	0.0107591	0.058026	682.238	79.4779	0.116496	0.141896
.delta.-Tocotrienol	PDC	10.15	793.6129m/z	0.0107591	0.058026	9132.66	14.2682	0.00156233	0.34617
3-[5-[Acetyl(hydroxy)amino]pentylcarbamoyl]-5-[3-[acetyl(hydroxy)amino]propylamino]-3-hydroxy-5-oxopentanoic acid	PDC	4.39	431.2122m/z	0.0107591	0.058026	1775.08	209.661	0.118113	0.142975
1,3,4-Oxadiazol-2(3H)-one, 3-[1-[[1-(4-methylphenyl)cyclopropyl]carbonyl]-4-piperidinyl]-5-phenyl-	PDC	8.35	824.4163m/z	0.0107591	0.058026	9790.1	1047.39	0.106984	0.382004
Tyr-Met-Arg	PDC	11.67	452.1981m/z	0.0110696	0.059036	0	938.728		0.181047
3-[[2,2-Dimethyl-7-(2-methylbut-3-en-2-yl)-8H-pyrano[3,2-f]indol-6-yl]methyl]-2,3,6,7,8,8a-hexahydropyrrolo[1,2-a]pyrazine-1,4-dione	PDD	9.1	456.2239m/z	0.0110696	0.059036	0	3010.17		0.271131
His-Ala-Lys	PDC	7.55	338.1826m/z	0.0110954	0.058266	2490.26	0		0.175809
Scropolioside B	PDC	1.2	406.1442m/z	0.0113343	0.068431	19245.9	4473.2	0.232423	0.555403
Val-Val-Arg	PDC	16.16	372.2469m/z	0.0113343	0.068431	0	1682.39		0.282214
Boc-(R)-.alpha.-(4-fluorobenzyl)proline	PDC	2.55	116.0524m/z	0.0113343	0.068431	0	105.186		0.0535431
(R)-.alpha.,.alpha.-Diphenyl-2-pyrrolidinemethanol	PDC	6.26	253.1462m/z	0.0113343	0.068431	442.031	150.15	0.339683	0.0842587
3-[4-[Acetyl(hydroxy)amino]butylcarbamoyl]-5-[3-[acetyl(hydroxy)amino]propylamino]-3-hydroxy-5-oxopentanoic acid	PDC	6.65	435.2087m/z	0.0113343	0.068431	0	11578.4		0.684348
Pro-Glu	PDC	8.53	245.1137m/z	0.0113343	0.068431	3286.06	122.038	0.037138	0.225278
Bosutinib	PDD	8.88	513.1456m/z	0.0113343	0.068431	4302.55	406.728	0.0945319	0.189556
1,2-Dilauroyl-sn-glycero-3-phosphate	PDC	15.95	501.3325m/z	0.0114837	0.052641	8345.42	0		0.291382
3-O-(2-Methylpropanoyl)hex-2-ulofuranosyl 2-O-decanoyl-3,6-bis-O-(2-methylpropanoyl)hexopyranoside	PDC	5.69	729.3678m/z	0.0114837	0.052641	3213.12	0		0.180001
2,2-Dichloro-N-(2-naphthyl)acetamide	PDD	7.93	529.0019m/z	0.0114837	0.052641	4226.82	0		0.420705
Stearoylethanolamide	OL1	16.43	327.3121n	0.0117091	0.08256	11421.9	29680.8	2.59858	0.717886
S-ADENOSYLHOMOCYSTEINE	OL1	2.02	384.1211n	0.0117091	0.08256	1.3766e+06	580719	0.421849	4.13706
N2-Acetylornithine	OL2a	0.76	175.1069m/z	0.0117091	0.08256	13046.7	3192.17	0.244674	0.36788
ACETOACETATE	OL2b	0.84	103.0386m/z	0.0117091	0.08256	14032	6298.54	0.44887	0.279701
2-hydroxyglutarate	OL2b	14.65	297.0810m/z	0.0117091	0.08256	12405	8825.12	0.711417	0.285407
24,25-Dihydroxyvitamin D3	PDA	14.47	416.3276n	0.0117091	0.08256	8339.18	2126.6	0.255013	0.299618
1-Pentadecanoyl-sn-glycero-3-phosphocholine	PDA	15.01	482.3230m/z	0.0117091	0.08256	683.02	2909.27	4.25943	0.317595
1-Stearoyl-2-linoleoyl-sn-glycero-3-phosphocholine	PDA	18.58	785.5917n	0.0117091	0.08256	1.74089e+07	9.79242e+06	0.562495	11.5302
Avocadene acetate	PDA	19.19	311.2568m/z	0.0117091	0.08256	19059	4290.62	0.225123	0.43276
4-Phenyl-1,2,3,4,5,6,7,8-octahydroquinazoline-2-thione	PDC	0.76	245.1118m/z	0.0117091	0.08256	4944.55	2408.81	0.487165	0.218739
N-Acetyl-D-galactosamine-6-phosphate	PDC	1.52	266.0411m/z	0.0117091	0.08256	13948	5745.57	0.411929	0.397095
N-(4-Methoxybenzoyl)phenylalanine	PDC	1.78	322.1057m/z	0.0117091	0.08256	696413	285515	0.409979	3.00469
Gln-Arg	PDC	10.51	285.1656m/z	0.0117091	0.08256	15053.8	6401.3	0.425227	0.45192
Enalaprilat tert-butyl ester	PDC	10.88	831.4548m/z	0.0117091	0.08256	5802.48	61088	10.5279	1.25439
2-(2,6-Dimethyl-4-morpholinyl)-6-(3-methyl-1-piperidinyl)-5-nitro-4-pyrimidinamine	PDC	11.83	351.2127m/z	0.0117091	0.08256	28282	19949.6	0.705382	0.419053
5-Chloro-3-[(2E,6E)-10,11-dihydroxy-3,7,11-trimethyldodeca-2,6-dienyl]-2,4-dihydroxy-6-methylbenzaldehyde	PDC	11.91	447.1891m/z	0.0117091	0.08256	1932.29	6173.82	3.19509	0.368451
Microcystin LA	PDC	12.54	893.4654m/z	0.0117091	0.08256	128068	51699.3	0.403686	1.20511
5-Cyclohexyl-1H-1,2,3,4-tetrazole	PDC	12.7	305.2208m/z	0.0117091	0.08256	10248.1	6415.14	0.625986	0.269265
Man5G1 Hybrid	PDC	13.5	800.7916m/z	0.0117091	0.08256	59293.5	23254.7	0.392197	0.699954
Scropolioside B	PDC	13.6	794.2512m/z	0.0117091	0.08256	13814.3	4999.71	0.361924	0.35178
1,6-Anhydro-.beta.-D-glucose 2,3,4-tribenzoate	PDC	14.18	971.2500m/z	0.0117091	0.08256	395076	143243	0.362572	2.25875
Palmitoleoyl ethanolamide	PDC	14.42	297.2656n	0.0117091	0.08256	33852.5	313966	9.27453	3.23906
D-erythro-N-stearoylsphingosine	PDC	14.78	322.2703m/z	0.0117091	0.08256	12779.7	38787.6	3.03508	0.959545
2-[5,7-Dihydroxy-3-oxo-6-[(2E,6E)-3,7,11-trimethyldodeca-2,6,10-trienyl]-1H-isoindol-2-yl]pentanedioic acid	PDC	15.23	272.6184m/z	0.0117091	0.08256	447.42	2115.51	4.72823	0.163677
1-O-Hexadecyl-2-O-acetyl-sn-glyceryl-3-phosphorylcholine	PDC	15.46	546.3541m/z	0.0117091	0.08256	10186	29501	2.89623	1.15434
(R)-Butaprost	PDC	15.66	426.3200m/z	0.0117091	0.08256	6894.59	14081.4	2.04238	0.587079
Ethyldiethanolamine	PDC	15.73	267.2282m/z	0.0117091	0.08256	15272.9	8545.57	0.559525	0.337752
Arg-Arg-Arg	PDC	15.86	255.1554m/z	0.0117091	0.08256	2675.27	1095.77	0.409591	0.159941
4-tert-Butyldimethylsilyloxynebivolol	PDC	15.89	268.6353m/z	0.0117091	0.08256	2748.72	435.798	0.158546	0.175899
Gly-Lys-Lys	PDC	16.05	376.1945m/z	0.0117091	0.08256	3751.24	1202.6	0.320588	0.200377
Heptanedioic acid, 1-(2-cyclopentylidenehydrazide)	PDC	16.36	240.1463m/z	0.0117091	0.08256	518.203	121.345	0.234165	0.0890626
Hexadecylmethylglycerol	PDC	16.71	330.3121n	0.0117091	0.08256	275900	12542.1	0.0454588	2.11071
Undecanoic acid	PDC	16.88	395.3118m/z	0.0117091	0.08256	29899.7	19680.4	0.658213	0.470257
Miglitol	PDC	16.93	225.1449m/z	0.0117091	0.08256	2992.98	1270.44	0.424473	0.159679
1-(4-(7H-Purin-6-yl)morpholin-2-yl)methanamine	PDC	17.06	267.1553m/z	0.0117091	0.08256	4767.97	2870.39	0.602015	0.171283
Gly-Glu	PDC	17.08	237.1085m/z	0.0117091	0.08256	10960.9	6839.87	0.624025	0.277237
N,N-Dicyclohexyl-N'-phenylurea	PDC	17.73	300.2187n	0.0117091	0.08256	77126	50981.3	0.661014	0.727323
1-Palmitoyl-2-linoleoyl-sn-glycero-3-phosphocholine	PDC	18.08	796.5219m/z	0.0117091	0.08256	9953.75	3984.86	0.400338	0.259087
1-Ethyl-3-methyl-10-methylenetetradecahydro-3,6a,12-(epiethane[1,1,2]triyl)-9,11a-methanoazuleno[2,1-b]azocine-6,8,11-triol	PDC	18.26	736.5253m/z	0.0117091	0.08256	2400.51	24429.5	10.1768	0.647451
1-Stearoyl-2-linoleoyl-sn-glycero-3-phosphocholine	PDC	19.14	799.6067m/z	0.0117091	0.08256	19198.9	40966.5	2.1338	0.699965
2,3-Quinoxalinedione, 6-chloro-1,4-dihydro-	PDC	19.45	160.9894m/z	0.0117091	0.08256	22381.9	11391.2	0.508948	0.418402
4-Methoxy-N-(4-phenyl-1,3-thiazol-2-yl)benzamide	PDC	19.45	178.0282m/z	0.0117091	0.08256	7909.58	3758.86	0.475229	0.23602
1-Hexadecyl-2-(8Z,11Z,14Z-eicosatrienoyl)-sn-glycero-3-phosphocholine	PDC	19.48	802.6314m/z	0.0117091	0.08256	7681.38	14426	1.87805	0.387434
N-Benzyl-2,4,6-trimethylbenzenesulfonamide	PDC	2.35	290.1223m/z	0.0117091	0.08256	4477.96	1448.73	0.323524	0.206659
1-Ethyl-N4,N5-dimethyl-1H-imidazole-4,5-dicarboxamide	PDC	2.38	117.0541m/z	0.0117091	0.08256	2742.33	1886.54	0.687932	0.1259
Vasicine	PDC	2.96	202.1065m/z	0.0117091	0.08256	1706	1089.45	0.6386	0.127913
Pro-Glu-Lys	PDC	2.96	372.1997n	0.0117091	0.08256	5747.42	3111.53	0.541379	0.185267
2,6-Diamino-4-(4-methoxyphenyl)-4H-thiopyran-3,5-dicarbonitrile	PDC	3.19	285.0815m/z	0.0117091	0.08256	6614.85	1624.39	0.245568	0.250697
4-Aminobutane-2-thiol	PDC	3.26	119.0727m/z	0.0117091	0.08256	2521.5	1134.09	0.449768	0.142716
L-Tryptophan	PDC	4.02	222.1237m/z	0.0117091	0.08256	3999.53	1124.27	0.281102	0.221831
N-(1-Cyclopropylethyl)-N'-phenylurea	PDC	4.07	218.1374m/z	0.0117091	0.08256	168.805	1523.17	9.02329	0.172591
Ethidium cation	PDC	4.17	332.1996m/z	0.0117091	0.08256	345.769	1588.68	4.59463	0.178363
rac-all-trans-4-Hydroxyretinal	PDC	4.62	265.1937m/z	0.0117091	0.08256	2289.2	4580.3	2.00083	0.251037
Tyr-Pro	PDC	5.24	261.1220m/z	0.0117091	0.08256	4295.95	1010.52	0.235225	0.225063
Arg-Asn	PDC	5.71	327.1187m/z	0.0117091	0.08256	2357.33	6639.27	2.81644	0.33168
2-Ethyl-3a,4,7,7a-tetrahydro-1H-4,7-methanoisoindole-1,3(2H)-dione	PDC	6.18	192.1010m/z	0.0117091	0.08256	1437.82	8455.09	5.88048	0.382279
His-Trp-Arg	PDC	6.7	515.2841m/z	0.0117091	0.08256	35319.9	19184	0.543151	0.61094
1-(2-Fluorophenyl)-5-oxo-3-pyrrolidinecarboxylic acid	PDC	6.8	224.0727m/z	0.0117091	0.08256	5514.62	2763.01	0.501034	0.203726
Val-Lys-Arg	PDC	7.04	440.2378m/z	0.0117091	0.08256	108893	37278.5	0.342339	1.07984
Didansyl-1,4-diaminobutane	PDC	7.24	572.2384m/z	0.0117091	0.08256	22910.7	9881.45	0.431302	0.458089
Salinomycin	PDC	7.39	751.4989m/z	0.0117091	0.08256	5619.49	2847.09	0.506646	0.201321
Lys-Phe-Arg	PDC	7.42	921.5376m/z	0.0117091	0.08256	21937.8	11484.8	0.523515	0.399635
Sitagliptin	PDC	7.68	425.1518m/z	0.0117091	0.08256	3907.46	6573.9	1.6824	0.255091
Gln-Arg-Arg	PDC	7.71	458.2716n	0.0117091	0.08256	38102.1	885817	23.2485	5.34659
Methanone, [1-(5-fluoropentyl)-1H-indol-3-yl]-1-naphthalenyl-	PDC	8.75	360.1742m/z	0.0117091	0.08256	3174.72	1.52515e+06	480.406	7.50166
1H-Indazole-3-carboxamide, N-[1-(aminocarbonyl)-2,2-dimethylpropyl]-1-[(4-fluorophenyl)methyl]-	PDC	9.12	782.3949m/z	0.0117091	0.08256	100130	2567.51	0.0256416	1.36977
Soyasaponin II	PDC	9.12	912.5109n	0.0117091	0.08256	3955.15	602029	152.214	4.51478
Pyrido[2,3-d]pyrimidin-7(8H)-one, 2-amino-8-[trans-4-(2-hydroxyethoxy)cyclohexyl]-6-(6-methoxy-3-pyridinyl)-4-methyl-	PDC	9.41	426.2135m/z	0.0117091	0.08256	1634.93	1.41439e+06	865.107	7.12659
1-(4-(7H-Purin-6-yl)morpholin-2-yl)methanamine	PDC	9.62	235.1291m/z	0.0117091	0.08256	9805.08	6385.72	0.651267	0.273457
(4E,6E,10E)-13,21-Dihydroxy-8,14,19-trimethoxy-4,10,12,16-tetramethyl-3,20,22-trioxo-2-azabicyclo[16.3.1]docosa-1(21),4,6,10,18-pentaen-9-yl carbamate	PDC	9.62	576.2690m/z	0.0117091	0.08256	576.829	68370.2	118.528	1.54694
Thr-Ala-Lys	PDC	9.66	301.1868m/z	0.0117091	0.08256	1469.32	3434.91	2.33776	0.245288
6-Benzyl-3-butan-2-yl-9-(7-hydroxy-6-oxooctyl)-1,4,7,10-tetrazabicyclo[10.4.0]hexadecane-2,5,8,11-tetrone	PDC	9.83	609.3069m/z	0.0117091	0.08256	969.334	21589.7	22.2728	0.849444
2,2'-Sulfonylbis(4-chlorophenol)	PDD	1.83	658.8913m/z	0.0117091	0.08256	989046	566114	0.572384	3.01263
1-Pyrrolidinecarboxamide, N-[3-[[5-bromo-4-[[2-(1H-imidazol-5-yl)ethyl]amino]-2-pyrimidinyl]amino]phenyl]-	PDD	10.51	471.1245m/z	0.0117091	0.08256	951.579	3245.67	3.41082	0.266729
2-(3,4-Dihydroxyphenyl)-5,7-dihydroxy-6-methoxy-4-oxo-4H-chromen-3-yl 2-O-((2S,3R,4R)-3,4-dihydroxy-4-(hydroxymethyl)tetrahydrofuran-2-yl)-6-O-(2-O-((2E)-3-(4-hydroxyphenyl)prop-2-enoyl)-.beta.-D-glucopyranosyl)-.beta.-D-glucopyranoside	PDD	13.34	918.2168m/z	0.0117091	0.08256	963316	496280	0.515179	2.79484
Methanone, [1-(5-hydroxypentyl)-1H-indol-3-yl](2-iodophenyl)-	PDD	13.86	867.1189m/z	0.0117091	0.08256	11535.6	7207.41	0.6248	0.300042
1-[4-(Benzyloxy)phenyl]-2-bromo-1-propanone	PDD	4.05	319.0334m/z	0.0117091	0.08256	15701.4	3810.95	0.242715	0.377581
1-Bromo-5-methoxy-2,4-dinitrobenzene	PDD	4.12	569.9126m/z	0.0117091	0.08256	89967.2	54491.3	0.60568	0.869084
N-Ethyl 3-bromo-5-methylbenzenesulfonamide	PDD	6.39	571.9866m/z	0.0117091	0.08256	46139.8	28731.5	0.622706	0.654663
Trp-Glu-Lys	PDD	7.42	923.4659m/z	0.0117091	0.08256	27620	20405.1	0.738781	0.471423
Cauloside C	PDD	9.85	805.4121m/z	0.0117091	0.08256	25085	7046.99	0.280925	0.504698
3-Bromotetrahydrothiophene 1,1-dioxide	PDD	9.9	396.8784m/z	0.0117091	0.08256	1972.99	10499.6	5.32167	0.61147
3-hydroxyisobutyrate	OL2a	2.43	105.0543m/z	0.011775	0.0667	121.918	63.0223	0.516922	0.0363829
Syringolin A	PDA	10.31	516.2811m/z	0.011775	0.0667	0	5040.61		0.417659
1,2-Dihexanoylphosphatidylinositol-3,4,5-triphosphate	PDC	1.11	815.0855m/z	0.011775	0.0667	68995	25995.2	0.37677	0.997523
Sulfachloropyridazine	PDC	1.22	586.0585m/z	0.011775	0.0667	21610.6	5731.69	0.265225	0.586645
2-Pyridinemethanamine, N-[[4-(1,4,8,11-tetraazacyclotetradec-1-ylmethyl)phenyl]methyl]-	PDC	16.36	410.3136m/z	0.011775	0.0667	5697.3	106.081	0.0186195	0.334326
Thr-Gln	PDC	2.88	265.1514m/z	0.011775	0.0667	2048.49	976.243	0.476568	0.177898
Enzastaurin	PDC	2.93	498.2303m/z	0.011775	0.0667	0	1803.15		0.157942
Acetyl coenzyme A	PDC	7.71	842.1554m/z	0.011775	0.0667	31319.5	937.349	0.0299286	0.687265
6.alpha.-Prostaglandin I1	PDC	8.97	377.2314m/z	0.011775	0.0667	0	70120.4		1.48084
5-Chloro-2-(4-propionyl-1-piperazinyl)aniline	PDC	9.48	552.2618m/z	0.011775	0.0667	0	1293.23		0.172073
5-[(Z)-16-(3,5-Dihydroxyphenyl)hexadec-12-enyl]benzene-1,3-diol	PDC	10.54	479.2552m/z	0.0120946	0.068431	0	41016.3		1.11113
Curculigoside	PDC	11.91	431.1336m/z	0.0120946	0.068431	0	1378.27		0.204398
Dipyridamole mono-O-.beta.-D-glucuronide	PDC	3.7	341.1803m/z	0.0120946	0.068431	3817.28	1481.48	0.388098	0.209921
1,2-Dimethyl-4-nitro-1H-imidazol-5-amine	PDC	3.77	330.1647m/z	0.0120946	0.068431	1759.27	602.47	0.342455	0.149604
Prostaglandin A1-biotin	PDC	4	346.1958m/z	0.0120946	0.068431	4613.8	2060.52	0.446599	0.230048
Lys-Trp	PDC	5.27	346.1958m/z	0.0120946	0.068431	9296.74	3966.78	0.426685	0.34194
Aurapten	PDC	7.32	614.3490m/z	0.0120946	0.068431	0	1223.32		0.172396
Ile-Leu-Arg	PDC	7.81	439.2413m/z	0.0120946	0.068431	7263.32	2150.31	0.29605	0.304247
Berbamine	PDC	8.2	305.1509m/z	0.0120946	0.068431	0	4637.79		0.385793
Triazophos	PDC	8.78	649.1185m/z	0.0120946	0.068431	9366.11	634.102	0.0677017	0.385643
L-Proline, N-[[(2S,3S)-3-[(propylamino)carbonyl]oxiranyl]carbonyl]-L-isoleucyl-, methyl ester	PDC	9.43	415.2536m/z	0.0120946	0.068431	6064.26	877.695	0.144732	0.231226
10-(Acetyloxy)-12-hydroxy-4a-methoxy-4,6,11-trimethyl-1-oxo-4,4a,6,6a,7,7a,9a,10,11,12,12a,12b,12c,12d-tetradecahydro-1H,3H-3,6-ethano-as-indaceno[1,2-d]pyrano[4,3-b]pyran-8-carboxylic acid	PDC	9.76	504.2333m/z	0.0120946	0.068431	0	2113.37		0.297133
N-Isopropyl 4-(4-bromopyrazol-1-yl)benzenesulfonamide	PDD	7.24	687.0056m/z	0.0120946	0.068431	5663.26	1826.2	0.322464	0.256656
Glimepiride	PDC	5.81	523.2587m/z	0.0123099	0.068431	1499.05	422.171	0.281626	0.127985
.alpha.-Amanitin	PDC	8.83	482.1649m/z	0.0123099	0.068431	10896.6	6289.04	0.577158	0.329501
Ethyl 5-amino-2,6-dichloro-4-pyrimidinecarboxylate	PDD	5.76	488.0192m/z	0.0123099	0.068431	2349.88	752.417	0.320194	0.138842
Quinine di-N-oxide	PDD	8.91	730.3802m/z	0.0123099	0.068431	12616.9	1636.05	0.129671	0.41056
(4-Benzylpiperidino)(2-fluorophenyl)methanone	PDD	9.24	612.3405m/z	0.0123099	0.068431	10762.4	1193.95	0.110938	0.469592
Glu-Thr-Lys	PDC	10.31	359.1921m/z	0.0124399	0.068431	204.34	1054.53	5.16064	0.17925
N-Palmitoylglycine	PDC	13.99	278.2464m/z	0.0124399	0.068431	149.69	4205.21	28.0929	0.426046
Dicyclohexylphenylphosphine	PDC	2.88	297.1737m/z	0.0124399	0.068431	1666.48	418.924	0.251383	0.138229
Methyl (2E)-3-(5-(acetyloxy)-9-(furan-3-yl)-4-hydroxy-3,3,5a,9a-tetramethyl-7-oxododecahydro[2]benzofuro[5,4-f]oxireno[d]isochromen-11b(1H)-yl)prop-2-enoate	PDC	6.1	577.2627m/z	0.0124399	0.068431	3622.47	583.14	0.160978	0.208654
Purifolin	PDC	9.26	543.1104m/z	0.0124399	0.068431	0	2064.92		0.19974
Ethyl 2-amino-4-(4-cyclohexylphenyl)-3-thiophenecarboxylate	PDC	9.57	676.3265m/z	0.0124399	0.068431	19804.3	3685.57	0.1861	0.445032
Jujuboside B	PDD	13.29	1009.5376m/z	0.0124399	0.068431	9525.61	2734.86	0.287106	0.3322
8-Bromoguanine	PDD	6.8	480.9075m/z	0.0124399	0.068431	6746.53	2620.96	0.388489	0.281063
Withanoside VI	PDD	7.24	765.4055m/z	0.0124399	0.068431	4350.74	963.785	0.221522	0.330034
Glu-Arg	PDC	4.07	336.1884m/z	0.0125045	0.071912	1760.81	64.9811	0.0369041	0.127769
Peniciside	PDD	8.58	717.3976m/z	0.0125045	0.071912	3970.75	157.584	0.0396861	0.288376
1-.beta.-D-Arabinofuranosyluracil 5'-monophosphate	PDA	1.15	324.0345n	0.0125051	0.068431	6285.72	2039.22	0.324421	0.228442
N6-[2-[[4-(Diethylamino)-1-methylbutyl]amino]-6-methyl-4-pyrimidinyl]-2-methyl-4,6-quinolinediamine	PDC	1.4	439.3285m/z	0.0125051	0.068431	732.181	4984.52	6.80778	0.42985
.beta.-D-Glucopyranosyl 6-O-(8-methylnonanoyl)-.beta.-D-glucopyranoside	PDC	14.34	1010.5411m/z	0.0125051	0.068431	11187.2	3442.02	0.307674	0.336199
Lincomycin	PDC	6	389.2104m/z	0.0125051	0.068431	4921.76	1787.95	0.363275	0.201847
Hemiphloin	PDC	6.44	457.1106m/z	0.0125051	0.068431	31143.5	12801.5	0.411049	0.570184
Phe-Val-Arg	PDC	6.54	453.2805m/z	0.0125051	0.068431	15698.5	2378.29	0.151497	0.434874
Fmoc-Cys(tBu)-OH	PDC	9.05	432.1822m/z	0.0125051	0.068431	250.419	992.63	3.96387	0.109064
Polyphyllin B	PDC	9.45	530.2602m/z	0.0125051	0.068431	107.812	29216.3	270.993	1.02147
3-[(Allylsulfanyl)methyl]-6-chloro-3,4-dihydro-2H-1,2,4-benzothiadiazine-7-sulfonamide 1,1-dioxide	PDD	6.96	365.9796m/z	0.0125051	0.068431	9166.96	3168.25	0.345616	0.35109
Asn-Arg	PDD	8.7	577.3187m/z	0.0125051	0.068431	81509.2	15334.7	0.188134	1.17801
Tricyclazole	PDC	2.55	203.0475m/z	0.0126498	0.058379	1933.44	0		0.224379
8-(2-Chlorophenyl)-7,8-dihydro[1,3]dioxolo[4,5-g]quinolin-6(5H)-one	PDC	8.53	625.0889m/z	0.0126498	0.058379	3404.31	0		0.282691
2-(tert-Butyldimethylsilyloxy)-6-bromonaphthalene	PDD	5.19	673.1146m/z	0.0126498	0.058379	24016.7	0		0.667724
Pentopyranosyl-(1->6)-[pentopyranosyl-(1->3)pentopyranosyl-(1->4)]-1-O-(16-hydroxy-28-oxo-3-((pentopyranosyl-(1->2)-6-deoxyhexopyranosyl-(1->6)hexopyranosyl)oxy)olean-12-en-28-yl)hexopyranose	PDD	7.47	736.3546m/z	0.0126498	0.058379	1978.06	0		0.281969
Bazedoxifene	PDA	11.3	471.2657m/z	0.0128197	0.088297	0	8511.69		0.404098
10-Nitrooleic acid	PDA	11.67	350.2287m/z	0.0128197	0.088297	0	1045.7		0.19499
16,16-Dimethyl-6-ketoprostaglandin E1	PDA	11.96	419.2420m/z	0.0128197	0.088297	0	1501.42		0.235983
Picromycin	PDC	10.05	509.3097m/z	0.0128197	0.088297	0	12548.2		0.641599
Thr-Tyr-Lys	PDC	10.12	433.2050m/z	0.0128197	0.088297	0	15483.7		0.678858
Thr-Thr-Arg	PDC	10.26	376.2050m/z	0.0128197	0.088297	0	6656.24		0.385178
N-Arachidonoyldopamine	PDC	11.78	478.2734m/z	0.0128197	0.088297	0	8117		0.43643
Cytochalasin H	PDC	12.28	507.2942m/z	0.0128197	0.088297	0	5980.77		0.342302
5,8,11,14-Tetraoxa-2-azahexadecanoic acid, 16-amino-, 1,1-dimethylethyl ester	PDC	12.36	354.2599m/z	0.0128197	0.088297	0	782.753		0.13874
Famprofazone	PDC	13.73	400.2353m/z	0.0128197	0.088297	0	932.035		0.194834
N-Oleoylethanolamine	PDC	15.07	308.2932m/z	0.0128197	0.088297	0	411.229		0.182772
Jujuboside B	PDC	15.41	534.2735m/z	0.0128197	0.088297	0	165.511		0.233335
Dodecanamide, N-[(1S,2R)-2-hydroxy-1-(hydroxymethyl)heptadecyl]-12-[(7-nitro-2,1,3-benzoxadiazol-4-yl)amino]-	PDC	15.95	626.4615m/z	0.0128197	0.088297	0	691.352		0.323593
5-(2-Propoxy-ethyl)-[1,3,4]thiadiazol-2-ylamine	PDC	16.12	70.6937m/z	0.0128197	0.088297	0	120.932		0.0835486
Prostaglandin E2-biotine	PDC	16.56	645.4075m/z	0.0128197	0.088297	0	813.366		0.292162
Heptadecasphing-4-enine	PDC	17.01	268.2622m/z	0.0128197	0.088297	0	474.808		0.128488
Asn-Gly-Arg	PDC	2.53	346.1832m/z	0.0128197	0.088297	0	225.107		0.131784
3,8,9-Trihydroxy-10-propyl-3,4,5,8,9,10-hexahydro-2H-oxecin-2-one	PDC	3.51	511.2501m/z	0.0128197	0.088297	0	502.932		0.303024
2'-Deoxyadenosine	PDC	5.45	520.2390m/z	0.0128197	0.088297	0	1180.85		0.133228
4-Amino-5-(2-methylfuran-3-yl)-4H-1,2,4-triazole-3-thiol	PDC	6.86	214.0760m/z	0.0128197	0.088297	0	322.509		0.107526
L-Fucose	PDC	6.88	351.1253m/z	0.0128197	0.088297	0	322.813		0.250362
Ile-Phe	PDC	7.26	292.1740m/z	0.0128197	0.088297	0	1603.54		0.174188
1H-Pyrrole-2,5-dione, 3-(1H-indol-3-yl)-4-[1-[2-(1-methyl-2-pyrrolidinyl)ethyl]-1H-indol-3-yl]-	PDC	7.65	421.2032m/z	0.0128197	0.088297	0	3948.44		0.299746
rac-Didemethylcitalopram	PDC	8.04	280.1150m/z	0.0128197	0.088297	0	1462.02		0.207436
Antibiotic WB	PDC	8.17	369.1458m/z	0.0128197	0.088297	0	1898.97		0.264364
Roxindole	PDC	8.2	311.1922m/z	0.0128197	0.088297	0	5162.39		0.411248
D-Aspartic acid, N-[(phenylmethoxy)carbonyl]-, 4-(1,1-dimethylethyl) ester	PDC	8.48	337.1487m/z	0.0128197	0.088297	0	797.936		0.198043
Arg-Arg	PDC	8.63	313.2079m/z	0.0128197	0.088297	0	2916.71		0.3385
Barbital	PDC	8.75	391.1590m/z	0.0128197	0.088297	0	63248.5		1.51444
Austamide	PDC	8.88	346.1547m/z	0.0128197	0.088297	0	2912.97		0.27788
Hautriwaic acid	PDC	8.88	371.1616m/z	0.0128197	0.088297	0	8574.25		0.567064
Picfeltarraenin IA	PDC	8.93	382.2179m/z	0.0128197	0.088297	0	39571.5		1.10086
Adipic acid diisononyl ester	PDC	8.97	382.3222m/z	0.0128197	0.088297	0	2036.16		0.280425
5-Amino-1-cyclopropyl-7-(3,5-dimethyl-1-piperazinyl)-6,8-difluoro-1,4-dihydro-4-oxo-3-quinolinecarboxylic acid	PDC	9.12	393.1746m/z	0.0128197	0.088297	0	7756.89		0.60867
1,2-Dilinolenoyl-sn-glycero-3-phosphoethanolamine	PDC	9.43	780.4562m/z	0.0128197	0.088297	0	5525.33		0.364614
Fluvastatin	PDC	9.52	412.1935m/z	0.0128197	0.088297	0	1160.61		0.201976
6b-Hydroxy-2,2-dimethyl-14a-(2-methylbut-3-en-2-yl)-2,6b,7,7a,10,11,12,12a,14a,15-decahydro-8H,13H-pyrano[3,2-g]pyrrolo[1'',2'':4',5']pyrazino[1',2':1,5]pyrrolo[2,3-b]indole-8,13-dione	PDC	9.69	482.2646m/z	0.0128197	0.088297	0	870.836		0.174292
Lys-Met-Lys	PDC	9.71	423.2734m/z	0.0128197	0.088297	0	5428.74		0.439155
Salannin	PDC	9.83	596.3000m/z	0.0128197	0.088297	0	22789.3		0.842374
Emetine	PDC	9.87	445.2864m/z	0.0128197	0.088297	0	4055.83		0.34768
(6E,12Z)-11-Acetyloxy-3a-hydroxy-2,5,8,8,12-pentamethyl-4,9-dioxo-2,3,5,10,11,13a-hexahydro-1H-cyclopenta[12]annulen-1-yl benzoate	PDD	10.72	514.2818m/z	0.0128197	0.088297	0	28202.2		0.942653
Adenosine 5'-(.gamma.-thio)triphosphate	PDD	10.88	567.9465m/z	0.0128197	0.088297	0	15497.3		0.756827
Convallotoxin	PDD	10.93	534.2614m/z	0.0128197	0.088297	0	400.243		0.157813
2-(3-Bromophenyl)-3-(5-chloro-2-hydroxyphenyl)-1,3-thiazolan-4-one	PDD	15.23	783.9075m/z	0.0128197	0.088297	0	1581.85		0.18928
Chloramphenicol palmitate	PDD	3.72	561.2504m/z	0.0128197	0.088297	0	1101.55		0.175371
Thr-Thr-Lys	PDD	6.44	332.1830m/z	0.0128197	0.088297	0	244.026		0.127395
N'-Nitrosonornicotine N-.beta.-D-glucuronide	PDD	8.48	354.1294m/z	0.0128197	0.088297	0	986.44		0.1646
Gln-Gln	PDD	9.92	566.2881m/z	0.0128197	0.088297	0	5071.45		0.387949
Arachidoyl ethanolamide	PDC	17.01	388.3768m/z	0.0128855	0.058596	2815.72	0		0.186411
3-(2-Hydroxyethyl)-4-(hydroxymethyl)hex-5-en-1-yl .beta.-D-glucopyranoside	PDC	5.19	673.3648m/z	0.0128855	0.058596	20265.5	0		0.673043
3'-Fluoromethcathinone	PDC	5.63	380.2142m/z	0.0128855	0.058596	277.513	0		0.0653224
3-Chloro-5-methoxy-1-benzothiophene-2-carboxylic acid	PDC	6.65	501.9962m/z	0.0128855	0.058596	3116.35	0		0.221641
Fenetylline	PDC	8.2	683.3770m/z	0.0128855	0.058596	2278.22	0		0.15373
4-(1-Pyrrolidinylcarbonyl)piperidine	PDD	16.63	365.2911m/z	0.0128855	0.058596	4279.47	0		0.212207
7-Oxocholesterol	PDA	16.33	365.3189m/z	0.0130933	0.068431	0	1545.3		0.177284
N-(5-Bromo-2-pyridinyl)-2-chloroacetamide	PDD	3.01	496.8780m/z	0.0130933	0.068431	0	674.769		0.1479
N-Methylpyrimidin-2-amine	PDC	0.66	148.0273m/z	0.0133499	0.072567	895.841	189.059	0.211041	0.124233
3-Methyl-N-(6-methyl-2-pyridinyl)benzamide	PDC	10.46	470.2554m/z	0.0133499	0.072567	0	69899.8		1.43303
Pipenzolate cation	PDC	5.5	354.2066m/z	0.0133499	0.072567	4721.48	173.754	0.0368006	0.266391
Peltatoside	PDC	8.53	596.1372m/z	0.0133499	0.072567	13374.6	912.056	0.0681929	0.443062
2-Despiperidyl-2-(5-carboxypentylamine)repaglinide	PDC	9.85	467.2541m/z	0.0133499	0.072567	3285.99	561.354	0.170833	0.16109
Ormetoprim	PDD	8.66	566.3172m/z	0.0133499	0.072567	5992.86	354.283	0.0591176	0.2398
Taurocholic acid	PDC	11.52	515.2914m/z	0.0136718	0.069302	0	4350.24		0.314143
Glu-Tyr-Lys	PDC	9.5	471.2453m/z	0.0138828	0.070857	32.4497	13661.4	421.003	0.698366
N-Cyclohexyl-N'-(1-naphthyl)urea	PDC	10.54	537.3236m/z	0.0140247	0.080024	0	1987.52		0.247075
9H-Fluoren-2-amine, N-[1,1'-biphenyl]-4-yl-9,9-dimethyl-	PDC	6.7	344.1803m/z	0.0140247	0.080024	658.724	279.957	0.424999	0.0832512
Methanone, 1-naphthalenyl(1-pentyl-1H-pyrrol-3-yl)-	PDC	7.42	600.3563m/z	0.0140247	0.080024	0	1558.84		0.14073
Methyl 3-(2-(.beta.-D-glucopyranosyloxy)-4-methoxyphenyl)propanoate	PDC	9.22	390.1742m/z	0.0140247	0.080024	0	1932.59		0.280052
2,4,7,9-Tetramethylbenzo[b][1,8]naphthyridin-5-amine	PDC	9.45	503.2941m/z	0.0140247	0.080024	0	2629.4		0.276098
3-[(4-Fluoroanilino)carbonyl]-1,2,2-trimethylcyclopentanecarboxylic acid	PDC	9.66	587.2944m/z	0.0140247	0.080024	0	6494.63		0.572303
6-Benzyl-3-butan-2-yl-9-(7-hydroxy-6-oxooctyl)-1,4,7,10-tetrazabicyclo[10.4.0]hexadecane-2,5,8,11-tetrone	PDC	9.87	584.3545m/z	0.0140247	0.080024	0	269791		2.75758
Lys-Tyr-Arg	PDC	1.22	948.5769m/z	0.0145404	0.078323	47340.9	17059.8	0.360361	0.69424
Acolonifloroside K	PDC	11.06	617.3196m/z	0.0145404	0.078323	0	2302.53		0.26266
4,4'-Oxydibenzene-1,2-diamine	PDC	16.58	461.2398m/z	0.0145404	0.078323	0	1537.4		0.230754
Arg-Phe	PDC	2.96	172.5886m/z	0.0145404	0.078323	600.445	297.369	0.495248	0.0868424
1,3-Bis(tris(hydroxymethyl)methylamino)propane	PDC	3.95	266.1592m/z	0.0145404	0.078323	2357.99	733.793	0.311194	0.177103
Cytochalasin E	PDC	4.8	513.2590m/z	0.0145404	0.078323	5056.72	750.394	0.148396	0.2471
Di-p-coumaroylputrescine	PDC	5.5	413.2078m/z	0.0145404	0.078323	3068.04	969.496	0.315999	0.259596
Acetildenafil	PDC	5.76	431.2543m/z	0.0145404	0.078323	1936.47	772.952	0.399154	0.144041
2-(2-(4-Bromophenyl)thiazol-4-ylthio)acetic acid	PDD	4.02	367.8824m/z	0.0145404	0.078323	1459.73	395.956	0.271252	0.115764
3,5-Dichlorosalicyl alcohol	PDD	6.18	384.9545m/z	0.0145404	0.078323	2123.43	649.668	0.305953	0.169231
2-Cyano-N-cyclohexylacetamide	PDC	16.07	350.2561m/z	0.0149138	0.08256	359.447	3226.25	8.97561	0.292337
Epothilone B	PDC	6.1	472.2533m/z	0.0149138	0.08256	14161.1	8637.43	0.609939	0.3642
3-(2-Chlorophenyl)-5-methyl-N-[4-(propan-2-yl)phenyl]-1,2-oxazole-4-carboxamide	PDC	7.04	337.1108m/z	0.0149138	0.08256	1.13096	1214.17	1073.57	0.154577
Cinnabarinic acid	PDC	7.19	601.0862m/z	0.0149138	0.08256	16697.2	8844.8	0.529718	0.450147
N-[1-(4-methoxy-6-oxopyran-2-yl)-2-methylbutyl]acetamide	PDC	7.93	529.2528m/z	0.0149138	0.08256	5455.04	682.699	0.12515	0.364178
(2,4-Dichlorophenoxy)propionic acid, ethylhexyl ester	PDD	16.81	391.0818m/z	0.0149138	0.08256	0	2842.84		0.262469
ACETOACETATE	OL1	1.38	103.0386m/z	0.015097	0.09549	12610.3	5665.39	0.449267	0.296805
Taurocholic acid	OL1	13.66	538.2790m/z	0.015097	0.09549	1019.23	7757.63	7.61129	0.390726
RIBOFLAVIN	OL1	6.8	376.1367n	0.015097	0.09549	23432.4	11792.2	0.503245	0.532511
N-Acetylhistidine	OL2b	2.22	198.0871m/z	0.015097	0.09549	95392.8	23335	0.24462	0.862051
Stearamide	PDA	16.45	283.2864n	0.015097	0.09549	7.7622e+06	2.21942e+07	2.85926	20.2234
1,2-Dipalmitoleoyl-sn-glycero-3-phosphoethanolamine	PDA	17.6	687.4827n	0.015097	0.09549	119633	23952	0.200212	1.27702
1,2-Dilinoleoylglycerol	PDA	18.06	599.5016m/z	0.015097	0.09549	1176.79	5014.34	4.26103	0.280941
L-Isoleucine, methyl ester	PDA	4.45	146.1172m/z	0.015097	0.09549	116680	83761.8	0.717874	0.966767
Cyathiformine B	PDA	6.83	311.0723m/z	0.015097	0.09549	2873.27	1358	0.47263	0.155249
4-Hydrazino-1-phenyl-1H-pyrazolo[3,4-d]pyrimidine	PDA	7.32	227.1029m/z	0.015097	0.09549	402.224	8013.73	19.9236	0.595506
Diacetoxyscirpenol	PDA	9.33	384.2028m/z	0.015097	0.09549	2666.56	198124	74.2993	2.72505
6-Nitro-1,3-benzoxazole-2-thiol	PDC	0.5	218.9828m/z	0.015097	0.09549	487379	194756	0.3996	2.37083
N-[3-(5-Sulfanyl-1H-tetraazol-1-yl)phenyl]acetamide	PDC	0.7	274.0159m/z	0.015097	0.09549	38213.8	17872.4	0.467695	0.591109
Bucladesine	PDC	1.31	469.1355n	0.015097	0.09549	1.4236e+06	396377	0.278433	3.8057
(3-Ethyl-2-imino-2,3-dihydro-1H-benzimidazol-1-yl)acetic acid	PDC	1.52	184.0869m/z	0.015097	0.09549	3214.72	1533.79	0.477116	0.162762
N-(4-Chlorophenyl)benzenecarbothioamide	PDC	1.54	248.0306m/z	0.015097	0.09549	88946.9	40598.6	0.456437	0.955414
L-Cysteine-glutathione disulfide	PDC	1.65	409.0830m/z	0.015097	0.09549	23146.3	16484	0.712167	0.360179
N-3-Hydroxyoctanoyl-L-homoserine lactone	PDC	1.78	288.1175m/z	0.015097	0.09549	6454.99	2702.34	0.418644	0.231174
Thiomiltefosine	PDC	10.69	847.5970m/z	0.015097	0.09549	7315.64	4357.37	0.595624	0.211468
Sinefungin	PDC	11.43	365.1555m/z	0.015097	0.09549	770.126	1557.44	2.02232	0.12679
N-Cyclohexyl-N'-(1H-tetraazol-5-yl)urea	PDC	11.7	211.1292m/z	0.015097	0.09549	45323.4	33032.6	0.72882	0.539273
4-(3-Acetyl-2,6-dihydroxyphenyl)-4-(hexopyranosyloxy)-2-methoxybutanoic acid	PDC	11.75	915.2740m/z	0.015097	0.09549	17791.8	5633.36	0.316627	0.394877
1H-Indole-3-carboxamide, 1-(5-fluoropentyl)-N-8-quinolinyl-	PDC	11.91	398.1633m/z	0.015097	0.09549	2008.74	7874.64	3.92018	0.359344
Diethyl sebacate	PDC	12.09	223.1680m/z	0.015097	0.09549	3136.01	1932.56	0.616248	0.140299
2'-O-Methyladenosine	PDC	12.2	265.0929m/z	0.015097	0.09549	2343.9	1257.68	0.536573	0.113912
Triacetylnormorphine	PDC	12.52	812.3374m/z	0.015097	0.09549	58761.3	18434.5	0.313719	0.808613
(4R)-4-Methyl-6-[1-methyl-3-(1-methylpyrazol-4-yl)indazol-5-yl]-1,3,4,5-tetrahydro-1,5-benzodiazepin-2-one	PDC	13.26	386.1840n	0.015097	0.09549	30581	15041.7	0.491863	0.528888
1,2-Dinervonoyl-sn-glycero-3-phosphocholine	PDC	13.39	918.7633m/z	0.015097	0.09549	75701.4	35679.6	0.47132	0.807321
N-Tetradecanoyl-DL-homoserine lactone	PDC	13.89	311.2446n	0.015097	0.09549	711.691	13269.5	18.645	0.950582
Capric acid methyl ester	PDC	14.15	390.3562m/z	0.015097	0.09549	1927.82	5014.91	2.60133	0.275145
Docosanoyl ethanolamide	PDC	14.39	384.3820m/z	0.015097	0.09549	636.898	1794.39	2.8174	0.201563
1-Oleoyl-L-.alpha.-lysophosphatidic acid	PDC	15.73	469.2914m/z	0.015097	0.09549	708.798	3800.41	5.36176	0.26603
Methyl 12-hydroxystearate	PDC	16.41	337.2703m/z	0.015097	0.09549	313884	69556.2	0.221598	1.85387
N-Arachidonoyl-L-alanine	PDC	16.61	358.2756m/z	0.015097	0.09549	13550	35065	2.58782	0.714113
1,3-Benzenediol, 5-methyl-4-[(1R,6R)-3-methyl-6-(1-methylethenyl)-2-cyclohexen-1-yl]-	PDC	16.63	259.1680m/z	0.015097	0.09549	604.561	1965.61	3.25129	0.297428
Malioxamycin	PDC	16.93	249.1085m/z	0.015097	0.09549	6803.98	3895.96	0.572601	0.218005
Edifenphos	PDC	16.96	348.9886m/z	0.015097	0.09549	98807	60020.2	0.607448	0.789153
Procyazine	PDC	17.06	236.0704m/z	0.015097	0.09549	84066	50581.4	0.601686	0.711895
2-Amino-2'-deoxyadenosine	PDC	17.08	267.1191m/z	0.015097	0.09549	5173.12	3605.52	0.696972	0.163194
Bimatoprost diethylamide	PDC	17.13	443.3027m/z	0.015097	0.09549	206377	123210	0.597013	1.12632
N-Arachidonoyldopamine	PDC	18.28	484.2803m/z	0.015097	0.09549	4851.42	9370.78	1.93156	0.357341
N.alpha.-Acetyl-L-lysine	PDC	2.55	188.1147m/z	0.015097	0.09549	2461.02	982.632	0.399278	0.167905
Actinonin	PDC	2.93	430.2288m/z	0.015097	0.09549	5722.44	3565.69	0.623108	0.232513
N-.alpha.-(tert-Butoxycarbonyl)-L-proline	PDC	2.96	180.1010m/z	0.015097	0.09549	1137.11	216.545	0.190434	0.103808
3-Hydroxyphenylphosphinylpropanoic acid	PDC	3.01	215.0473m/z	0.015097	0.09549	6729.47	3738.18	0.555494	0.2645
2-[(4-Chlorophenyl)sulfanyl]-N-phenylacetamide	PDC	3.19	278.0409m/z	0.015097	0.09549	12230.5	6166.72	0.504208	0.353153
N-Benzylpyrimidin-2-amine	PDC	3.33	199.1069m/z	0.015097	0.09549	1937.1	783.066	0.404246	0.111032
NG,NG-Dimethyl-L-arginine	PDC	4.02	220.1762m/z	0.015097	0.09549	6800.34	1949.52	0.28668	0.26926
Amitriptyline	PDC	4.02	242.1685m/z	0.015097	0.09549	2205.18	677.258	0.307121	0.151625
Bis(methylthio)gliotoxin	PDC	4.02	340.0660m/z	0.015097	0.09549	7013.94	2641.08	0.376548	0.219232
N-Benzyl-N-methyl-4-piperidinamine	PDC	6.21	218.1738m/z	0.015097	0.09549	4935.87	7583.88	1.53648	0.291219
Tetraethylene glycol	PDC	6.93	411.2211m/z	0.015097	0.09549	866.215	10692.5	12.3439	0.525274
Phytolaccinic acid	PDC	7.01	555.3100m/z	0.015097	0.09549	3870.52	1064.4	0.275002	0.280012
4,4'-Diamino[1,1'-biphenyl]-2,2'-disulfonic acid	PDC	7.42	706.0582m/z	0.015097	0.09549	14405.5	7613.3	0.5285	0.336015
4-(4-(4-((6-O-Acetyl-.beta.-D-glucopyranosyl)oxy)-3-methoxyphenyl)tetrahydro-1H,3H-furo[3,4-c]furan-1-yl)-2-methoxyphenyl 6-O-acetyl-.beta.-D-glucopyranoside	PDC	7.42	750.2497m/z	0.015097	0.09549	32755.4	16311.1	0.497966	0.558285
5-(4-Methyl-1-piperazinyl)-2-nitroaniline	PDC	7.65	236.1271n	0.015097	0.09549	3923.29	17452.4	4.44839	0.665632
3-[(6,7-Dimethoxyquinazolin-4-yl)amino]phenol	PDC	7.65	320.1003m/z	0.015097	0.09549	597.271	1909.84	3.1976	0.192642
Cycloxydime	PDC	8.01	326.1774m/z	0.015097	0.09549	918.228	2165.28	2.35811	0.142179
4-[5-[(1R)-1-[5-(3-Chlorophenyl)-3-isoxazolyl]ethoxy]-4-methyl-4H-1,2,4-triazol-3-yl]pyridine	PDC	8.46	381.0989m/z	0.015097	0.09549	3475.06	14742.2	4.24229	0.48836
Gly-Glu	PDC	8.88	409.1564m/z	0.015097	0.09549	2245.68	4066.07	1.81062	0.205102
Zolpidem phenyl-4-carboxylic acid	PDC	9.22	351.1535m/z	0.015097	0.09549	8585.06	27363.9	3.18739	1.07203
Ser-Ser-Arg	PDC	9.41	697.3609m/z	0.015097	0.09549	231.461	5086.9	21.9773	0.429644
(3.beta.,8.xi.,9.xi.,14.xi.,17Z)-3-((2-O-(6-Deoxy-.alpha.-L-mannopyranosyl)-.beta.-D-glucopyranosyl)oxy)-16,22-dioxocholesta-5,17-dien-27-yl .beta.-D-glucopyranoside	PDD	14.18	863.4445m/z	0.015097	0.09549	78910.5	28642.3	0.362973	1.00473
Benzonitrile, 2-[[(6-bromo-3H-imidazo[4,5-b]pyridin-2-yl)thio]methyl]-	PDD	3.43	382.9378m/z	0.015097	0.09549	4631.83	2355.02	0.508442	0.184055
10-Bromo-1-decanol	PDD	4.05	220.0577m/z	0.015097	0.09549	7627.59	1921.82	0.251956	0.292741
5-Iodo-4-(trifluoromethyl)-1,3-thiazol-2-ylamine	PDD	6.02	588.7967m/z	0.015097	0.09549	21173.8	9611.43	0.45393	0.524357
Dibutyl chlorendate	PDD	6.41	996.9062m/z	0.015097	0.09549	23700.4	10161.3	0.428741	0.467676
Ethyl (2,2,2-trichloro-1-hydroxyethyl)carbamate	PDD	7.6	492.9034m/z	0.015097	0.09549	11081	6594.32	0.595101	0.353823
Propanoic acid, 2-[[1-[3-[4-([1,1'-biphenyl]-4-ylcarbonyl)-2-propylphenoxy] propyl]-1,2,3,4-tetrahydro-5-quinolinyl]oxy]-2-methyl-	PDD	8.33	609.3312m/z	0.015097	0.09549	14962.5	6926.97	0.462957	0.40426
2-(2,3-Dichlorophenoxy)acetohydrazide	PDD	8.61	469.0003m/z	0.015097	0.09549	4281.73	959.39	0.224066	0.211696
4-Bromo-1-(4-pyrrolidinosulfonylphenyl)pyrazole	PDD	8.66	711.0051m/z	0.015097	0.09549	1769.45	10668.6	6.02934	0.406594
2-Amino-5-bromo-2'-fluorobenzophenone	PDD	9.64	608.9578m/z	0.015097	0.09549	1263.21	10186.4	8.06394	0.501273
1-O-(5-((5-((3,5-Dihydroxydecanoyl)oxy)-3-hydroxydecanoyl)oxy)-3-hydroxydecanoyl)hexitol	PDC	14.42	382.2249m/z	0.015165	0.08256	101.659	6110.91	60.1119	0.517082
1,2-Dipalmitoleoyl-sn-glycero-3-phosphocholine	PDC	17.62	743.5398m/z	0.015165	0.08256	764.371	4697.38	6.14542	0.298262
Asp-Met	PDC	2.24	265.0843m/z	0.015165	0.08256	930.522	517.556	0.5562	0.0923906
N-(1H-Indol-3-ylacetyl)isoleucine	PDD	9.38	577.3019m/z	0.015165	0.08256	9262.87	3302.21	0.356499	0.302732
5-[(E)-(4-Nitrophenyl)diazenyl]-2,4,6(1H,3H,5H)-pyrimidinetrione	PDC	10.69	577.0786m/z	0.0151851	0.068431	14248.1	0		0.547547
Stanozolol	PDC	16.61	679.4936m/z	0.0151851	0.068431	10425.3	0		0.417554
17-Oxodexamethasone	PDA	7.65	333.1869m/z	0.0153166	0.08256	415.609	11583.7	27.8717	0.495558
N-Allyltetrahydro-3-thiophenamine 1,1-dioxide	PDC	0.7	351.1406m/z	0.0153166	0.08256	8413.14	4453.17	0.529311	0.306408
4-Methoxy-6-[2-[4-(3-methylbut-2-enoxy)phenyl]ethyl]-1,3-benzodioxole	PDC	10.96	358.2027m/z	0.0153166	0.08256	0	789.974		0.321452
Dopamine 4-.beta.-D-glucuronide	PDC	11.38	312.1083m/z	0.0153166	0.08256	0	510.885		0.108958
Tyr-Tyr-Lys	PDC	16.81	505.2653m/z	0.0153166	0.08256	531.41	5091.94	9.58194	0.302153
Lys-Asn	PDC	5.79	243.1453m/z	0.0153166	0.08256	214.535	488.234	2.27578	0.145943
L-Alanyl-L-norleucine	PDC	6.36	185.1276m/z	0.0153166	0.08256	448.589	236.688	0.527628	0.0545182
Propanoic acid, 2-[[1-[3-[4-([1,1'-biphenyl]-4-ylcarbonyl)-2-propylphenoxy] propyl]-1,2,3,4-tetrahydro-5-quinolinyl]oxy]-2-methyl-	PDC	6.52	624.3342m/z	0.0153166	0.08256	21717.1	2115.27	0.0974012	0.609264
Hex-2-ulofuranosyl 6-O-((2E)-2-methylbut-2-enoyl)hexopyranosyl-(1->6)hexopyranoside	PDC	7.63	631.1827m/z	0.0153166	0.08256	10049.5	2024.25	0.201429	0.397883
2-Amino-5-bromo-3-nitrobenzoic acid	PDD	16.47	282.9328m/z	0.0153166	0.08256	1673.34	7508.51	4.48714	0.356851
3-Bromo-1-(2,2,2-trifluoroethyl)pyrrolidin-2-one	PDD	5.94	490.9412m/z	0.0153166	0.08256	7152.36	4137.64	0.5785	0.261695
8,11-Tridecadienoic acid, 13-(3-pentyl-2-oxiranyl)-, methyl ester, (8Z,11Z)-	PDC	14.26	359.2542m/z	0.0153927	0.08256	2616.43	548.199	0.209521	0.163538
2-Chloro-3-(piperidin-1-yl)quinoxaline	PDC	14.83	495.1804m/z	0.0153927	0.08256	1562.44	4695.19	3.00503	0.264977
Peiminine	PDC	15.14	452.3124m/z	0.0153927	0.08256	9359.43	2874.97	0.307174	0.312877
Jasminoside N	PDC	15.43	523.2121m/z	0.0153927	0.08256	2059.64	4654.07	2.25965	0.226267
1,2-Dipentadecanoyl-sn-glycero-3-phosphocholine	PDC	16.91	728.5198m/z	0.0153927	0.08256	4512.61	2541.15	0.563121	0.180796
Sinapyl alcohol	PDC	2.02	194.0703m/z	0.0153927	0.08256	3505.73	1509.21	0.430497	0.221891
1H-Indazole-3-carbonitrile, 1-(3-methylbenzoyl)-	PDC	2.02	284.0798m/z	0.0153927	0.08256	4100.74	1278.24	0.31171	0.214755
Isomethiozin	PDC	4.7	286.1701m/z	0.0153927	0.08256	481.869	81.0494	0.168198	0.0817953
Repaglinide acyl-.beta.-D-glucuronide	PDC	7.63	628.3009m/z	0.0153927	0.08256	23870.3	4802.39	0.201187	0.570927
Piperchabamide B	PDC	8.43	414.2008m/z	0.0153927	0.08256	284.53	1043.16	3.66625	0.155846
Safranine cation	PDD	7.45	648.3542m/z	0.0153927	0.08256	7023.77	1678.1	0.238917	0.325137
Pro-Pro-Arg	PDD	9.83	759.4225m/z	0.0153927	0.08256	39446.3	2959.96	0.0750377	1.01398
Isopropyl (9Z,12Z)-9,12-octadecadienoate	PDC	16.93	355.3194m/z	0.0154894	0.081853	1032.69	79.9449	0.077414	0.114483
.gamma.-L-Glutamyl-L-alanine	PDC	2.4	251.1233m/z	0.0154894	0.081853	30.4197	2.57361	0.0846036	0.107504
1-{4-[2-Hydroxy-3-(4-morpholinyl)propoxy]phenyl}-1-propanone	PDC	4.57	338.1334m/z	0.0154894	0.081853	1523.54	52.6234	0.0345402	0.127572
Cabergoline N-oxide	PDC	8.33	451.2687m/z	0.0154894	0.081853	725.292	85.5549	0.117959	0.122676
Ronnel	PDD	7.55	337.9321m/z	0.0158199	0.066375	3932.59	0		0.245004
2-(4-Methyl-1-piperazinyl)-5,6,7,8-tetrahydro-4-quinazolinol	PDC	4.52	231.1607m/z	0.0158351	0.068431	100.419	0		0.0367635
(4-Chloro-1-ethyl-1H-pyrazol-3-yl)methylamine	PDD	16.45	80.5358m/z	0.0159491	0.086936	195.591	0		0.0435131
Theaflavin 3-gallate	PDC	8.63	700.1166m/z	0.0160416	0.068431	16360.8	0		0.546964
2-{[(4-Fluorophenoxy)acetyl]amino}benzoic acid	PDC	9.31	579.1585m/z	0.0160416	0.068431	8536.67	0		0.401636
Pyrenophorol	PDC	9.41	642.3486m/z	0.0160416	0.068431	8195.64	0		0.386517
4-Methyl-3-(2-oxopropoxy)-7,8,9,10-tetrahydro-6H-benzo[c]chromen-6-one	PDC	3.36	573.2504m/z	0.0161268	0.08256	0	2877.71		0.243624
Carbamic acid, N-[2-(2-naphthalenyl)ethyl]-, 2-(1-methylethyl)phenyl ester	PDC	9.5	347.1842m/z	0.0161268	0.08256	0	2312.62		0.257094
Hypocrealesate	PDC	10.46	538.2941m/z	0.0164775	0.089501	0	1903.03		0.266414
.beta.-Casomorphin (1-3), amide	PDC	10.72	442.2448m/z	0.0164775	0.089501	0	5585.43		0.342973
Butanoic acid, 4-[(1,2-dioxohexadecyl)amino]-, ethyl ester	PDC	16.54	789.5968m/z	0.0164775	0.089501	35092.2	1002.47	0.0285667	0.678392
(3R,5aS,10bR,11aS)-3-Benzyl-10b-(2-methylbut-3-en-2-yl)-6,10b,11,11a-tetrahydro-2H-pyrazino[1',2':1,5]pyrrolo[2,3-b]indole-1,4(3H,5aH)-dione	PDC	4.52	424.1992m/z	0.0164775	0.089501	1509.63	74.7067	0.0494868	0.156791
Tuberonic acid glucoside	PDC	8.93	794.3795m/z	0.0164775	0.089501	5003.64	94.4388	0.018874	0.325
Methanone, (1-hexyl-5-phenyl-1H-pyrrol-3-yl)-1-naphthalenyl-	PDC	9.19	399.2444m/z	0.0164775	0.089501	0	82710.6		1.62022
Amastatin	PDC	9.29	497.2569m/z	0.0164775	0.089501	0	3293.84		0.288143
.beta.-D-Glucopyranoside, 4-[(2,3-dihydroxy-3-methyl-1-oxobutoxy)methyl]phenyl	PDC	9.43	435.1853m/z	0.0164775	0.089501	0	1854.06		0.27797
Pentyl .beta.-D-glucopyranoside	PDC	9.45	518.3153m/z	0.0164775	0.089501	0	103898		1.81633
Azadiradione	PDA	8.09	451.2501m/z	0.0170453	0.085519	692.319	13134.7	18.9721	0.551116
11-cis-Vaccenyl acetate	PDC	16.96	638.6070m/z	0.0170453	0.085519	1037.93	2840.22	2.73643	0.179684
Jasminoside N	PDC	9.92	492.2526m/z	0.0170453	0.085519	122.591	376995	3075.24	3.56501
Gambogic acid	PDC	10.39	661.3384m/z	0.0172638	0.089703	0	1546.48		0.227656
2,4-Quinazolinediamine, N2,N4-bis(phenylmethyl)-	PDC	15.35	340.1685m/z	0.0172638	0.089703	0	815.907		0.116142
N-[2,4-Bis(3-methylbut-2-enyl)-6-[2-(5-methyl-3,6-dioxopiperazin-2-yl)acetyl]phenyl]-2,2-dimethylbut-3-enamide	PDC	15.61	516.2825m/z	0.0172638	0.089703	0	1134.27		0.118518
5-(4-Methoxyphenyl)-7-(trifluoromethyl)pyrazolo[1,5-a]pyrimidine-2-carboxylic acid	PDC	3.04	320.0630m/z	0.0172638	0.089703	2007.88	126.456	0.0629796	0.135478
Asn-Pro-Arg	PDC	3.77	368.2044m/z	0.0172638	0.089703	823.565	290.347	0.352549	0.118616
Ser-Met-Lys	PDC	5.43	397.2126m/z	0.0172638	0.089703	1488.86	530.614	0.356389	0.162159
Glutathionesulfonic acid	PDC	5.97	728.1678m/z	0.0172638	0.089703	5125.26	1288.56	0.251413	0.250522
N1-(7-Chloro-4-quinolinyl)-N2,N2-diethyl-1,2-ethanediamine	PDC	7.37	577.2599m/z	0.0172638	0.089703	4091.83	605.201	0.147905	0.241692
N-[[[4-[[5-(Dimethylamino)-1-oxopentyl]amino]phenyl]amino]thioxomethyl]-4-(1,1-dimethylethyl)benzamide	PDC	8.48	454.2399n	0.0172638	0.089703	0	7856.73		0.514281
Benzoic acid, 3-[[(3-carboxycyclohexyl)amino]carbonyl]-4-[3-[4-(4-phenoxybutoxy)phenyl]propoxy]-	PDC	9.45	554.2560m/z	0.0172638	0.089703	0	40037.6		1.22414
[truncated: 11,344 more rows]
