# Supplementary material for: Exploratory Metabolomics Underscores the Folate Enzyme ALDH1L1 as a Regulator of Glycine and Methylation Reactions
Source: Molecules. 2022 Dec 1;27(23):8394. doi: 10.3390/molecules27238394 (PMC9740053; doi:10.3390/molecules27238394)
Supplement: Supplementary file 1 [file molecules-27-08394-s001.zip › Rushing_Supplementary File S3.xlsx]

## Sheet: Volcano_Low vs High
Significant (p<0.1) metabolites selected by volcano plot for low vs high ALDH1L1 comparison
Metabolite	Ontology Level	Retention Time (min)	Mass	FC (low/high)	p-value	FDR
L-Asparagine	OL2a	0.66	155.0421m/z	0.34736	5.51e-10	8.2169e-08
L-Alanine	OL1	0.66	90.0547m/z	0.30494	7.77e-10	8.2169e-08
7-Methylguanine	OL2a	1.31	166.0717m/z	0.25277	9.52e-10	8.2169e-08
Glycine	OL2a	0.68	76.0391m/z	0.20883	1.37e-09	8.877e-08
5'-DEOXYADENOSINE	OL1	3.53	252.1081m/z	0.14666	1.89e-08	9.7896e-07
Hypotaurine	OL2a	0.66	219.0461m/z	0.21676	5.33e-08	2.2989e-06
L-Homoserine	OL2a	0.64	142.0470m/z	0.4585	1.54e-07	5.1104e-06
5-AMINOLEVULINATE	OL2a	0.64	131.0578n	0.3064	1.74e-07	5.1104e-06
5-Hydroxypipecolic acid	OL2a	0.76	128.0702m/z	0.24851	1.78e-07	5.1104e-06
GALACTOSAMINE	OL2a	0.74	179.0788n	0.37736	2.12e-07	5.4871e-06
N-Acetylglucosamine	OL1	0.74	204.0857m/z	0.32683	2.84e-07	6.6781e-06
TRIGONELLINE	OL1	0.74	138.0544m/z	0.24577	4.83e-07	1.0299e-05
CYCLIC GMP	OL2a	2.8	378.0798m/z	0.24901	5.2e-07	1.0299e-05
N-Acetyl-beta-alanine	OL2a	1.36	132.0652m/z	0.33651	5.57e-07	1.0299e-05
CIS-4-HYDROXY-D-PROLINE	OL2a	0.66	132.0652m/z	0.26381	3.07e-06	5.0153e-05
L-Carnitine	OL1	0.66	162.1120m/z	0.33535	3.1e-06	5.0153e-05
Succinic acid	OL1	1.45	118.0264n	0.37105	4.24e-06	6.4255e-05
12-hydroxy-9-cis-octadecenoic acid	OL2a	14.5	331.2829m/z	0.16847	4.47e-06	6.4255e-05
Hydroxybutyrylcarnitine	OL1	1.54	248.1484m/z	0.29625	7.34e-06	9.5043e-05
CYTIDINE MONOPHOSPHATE	OL2a	0.92	323.0507n	0.37621	1.27e-05	0.00015715
CYCLIC GMP	OL2a	2.5	378.0793m/z	0.28081	1.9e-05	0.00022331
N-Acetyl-beta-alanine	OL2a	1.36	114.0546m/z	0.45072	2.28e-05	0.00025538
METHYLTHIOADENOSINE	OL1	4.88	297.0886n	0.48485	2.37e-05	0.00025538
Threonine	OL1	0.66	119.0580n	0.45685	2.9e-05	0.00027859
Butenylcarnitine	OL2a	2.75	262.1643m/z	0.31749	3.09e-05	0.00028613
Deoxycholic acid	OL1	14.91	392.2914n	0.481	4.67e-05	0.00041738
Citric acid	OL2a	1.15	192.0263n	0.46563	5.28e-05	0.00044089
4-Guanidinobutyric acid	OL1	0.92	146.0920m/z	0.48089	6.31e-05	0.00050085
GALACTOSE	OL2a	0.64	219.0257m/z	0.46131	6.58e-05	0.00050085
3-AMINO-5-HYDROXYBENZOATE	OL2a	1.45	186.0754m/z	0.20828	6.74e-05	0.00050085
ADENOSINE	OL1	2.5	267.0959n	0.43027	6.77e-05	0.00050085
Iminodiacetic acid	OL1	0.92	134.0442m/z	0.39592	7.1e-05	0.000511
3-hydroxyisobutyrate	OL2a	1.9	105.0543m/z	0.45987	7.45e-05	0.00052172
DEOXYCARNITINE	OL1	0.72	146.1171m/z	0.48301	9.4e-05	0.00062403
alpha-ketoglutarate	OL2a	1.18	129.0180m/z	0.44555	0.00013292	0.00082163
SPERMIDINE	OL1	0.52	146.1648m/z	0.48501	0.00013324	0.00082163
L-Proline	OL2a	0.72	115.0630n	0.48915	0.00013865	0.00083514
Pterine	OL1	1.9	164.0563m/z	0.46384	0.00040169	0.0021675
Isobutyryl-L-carnitine	OL1	3.65	231.1461n	0.44035	0.00042354	0.0022387
Proline betaine	OL2a	0.98	144.1014m/z	0.42718	0.00043838	0.0022708
CYCLIC AMP	OL2a	3.16	330.0586m/z	0.31026	0.00049095	0.0023992
3-hydroxyisobutyrate	OL2a	1.76	105.0542m/z	0.22097	0.0005518	0.0026466
SPERMIDINE	OL2a	0.48	73.5860m/z	0.43681	0.00058315	0.0027461
Glycylproline	OL2a	0.9	155.0809m/z	0.36614	0.00069518	0.0032152
Uridine	OL2a	1.6	244.0684n	0.38292	0.00075036	0.0033898
SPERMINE	OL1	0.64	202.2151n	0.45218	0.00081017	0.0035565
DL-Glyceraldehyde	OL2a	1.02	113.0205m/z	0.48232	0.001139	0.004758
D-Ribose-5-phosphate	OL2a	1.18	213.0148m/z	0.34977	0.0014274	0.0057242
CYTIDINE 2',3'-CYCLIC PHOSPHATE	OL2a	0.92	338.0734m/z	0.16376	0.0014366	0.0057242
Nicotinic acid	OL1	1.11	124.0390m/z	56.962	0.0014645	0.0057472
Hydroxybutyrylcarnitine	OL1	1.26	248.1485m/z	0.40113	0.0016436	0.0063538
Cytosine	OL1	0.92	112.0502m/z	0.4542	0.0020621	0.0078542
2-Hydroxyadipic acid	OL1	2.09	163.0594m/z	0.48628	0.0028288	0.010037
Calcifediol	OL1	15.76	401.3404m/z	0.42389	0.0033522	0.011733
SPERMINE	OL1	0.48	102.1149m/z	0.45199	0.0045293	0.015641
alpha-ketoglutarate	OL2a	0.98	147.0284m/z	0.49882	0.0046945	0.015998
Taurine	OL2a	0.7	126.0214m/z	0.47733	0.0092863	0.028978
Uric acid	OL1	1.13	169.0350m/z	0.49746	0.01071	0.032633
Leucyl-Leucine	OL1	6.31	245.1852m/z	2.8482	0.013037	0.039262
Propionylcarnitine	OL1	2.09	218.1383m/z	0.47768	0.013226	0.039373
Threoninyl-Leucine	OL1	3.75	232.1412n	3.9606	0.016111	0.046884
Palmitoylethanolamide	OL1	15.84	299.2810n	2.2387	0.024009	0.066864
Lysyl-Leucine	OL1	1.56	260.1959m/z	2.7538	0.02509	0.068191
Valyl-Alanine	OL2a	1.13	189.1227m/z	0.38764	0.025275	0.068191
L-Proline	OL2a	0.83	98.0599m/z	0.38459	0.02735	0.073027
Isoleucyl-Leucine	OL1	5.97	245.1851m/z	2.3986	0.028883	0.076127
Betaine	OL2a	0.64	140.0678m/z	0.49121	0.030271	0.077624
2-HYDROXY-4-(METHYLTHIO)BUTANOATE	OL2a	4.49	173.0249m/z	4.4891	0.031368	0.07965
Stearoylethanolamide	OL1	16.43	327.3121n	2.4976	0.036042	0.089759
Alanyl-Proline	OL2a	1.18	169.0963m/z	0.46675	0.051431	0.12001
Histidinyl-Isoleucine	OL1	1.42	269.1595m/z	2.2276	0.05372	0.12205
Alanyl-Proline	OL2a	1.47	187.1070m/z	0.25068	0.05446	0.12265
Vitamin B12	OL1	6.05	1354.5668n	3.9088	0.059265	0.13008
Valyl-Methionine	OL2a	3.53	249.1256m/z	2.181	0.06894	0.14636
Glycyl-Glutamate	OL2a	1.15	187.0706m/z	5.6713	0.075461	0.15635
Taurocholic acid	OL1	13.66	538.2790m/z	3.9856	0.081879	0.16568
Valyl-Methionine	OL2a	3.9	249.1256m/z	2.1749	0.086271	0.17321
EICOSAPENTAENOATE	OL2a	15.56	325.2124m/z	2.4657	0.089082	0.17748
Butenylcarnitine	OL2a	2.8	252.1205m/z	30.767	0.092283	0.18231
FC and p-values were calculated by MetaboAnalyst 5.0
An "m/z" following the mass denotes an ion mass whereas an "n" denotes a neutral mass
False Discovery Rate (FDR) adjustments for p-values were calculated using the Benjamini-Hochberg method

## Sheet: Volcano_Medium vs High
Significant (p<0.1) metabolites selected by volcano plot for medium vs high ALDH1L1 comparison
Metabolite	Ontology Level	Retention Time (min)	Mass	FC (med/high)	p-value	FDR
L-Serine	OL1	0.8	106.0496m/z	0.072369	1.54e-11	3.9487e-09
alpha-ketoglutarate	OL2a	1.18	129.0180m/z	0.12814	1.57e-10	2.022e-08
L-Asparagine	OL2a	0.66	155.0421m/z	0.083922	5.05e-10	4.3227e-08
L-Alanine	OL1	0.66	90.0547m/z	0.070055	1.86e-09	1.1979e-07
N-Acetylthreonine	OL2a	1.33	161.0682n	0.30703	3.65e-09	1.8748e-07
5-AMINOLEVULINATE	OL2a	0.64	131.0578n	0.036542	5.26e-09	2.2515e-07
L-Homoserine	OL2a	0.64	142.0470m/z	0.11086	7.05e-09	2.5864e-07
L-Proline	OL2a	0.72	115.0630n	0.24037	8.05e-09	2.5864e-07
Creatine	OL1	0.7	131.0691n	0.19123	1.31e-08	3.7349e-07
2-Methylbutyroylcarnitine	OL1	4.85	246.1692m/z	0.063768	1.8e-08	4.5638e-07
L-Glutathione reduced	OL1	1.04	307.0826n	0.21832	1.95e-08	4.5638e-07
Butenylcarnitine	OL2a	2.75	262.1643m/z	0.043125	3.42e-08	7.3277e-07
Nicotinamide	OL1	1.2	123.0550m/z	0.24827	4.03e-08	7.9632e-07
OXOPROLINE	OL1	1.24	129.0424n	0.35748	5.07e-08	9.2989e-07
L-Cartinine	OL1	0.66	162.1120m/z	0.20028	5.54e-08	9.4932e-07
Hydroxybutyrylcarnitine	OL1	1.54	248.1484m/z	0.041019	5.91e-08	9.4932e-07
TRIGONELLINE	OL1	0.74	138.0544m/z	0.052217	6.79e-08	1.0265e-06
N-Acetylhistidine	OL2a	0.76	198.0883m/z	0.14299	8.62e-08	1.1864e-06
Uric acid	OL1	1.13	169.0350m/z	0.10286	8.77e-08	1.1864e-06
Propionyl Glycine	OL2a	1.71	131.0588n	0.13543	9.63e-08	1.2373e-06
Malate	OL2a	0.78	134.0212n	0.14552	1.6e-07	1.8842e-06
2'-Deoxycytidine	OL2a	0.87	210.0877m/z	0.069039	1.64e-07	1.8842e-06
SPERMINE	OL1	0.9	102.1148m/z	0.20202	1.72e-07	1.8842e-06
Hydroxybutyrylcarnitine	OL1	1.26	248.1485m/z	0.071067	1.76e-07	1.8842e-06
3-hydroxyisobutyrate	OL2a	2.43	105.0543m/z	0.16923	2.22e-07	2.1632e-06
PHOSPHORYLCHOLINE	OL1	0.66	184.0729m/z	0.27538	2.24e-07	2.1632e-06
3-hydroxyisobutyrate	OL2a	1.9	105.0543m/z	0.092672	2.28e-07	2.1632e-06
Cytosine	OL1	0.92	112.0502m/z	0.11965	2.36e-07	2.1632e-06
Glycine	OL2a	0.68	76.0391m/z	0.086634	2.6e-07	2.3082e-06
7-Methylguanine	OL2a	1.31	166.0717m/z	0.082797	2.84e-07	2.4309e-06
METHYLTHIOADENOSINE	OL1	4.88	297.0886n	0.1575	3.13e-07	2.5978e-06
GALACTOSAMINE	OL2a	0.74	179.0788n	0.13217	3.28e-07	2.6372e-06
Uridine	OL2a	1.6	244.0684n	0.028924	3.7e-07	2.8823e-06
N-Acetylglucosamine	OL1	0.74	204.0857m/z	0.084881	3.86e-07	2.9147e-06
N-Acetyl-beta-alanine	OL2a	1.36	132.0652m/z	0.093207	5.39e-07	3.9587e-06
Propionylcarnitine	OL1	2.09	218.1383m/z	0.16212	5.95e-07	4.2507e-06
Iminodiacetic acid	OL1	0.92	134.0442m/z	0.064568	6.64e-07	4.6109e-06
CYTIDINE MONOPHOSPHATE	OL2a	0.92	323.0507n	0.20749	7.98e-07	5.3977e-06
GALACTOSE	OL2a	0.64	219.0257m/z	0.13762	1.04e-06	6.8503e-06
L-Glutamic acid	OL1	0.66	147.0527n	0.1539	1.12e-06	7.1759e-06
L-Homocysteic acid	OL2a	0.8	184.0277m/z	0.054617	1.42e-06	8.9242e-06
5-Hydroxypipecolic acid	OL2a	0.76	128.0702m/z	0.13227	1.73e-06	1.0599e-05
DL-2-Aminocaprylic acid	OL2a	6.39	160.1325m/z	0.25956	1.82e-06	1.0675e-05
Isobutyryl-L-carnitine	OL1	3.65	231.1461n	0.16546	1.83e-06	1.0675e-05
3-METHOXYTYROSINE	OL2a	3.19	212.0907m/z	0.15481	2.07e-06	1.1752e-05
Hypotaurine	OL2a	0.66	219.0461m/z	0.24558	2.1e-06	1.1752e-05
5-HYDROXYTRYPTOPHAN	OL2a	2.27	220.0840n	0.14059	2.96e-06	1.6085e-05
PANTOTHENATE	OL1	4.02	219.1100n	0.18067	3e-06	1.6085e-05
SPERMIDINE	OL1	0.52	146.1648m/z	0.20841	3.33e-06	1.7441e-05
1-METHYLADENOSINE	OL1	3.77	282.1185m/z	0.093553	3.61e-06	1.8535e-05
Alanyltyrosine	OL1	2.6	253.1171m/z	0.02738	4.13e-06	2.082e-05
Gamma-Glutamylcysteine	OL2a	1.05	215.0473m/z	0.2111	4.84e-06	2.3911e-05
N2-Acetylornithine	OL2a	0.76	175.1069m/z	0.1532	5.2e-06	2.5203e-05
Glutamine	OL2a	0.64	146.0685n	0.21795	5.79e-06	2.758e-05
N-ACETYLGLUTAMATE	OL2a	1.4	190.0703m/z	0.1562	7.01e-06	3.2737e-05
5'-DEOXYADENOSINE	OL1	3.53	252.1081m/z	0.01709	7.45e-06	3.4209e-05
Creatinine	OL1	0.7	136.0476m/z	0.15889	8.44e-06	3.8056e-05
Glycyltyrosine	OL2a	2.22	239.1016m/z	0.016211	9.37e-06	4.1507e-05
Taurine	OL2a	0.7	126.0214m/z	0.05627	1.03e-05	4.4364e-05
4-Guanidinobutyric acid	OL1	0.92	146.0920m/z	0.3645	1.04e-05	4.4364e-05
Citric acid	OL2a	1.15	192.0263n	0.26261	1.17e-05	4.919e-05
CYCLIC GMP	OL2a	2.8	378.0798m/z	0.0035763	1.29e-05	5.3398e-05
PHOSPHORYLCHOLINE	OL2a	0.64	183.0654n	0.2529	1.34e-05	5.4118e-05
Inosine	OL1	2.6	268.0801n	0.017114	1.37e-05	5.4118e-05
Cytidine	OL2a	0.92	243.0846n	0.037135	1.39e-05	5.4118e-05
Pterine	OL1	1.9	164.0563m/z	0.034788	1.39e-05	5.4118e-05
Guanosine	OL1	2.6	283.0908n	0.041687	1.44e-05	5.5113e-05
4-Pyridoxolactone	OL2a	2.3	166.0492m/z	0.2639	1.6e-05	6.0324e-05
Threonine	OL1	0.66	119.0580n	0.13388	1.64e-05	6.0928e-05
Dimethylmalonic acid	OL2a	3.8	150.0766m/z	0.13245	1.77e-05	6.5025e-05
4-acetamidobutanoic acid	OL1	2.38	145.0735n	0.23645	2.03e-05	7.2597e-05
2-Hydroxy-3-methylvaleric acid	OL2a	6.36	133.0854m/z	3.9541	2.15e-05	7.4727e-05
SPERMIDINE	OL2a	0.48	73.5860m/z	0.12634	2.15e-05	7.4727e-05
Glutamine	OL1	0.66	147.0760m/z	0.23101	2.4e-05	8.2232e-05
N-ACETYLPUTRESCINE	OL2a	0.78	131.1177m/z	0.21896	2.47e-05	8.3538e-05
RIBOFLAVIN	OL1	6.8	376.1367n	0.067634	2.62e-05	8.74e-05
ADENOSINE	OL1	2.5	267.0959n	0.14303	2.69e-05	8.8485e-05
Sarcosine	OL2a	0.66	122.0808m/z	2495.3	2.87e-05	9.3207e-05
Succinic acid	OL1	1.45	118.0264n	0.31749	3.12e-05	0.00010012
Deoxycholic acid	OL1	14.91	392.2914n	0.27372	3.38e-05	0.00010715
LUMICHROME	OL1	8.97	242.0796n	0.26261	3.57e-05	0.00011175
Hexanoylcarnitine	OL1	6.54	260.1849m/z	0.10844	3.67e-05	0.00011361
N-ACETYLCYSTEINE	OL2a	2.3	164.0369m/z	0.3288	3.74e-05	0.00011443
S-ADENOSYLHOMOCYSTEINE	OL1	2.02	384.1211n	0.12294	3.98e-05	0.00012044
CYCLIC GMP	OL2a	2.5	378.0793m/z	0.12323	4.47e-05	0.00013353
L-Phenylalanine	OL1	3.23	165.0785n	0.34838	4.52e-05	0.00013353
Alanyl-Proline	OL2a	1.18	169.0963m/z	0.041201	5e-05	0.00014613
Dodecanoylcarnitine	OL1	12.44	344.2779m/z	28.431	5.07e-05	0.00014626
alpha-ketoglutarate	OL2a	0.98	147.0284m/z	0.19364	5.14e-05	0.00014688
12-hydroxy-9-cis-octadecenoic acid	OL2a	14.5	331.2829m/z	0.078935	5.38e-05	0.00015191
CIS-4-HYDROXY-D-PROLINE	OL2a	0.66	132.0652m/z	0.037283	5.47e-05	0.00015278
N-ACETYLPROLINE	OL1	4.68	158.0805m/z	8.8707	6.46e-05	0.00017796
Isoleucyl-Leucine	OL1	5.97	245.1851m/z	0.029445	6.51e-05	0.00017796
Leucyl-Alanine	OL2a	2.72	203.1385m/z	0.061335	6.59e-05	0.00017833
GLUTARATE	OL1	2.7	132.0419n	3.429	6.89e-05	0.00018433
Alanyltyrosine	OL2a	2.85	253.1172m/z	0.01671	8.01e-05	0.00021214
DL-Leucine	OL1	1.85	132.1015m/z	0.45562	8.14e-05	0.00021344
Biotin	OL1	6.15	244.0875n	0.32332	8.7e-05	0.0002258
S-ADENOSYLMETHIONINE	OL1	0.66	399.1428m/z	0.078638	0.00010274	0.00026144
7-Ketochenodeoxycholate	OL2a	13.81	413.2649m/z	0.25301	0.00010918	0.0002751
N-Acetyl-beta-alanine	OL2a	1.36	114.0546m/z	0.35141	0.00011453	0.00028576
ACETOACETATE	OL2a	0.96	85.0281m/z	0.3907	0.00012501	0.00030891
SPERMINE	OL1	0.64	202.2151n	0.087569	0.00014999	0.00036391
Threoninyl-Leucine	OL1	3.48	232.1412n	0.055725	0.00015009	0.00036391
BENZOATE	OL1	7.76	105.0332m/z	2.4071	0.00018269	0.00043879
PANTOTHENATE	OL2a	3.58	202.1065m/z	2.1115	0.00019373	0.00046101
SPERMINE	OL1	0.48	102.1149m/z	0.1445	0.00020879	0.00049227
D-Ribose-5-phosphate	OL2a	1.18	213.0148m/z	0.21729	0.00024709	0.00057728
Proline betaine	OL2a	0.98	144.1014m/z	0.37063	0.0002516	0.00058254
1-Deoxy-D-glucitol	OL2a	0.9	167.0919m/z	0.3669	0.00027731	0.00063632
N,N-DIMETHYL-ARGININE	OL1	0.74	203.1493m/z	0.41671	0.00029022	0.00066006
Tryptophan	OL2a	4.42	237.1226m/z	0.010225	0.00029874	0.00067347
Alanyl-Leucine	OL1	3.61	203.1384m/z	0.033646	0.00031813	0.00071096
Calcifediol	OL1	15.76	401.3404m/z	0.1001	0.00033271	0.00073713
ACETOACETATE	OL1	1.38	103.0386m/z	0.48643	0.00037147	0.00081597
2-Hydroxyadipic acid	OL1	2.09	163.0594m/z	0.074534	0.00037824	0.00082379
CYCLIC AMP	OL1	2.85	330.0586m/z	0.23586	0.00038298	0.00082712
Alanylvaline	OL1	1.52	189.1227m/z	0.012053	0.00040249	0.00086199
MANNOSE	OL1	0.96	145.0490m/z	0.40759	0.0004102	0.00087125
Leucyl-Alanine	OL2a	2.5	203.1380m/z	0.03717	0.00043498	0.00091631
L-Phenylalanine	OL2a	3.26	148.0749m/z	0.18159	0.00059052	0.0012239
Tetradecenoyl-L-carnitine	OL1	12.97	370.2935m/z	3.8381	0.00064928	0.0013349
Nicotinic acid	OL1	1.11	124.0390m/z	43.587	0.00069	0.0014074
Alanylisoleucine	OL1	3.26	203.1381m/z	0.044905	0.00076127	0.0015338
Glycyl-Isoleucine	OL1	3.63	189.1227m/z	0.049762	0.00076393	0.0015338
Valyl-Valine	OL1	3.01	217.1536m/z	0.039504	0.00081597	0.0016159
1-METHYLADENOSINE	OL2a	3.48	282.1184m/z	0.015744	0.00081736	0.0016159
GALACTOSE	OL2a	0.64	180.0629n	0.36505	0.00084301	0.0016538
Lysyl-Leucine	OL1	1.56	260.1959m/z	0.23971	0.00087904	0.0017115
3-AMINO-5-HYDROXYBENZOATE	OL2a	1.45	186.0754m/z	0.051109	0.00090384	0.0017465
Glycyltyrosine	OL1	2.57	239.1015m/z	0.011875	0.0012514	0.0024001
CYTIDINE 2',3'-CYCLIC PHOSPHATE	OL2a	0.92	338.0734m/z	0.11534	0.0012709	0.0024195
L-Glutathione reduced	OL2a	0.98	307.0826n	2.2869	0.0013486	0.0025484
Ectoine	OL1	0.74	143.0810m/z	104.1	0.0015898	0.0029794
2-[[(2S)-2-amino-4-methylpentanoyl]amino]acetic acid	OL2a	2.8	189.1228m/z	0.038667	0.0016433	0.0030288
Valyl-Tyrosine	OL1	3.77	281.1485m/z	0.031856	0.0016499	0.0030288
Valyl-Methionine	OL2a	3.53	249.1256m/z	0.011581	0.0017621	0.0031892
S-Lactoylglutathione	OL1	2.43	380.1111m/z	18.6	0.0020321	0.0036522
SPHINGANINE	OL1	13.91	302.3041m/z	0.46196	0.0021438	0.003826
GLYCEROL-MYRISTATE	OL2a	15.41	302.2443n	3.9758	0.0022078	0.0039131
Palmitoylethanolamide	OL1	15.84	299.2810n	4.6274	0.0022542	0.003968
Leucyl-Leucine	OL1	6.31	245.1852m/z	0.034913	0.0024027	0.0042007
Thioproline	OL1	0.74	134.0266m/z	0.35288	0.0025586	0.004443
Glycylvaline	OL1	1.63	175.1070m/z	0.063063	0.0028015	0.0048248
Valyl-Glycine	OL2a	1.18	175.1070m/z	0.056657	0.0029693	0.0050537
Arginine	OL1	0.64	175.1183m/z	0.25725	0.0030796	0.0051543
Glycylcholic acid	OL1	13.23	465.3074n	2.8499	0.0030886	0.0051543
Glycylproline	OL2a	0.9	155.0809m/z	0.17416	0.0031626	0.0052438
Gamma-glutamylglutamate	OL2a	0.78	276.0944n	0.01148	0.0033077	0.0054492
Valyl-Glutamate	OL1	1.11	247.1277m/z	0.020044	0.0033312	0.005453
Alanyl-Threonine	OL2a	0.74	173.0912m/z	0.25324	0.0041485	0.0067054
Betaine	OL2a	0.64	140.0678m/z	0.18915	0.0043156	0.0069223
Isoleucyl-Leucine	OL1	5.5	245.1852m/z	0.0022533	0.0043365	0.0069223
3-Hydroxyhexadecanoylcarnitine	OL2a	13.71	398.3247m/z	3.8386	0.0046701	0.0074087
N-Carboxyethyl-gamma-	OL1	1.13	176.0910m/z	0.24003	0.0052436	0.0082676
4-hydroxybenzaldehyde	OL1	5.27	105.0333m/z	0.49789	0.0054458	0.0084823
Phenylalanylalanine	OL1	3.82	237.1223m/z	0.040621	0.0056631	0.0087676
Valeryl-L-carnitine	OL2a	5.45	228.1583m/z	3.1613	0.0059306	0.0091267
Glycyl-Glutamate	OL2a	0.7	205.0809m/z	0.14715	0.0060071	0.0091351
glutamyl-valine	OL2a	0.74	229.1171m/z	14.042	0.0060748	0.0091836
Xanthine	OL1	1.45	153.0403m/z	4.084	0.0066092	0.0098754
Taurocholic acid	OL1	13.66	538.2790m/z	8.8134	0.0068006	0.010103
Stearoylethanolamide	OL1	16.43	327.3121n	4.6078	0.0069105	0.010171
Thioproline	OL2a	1.13	134.0266m/z	0.27453	0.0069261	0.010171
Tetradecanoylcarnitine	OL1	13.42	372.3092m/z	3.1073	0.0071223	0.0104
Phenylalanylalanine	OL2a	4.19	237.1223m/z	0.04151	0.0071967	0.010449
Decanoyl-L-carnitine	OL1	11.09	316.2468m/z	6.931	0.0074815	0.010802
EICOSAPENTAENOATE	OL2a	15.56	325.2124m/z	2.6919	0.0077249	0.011091
N-ACETYLMETHIONINE	OL1	4.68	191.0610n	0.078637	0.0077822	0.011111
25-Hydroxycholesterol	OL1	16.52	385.3447m/z	4.4272	0.0080455	0.011424
Methionyl-Glycine	OL2a	1.67	207.0788m/z	0.061081	0.011451	0.015993
Indole-3-carboxylic acid	OL2a	7.47	194.0804m/z	0.13241	0.012735	0.017597
3-hydroxyisobutyrate	OL2a	1.76	105.0542m/z	0.23033	0.012865	0.017681
Kyotorphin	OL1	1	169.5940m/z	0.058195	0.01449	0.019738
Oleoylcarnitine	OL1	14.37	426.3563m/z	2.8238	0.015447	0.020894
Valyl-Alanine	OL2a	1.13	189.1227m/z	0.02955	0.019483	0.026215
Glycochenodeoxycholic acid	OL1	13.99	449.3125n	2.1147	0.020142	0.026961
Vitamin B12	OL1	6.05	1354.5668n	4.8513	0.022193	0.029552
Histidinyl-Isoleucine	OL1	1.42	269.1595m/z	0.11491	0.023929	0.031699
Threoninyl-Leucine	OL1	3.75	232.1412n	0.10275	0.031463	0.041255
Gamma-glutamylleucine	OL1	4.85	261.1432m/z	0.2729	0.036847	0.047349
Valyl-Methionine	OL2a	3.9	249.1256m/z	0.06584	0.041756	0.053389
3-(2-HYDROXYPHENYL)PROPANOATE	OL1	7.24	189.0515m/z	29.711	0.05411	0.06718
Alanyl-Proline	OL2a	1.47	187.1070m/z	0.11726	0.068272	0.083952
4-hydroxybenzaldehyde	OL1	5.5	105.0333m/z	2.8547	0.093805	0.11318
FC and p-values were calculated by MetaboAnalyst 5.0
An "m/z" following the mass denotes an ion mass whereas an "n" denotes a neutral mass
False Discovery Rate (FDR) adjustments for p-values were calculated using the Benjamini-Hochberg method

## Sheet: Volcano_Low vs Medium
Significant (p<0.1) metabolites selected by volcano plot for low vs medium ALDH1L1 comparison
Metabolite	Ontology Level	Retention Time (min)	Mass	FC (low/med)	p-value	FDR
Dodecanoylcarnitine	OL1	12.44	344.2779m/z	0.075942	1.34e-08	2.9815e-06
GLUTARATE	OL1	2.7	132.0419n	0.27244	2.34e-08	2.9815e-06
2-Octenedioic acid	OL1	7.16	172.0731n	0.31312	3.45e-08	2.9815e-06
Valyl-Tyrosine	OL1	3.77	281.1485m/z	34.252	1.54e-07	7.5716e-06
2-Hydroxy-3-methylvaleric acid	OL2a	6.36	133.0854m/z	0.23969	1.55e-07	7.5716e-06
Sarcosine	OL2a	0.66	122.0808m/z	0.11529	1.75e-07	7.5716e-06
16-Hydroxy hexadecanoic acid	OL1	14.57	272.2338n	0.46463	2.82e-07	1.0444e-05
cis-4-hydroxycyclohexylacetic acid	OL2a	5.19	141.0905m/z	0.42641	5.23e-07	1.6937e-05
Alanyltyrosine	OL2a	2.85	253.1172m/z	70.868	1.01e-06	2.894e-05
N-ACETYLPROLINE	OL1	4.68	158.0805m/z	0.18813	1.31e-06	3.2188e-05
L-Serine	OL1	0.8	106.0496m/z	7.8259	1.37e-06	3.2188e-05
Alanyltyrosine	OL1	2.6	253.1171m/z	46.231	1.71e-06	3.6939e-05
Valyl-Valine	OL1	3.01	217.1536m/z	16.201	1.99e-06	3.8455e-05
12,13-DiHOME	OL2a	14.39	279.2305m/z	0.3373	2.08e-06	3.8455e-05
Phenylalanylalanine	OL1	3.82	237.1223m/z	35.092	2.24e-06	3.8603e-05
10-hydroxydecanoic acid	OL2a	10.15	171.1370m/z	0.49206	2.78e-06	4.2858e-05
GLYCEROL-MYRISTATE	OL2a	15.41	302.2443n	0.17126	2.81e-06	4.2858e-05
S-Lactoylglutathione	OL1	2.43	380.1111m/z	0.054876	3.65e-06	4.9733e-05
L-Homoserine	OL2a	0.64	142.0470m/z	4.1359	4.56e-06	5.9078e-05
1-METHYLADENOSINE	OL1	3.77	282.1185m/z	5.9514	5.2e-06	6.4083e-05
Dimethylmalonic acid	OL2a	3.8	150.0766m/z	4.0951	6.18e-06	7.2813e-05
Ectoine	OL1	0.74	143.0810m/z	0.064142	7.1e-06	7.9979e-05
BENZOATE	OL1	7.76	105.0332m/z	0.34898	9.15e-06	9.8786e-05
CYCLIC GMP	OL2a	2.8	378.0798m/z	69.627	1.07e-05	0.00011081
Leucyl-Alanine	OL2a	2.72	203.1385m/z	20.953	1.2e-05	0.00011666
PHOSPHORYLCHOLINE	OL1	0.66	184.0729m/z	3.4058	1.22e-05	0.00011666
N-Acetylthreonine	OL2a	1.33	161.0682n	2.0233	1.67e-05	0.00015414
Glutamine	OL1	0.66	147.0760m/z	3.9045	2.25e-05	0.00020131
Glycyltyrosine	OL2a	2.22	239.1016m/z	52.403	2.39e-05	0.00020285
L-Asparagine	OL2a	0.66	155.0421m/z	4.1391	2.48e-05	0.00020285
Propionyl Glycine	OL2a	1.71	131.0588n	4.4292	2.64e-05	0.00020285
Glutamine	OL2a	0.64	146.0685n	4.1012	2.65e-05	0.00020285
L-Alanine	OL1	0.66	90.0547m/z	4.3528	2.71e-05	0.00020285
GLYCEROL-MYRISTATE	OL1	15.41	285.2409m/z	0.33033	2.77e-05	0.00020285
Threonine	OL1	0.66	119.0580n	3.4123	2.82e-05	0.00020285
L-Homocysteic acid	OL2a	0.8	184.0277m/z	26.416	3.17e-05	0.00022202
L-Glutathione reduced	OL2a	0.98	307.0826n	0.34601	3.58e-05	0.00024386
Alanyl-Leucine	OL1	3.61	203.1384m/z	48.305	3.84e-05	0.00025508
7-Methylguanine	OL2a	1.31	166.0717m/z	3.0529	4.52e-05	0.00028861
Alanylvaline	OL1	1.52	189.1227m/z	80.834	4.57e-05	0.00028861
Leucyl-Alanine	OL2a	2.5	203.1380m/z	23.591	4.78e-05	0.00028874
CIS-4-HYDROXY-D-PROLINE	OL2a	0.66	132.0652m/z	7.0758	4.81e-05	0.00028874
L-Glutamic acid	OL1	0.66	147.0527n	3.8941	5.3e-05	0.00030524
Pterine	OL1	1.9	164.0563m/z	13.333	7.86e-05	0.00043308
Threoninyl-Leucine	OL1	3.48	232.1412n	35.044	9.5e-05	0.0005126
Isoleucyl-Leucine	OL1	5.5	245.1852m/z	478.47	9.89e-05	0.00051576
2'-Deoxycytidine	OL2a	0.87	210.0877m/z	20.649	0.00010294	0.00051576
2-[[(2S)-2-amino-4-methylpentanoyl]amino]acetic acid	OL2a	2.8	189.1228m/z	25.157	0.00010352	0.00051576
2-Hydroxyadipic acid	OL1	2.09	163.0594m/z	6.5243	0.00010355	0.00051576
Inosine	OL1	2.6	268.0801n	29.713	0.00012544	0.00061302
Hexanoylcarnitine	OL1	6.54	260.1849m/z	7.335	0.0001622	0.00077796
Creatine	OL1	0.7	131.0691n	2.7443	0.00017469	0.00081661
Leucyl-Leucine	OL1	6.31	245.1852m/z	81.58	0.00017657	0.00081661
Valyl-Alanine	OL2a	1.13	189.1227m/z	13.118	0.00018426	0.00083727
Chenodeoxycholic acid glycine	OL1	14.18	449.3121n	0.39462	0.00019431	0.00086768
METHYLTHIOADENOSINE	OL1	4.88	297.0886n	3.0784	0.00023626	0.0010198
L-Glutathione reduced	OL1	1.04	307.0826n	2.5516	0.0002419	0.0010271
Gamma-glutamylleucine	OL1	4.85	261.1432m/z	4.3513	0.00024972	0.0010432
5'-DEOXYADENOSINE	OL1	3.53	252.1081m/z	8.5813	0.00027383	0.0011257
12-hydroxy-9-cis-octadecenoic acid	OL1	14.91	281.2461m/z	0.47882	0.00027994	0.0011302
SPERMINE	OL1	0.64	202.2151n	5.1637	0.00028364	0.0011302
GALACTOSAMINE	OL2a	0.74	179.0788n	2.855	0.00031701	0.0012398
Isoleucyl-Leucine	OL1	5.97	245.1851m/z	81.46	0.00032073	0.0012398
PHOSPHORYLCHOLINE	OL2a	0.64	183.0654n	3.7112	0.00037387	0.001424
3-hydroxyisobutyrate	OL2a	1.9	105.0543m/z	4.9624	0.00038243	0.0014355
N-ACETYLGLUTAMATE	OL2a	1.4	190.0703m/z	5.1607	0.00041119	0.0015214
Nicotinamide	OL1	1.2	123.0550m/z	2.4137	0.00043198	0.0015758
N-Acetylglucosamine	OL1	0.74	204.0857m/z	3.8504	0.00046648	0.001678
Tryptophan	OL2a	4.42	237.1226m/z	163.87	0.00049917	0.001771
Gamma-Glutamylcysteine	OL2a	1.05	215.0473m/z	2.4814	0.0005602	0.0019346
Alanylisoleucine	OL1	3.26	203.1381m/z	35.145	0.00058716	0.002001
Histidinyl-Isoleucine	OL1	1.42	269.1595m/z	19.387	0.00059962	0.0020169
Glycylvaline	OL1	1.63	175.1070m/z	16.556	0.00061188	0.0020318
N-ACETYLMETHIONINE	OL1	4.68	191.0610n	14.479	0.00064639	0.0020625
DL-Methionine sulfoxide	OL1	1.07	166.0526m/z	0.47969	0.00064803	0.0020625
N-Acetyl-beta-alanine	OL2a	1.36	132.0652m/z	3.6104	0.00065987	0.0020625
5-AMINOLEVULINATE	OL2a	0.64	131.0578n	8.3849	0.00066096	0.0020625
ADENOSINE	OL1	2.5	267.0959n	3.0082	0.00066907	0.002063
3-METHOXYTYROSINE	OL2a	3.19	212.0907m/z	14.133	0.00083294	0.002538
Valyl-Methionine	OL2a	3.53	249.1256m/z	188.33	0.00085096	0.0025628
Tetradecenoyl-L-carnitine	OL1	12.97	370.2935m/z	0.27379	0.00090634	0.0026982
5-Hydroxyhexanoic acid	OL2a	4.62	133.0853m/z	0.44215	0.00093692	0.0027212
Malate	OL2a	0.78	134.0212n	4.1001	0.00094472	0.0027212
3-hydroxyisobutyrate	OL2a	2.43	105.0543m/z	18.772	0.00094558	0.0027212
LUMICHROME	OL1	8.97	242.0796n	2.3864	0.00097221	0.0027671
Threoninyl-Leucine	OL1	3.75	232.1412n	38.546	0.0010841	0.0030519
CYCLIC AMP	OL1	2.85	330.0586m/z	2.8827	0.0011231	0.0031277
Lysyl-Leucine	OL1	1.56	260.1959m/z	11.488	0.0011999	0.003306
Creatinine	OL1	0.7	136.0476m/z	3.6206	0.0012309	0.0033557
Valyl-Methionine	OL2a	3.9	249.1256m/z	14.667	0.0013163	0.0035513
Thioproline	OL2a	1.13	134.0266m/z	3.3832	0.0013478	0.0035987
SPERMINE	OL1	0.9	102.1148m/z	2.5604	0.0017598	0.004651
S-ADENOSYLMETHIONINE	OL1	0.66	399.1428m/z	7.6541	0.0017875	0.0046765
Alanyl-Threonine	OL2a	0.74	173.0912m/z	3.9282	0.0021073	0.0054579
Iminodiacetic acid	OL1	0.92	134.0442m/z	6.1319	0.0021633	0.0055279
S-ADENOSYLHOMOCYSTEINE	OL1	2.02	384.1211n	5.0718	0.002177	0.0055279
N-ACETYLCYSTEINE	OL2a	2.3	164.0369m/z	2.5187	0.0022178	0.0055768
Glycylproline	OL2a	0.9	155.0809m/z	2.1023	0.0023721	0.0058512
3-(2-HYDROXYPHENYL)PROPANOATE	OL1	7.24	189.0515m/z	0.023654	0.0024165	0.0059046
Arginyl-Phenylalanine	OL1	2.91	322.1863m/z	2.5826	0.0024397	0.0059054
Calcifediol	OL1	15.76	401.3404m/z	22.83	0.0024655	0.0059125
GALACTOSE	OL2a	0.64	219.0257m/z	3.352	0.0025503	0.0060599
Gamma-glutamylglutamate	OL2a	0.78	276.0944n	64.328	0.0026122	0.0061505
CAPRYLATE	OL2a	9.15	127.1114m/z	0.484	0.002678	0.0062486
CYCLIC GMP	OL2a	2.5	378.0793m/z	25.316	0.002804	0.0064843
Kyotorphin	OL1	1	169.5940m/z	24.224	0.0030323	0.0069246
N-ACETYLPUTRESCINE	OL2a	0.78	131.1177m/z	2.728	0.0030479	0.0069246
Palmitoylethanolamide	OL1	15.84	299.2810n	0.48378	0.0033912	0.0076377
Phenylalanylalanine	OL2a	4.19	237.1223m/z	44.089	0.0035905	0.0080168
Methionyl-Glycine	OL2a	1.67	207.0788m/z	63.788	0.0040096	0.008876
SPERMIDINE	OL1	0.52	146.1648m/z	2.3272	0.0043975	0.0096521
Glycine	OL2a	0.68	76.0391m/z	2.4105	0.0045665	0.0098949
Valeryl-L-carnitine	OL2a	5.45	228.1583m/z	0.44842	0.0045845	0.0098949
N-Acetylhistidine	OL2a	0.76	198.0883m/z	4.9882	0.0046948	0.010049
L-Phenylalanine	OL2a	3.26	148.0749m/z	3.4409	0.0048738	0.010347
RIBOFLAVIN	OL1	6.8	376.1367n	10.839	0.0050068	0.010543
alpha-ketoglutarate	OL2a	1.18	129.0180m/z	3.477	0.0051706	0.0108
Thioproline	OL1	0.74	134.0266m/z	2.2012	0.0062111	0.012869
7-Ketochenodeoxycholate	OL2a	13.81	413.2649m/z	2.1139	0.0065906	0.013466
Biotin	OL1	6.15	244.0875n	2.9108	0.0066031	0.013466
5-HYDROXYTRYPTOPHAN	OL2a	2.27	220.0840n	6.2894	0.0066719	0.0135
Glycyl-Glutamate	OL2a	0.7	205.0809m/z	5.4139	0.0067804	0.013613
SPERMIDINE	OL2a	0.48	73.5860m/z	3.4574	0.0069058	0.013759
Arginine	OL1	0.64	175.1183m/z	3.0621	0.0077243	0.015156
Valyl-Glutamate	OL1	1.11	247.1277m/z	28.797	0.0082731	0.015991
Hydroxybutyrylcarnitine	OL1	1.54	248.1484m/z	7.2222	0.010862	0.020593
Taurine	OL2a	0.7	126.0214m/z	8.4829	0.010893	0.020593
Glycyl-Isoleucine	OL1	3.63	189.1227m/z	28.201	0.011388	0.021372
Uridine	OL2a	1.6	244.0684n	13.239	0.012091	0.022368
2-Methylbutyrylglycine	OL1	4.8	159.0891n	0.42591	0.012193	0.022397
3-AMINO-5-HYDROXYBENZOATE	OL2a	1.45	186.0754m/z	4.0751	0.012449	0.022707
4-acetamidobutanoic acid	OL1	2.38	145.0735n	2.7497	0.013822	0.024801
Valyl-Glycine	OL2a	1.18	175.1070m/z	13.995	0.013885	0.024801
Butenylcarnitine	OL2a	2.75	262.1643m/z	7.3622	0.014531	0.025778
L-Proline	OL2a	0.72	115.0630n	2.035	0.015963	0.028098
2-Methylbutyroylcarnitine	OL1	4.85	246.1692m/z	8.3394	0.016056	0.028098
Glycyltyrosine	OL1	2.57	239.1015m/z	74.45	0.016264	0.02827
Oleoylcarnitine	OL1	14.37	426.3563m/z	0.39984	0.016883	0.029151
Isobutyryl-L-carnitine	OL1	3.65	231.1461n	2.6614	0.017156	0.029426
TRIGONELLINE	OL1	0.74	138.0544m/z	4.7067	0.018572	0.031646
7-Dehydrocholesterol	OL1	17.03	385.3450m/z	2.1611	0.019247	0.032582
3-Hydroxyhexadecanoylcarnitine	OL2a	13.71	398.3247m/z	0.39268	0.020317	0.03417
Uric acid	OL1	1.13	169.0350m/z	4.8363	0.020458	0.034185
Glycochenodeoxycholic acid	OL1	13.99	449.3125n	0.47767	0.021176	0.034915
Cytosine	OL1	0.92	112.0502m/z	3.7961	0.0213	0.034915
alpha-ketoglutarate	OL2a	0.98	147.0284m/z	2.5761	0.022254	0.03625
Decanoyl-L-carnitine	OL1	11.09	316.2468m/z	0.3992	0.0233	0.037716
SPERMINE	OL1	0.48	102.1149m/z	3.1279	0.023856	0.03814
Taurocholic acid	OL1	13.66	538.2790m/z	0.44767	0.025363	0.0403
N-Carboxyethyl-gamma-	OL1	1.13	176.0910m/z	3.4878	0.02669	0.042151
Hydroxybutyrylcarnitine	OL1	1.26	248.1485m/z	5.6444	0.027957	0.043619
4-Pyridoxolactone	OL2a	2.3	166.0492m/z	2.0806	0.03202	0.049363
L-Phenylalanine	OL1	3.23	165.0785n	2.5728	0.03925	0.060152
PANTOTHENATE	OL1	4.02	219.1100n	3.3868	0.044705	0.06811
Valyl-Aspartate	OL2a	1.24	233.1122m/z	2.207	0.04868	0.073303
N2-Acetylornithine	OL2a	0.76	175.1069m/z	3.6031	0.059344	0.088845
Butenylcarnitine	OL2a	2.8	252.1205m/z	30.767	0.065511	0.095645
Alanyl-Proline	OL2a	1.18	169.0963m/z	11.302	0.065733	0.095645
1-METHYLADENOSINE	OL2a	3.48	282.1184m/z	57.579	0.070165	0.10108
Palmitoylethanolamide	OL2a	16.16	300.2882m/z	4.3623	0.072625	0.10319
SPHINGANINE	OL1	13.91	302.3041m/z	2.4744	0.072995	0.10319
Propionylcarnitine	OL1	2.09	218.1383m/z	2.9465	0.073311	0.10319
Betaine	OL2a	0.64	140.0678m/z	2.5969	0.074718	0.10461
Cytidine	OL2a	0.92	243.0846n	17.928	0.075877	0.10566
glutamyl-valine	OL2a	0.74	229.1171m/z	0.30522	0.080828	0.11195
FC and p-values were calculated by MetaboAnalyst 5.0
An "m/z" following the mass denotes an ion mass whereas an "n" denotes a neutral mass
False Discovery Rate (FDR) adjustments for p-values were calculated using the Benjamini-Hochberg method
