# Supplementary material for: Exploratory Metabolomics Underscores the Folate Enzyme ALDH1L1 as a Regulator of Glycine and Methylation Reactions
Source: Molecules. 2022 Dec 1;27(23):8394. doi: 10.3390/molecules27238394 (PMC9740053; doi:10.3390/molecules27238394)
Supplement: Supplementary file 1 [file molecules-27-08394-s001.zip › Rushing_Supplementary File S4.xlsx]

## Sheet: Pathway summary
Pathway analysis of WT vs all KO clones
Increased
Pathway Name	Pathway p-value	FDR
Taurine and hypotaurine metabolism	0.0104	0.817
Nicotinate and nicotinamide metabolism	0.0194	0.817
Decreased
Pathway Name	Pathway p-value	FDR
Arginine and proline metabolism	3.2e-07	2.69e-05
Aminoacyl-tRNA biosynthesis	2.64e-05	0.00111
Alanine, aspartate and glutamate metabolism	6.98e-05	0.00196
Glycine, serine and threonine metabolism	0.000185	0.00389
Butanoate metabolism	0.000531	0.00892
Glutathione metabolism	0.00074	0.0104
Arginine biosynthesis	0.00561	0.0674
Glyoxylate and dicarboxylate metabolism	0.00997	0.0934
D-Glutamine and D-glutamate metabolism	0.0102	0.0934
Cysteine and methionine metabolism	0.0111	0.0934
Citrate cycle (TCA cycle)	0.0157	0.12
Taurine and hypotaurine metabolism	0.0184	0.129
Purine metabolism	0.0294	0.19
Porphyrin and chlorophyll metabolism	0.0462	0.277
False Discovery Rate (FDR) adjustments for p-values were calculated using the Benjamini-Hochberg method
