# Supplementary material for: Exploratory Metabolomics Underscores the Folate Enzyme ALDH1L1 as a Regulator of Glycine and Methylation Reactions
Source: Molecules. 2022 Dec 1;27(23):8394. doi: 10.3390/molecules27238394 (PMC9740053; doi:10.3390/molecules27238394)
Supplement: Supplementary file 1 [file molecules-27-08394-s001.zip › Supplementary Table S2.xlsx]

## Sheet: Sheet1
					WT vs 506					WT vs 572					WT vs L1-CR
Metabolite	Ontology Level	Retention Time (min)	Mass		P value	FDR-corrected p-value	Bonferroni-corrected p-value	Fold change (506/WT)		P value	FDR-corrected p-value	Bonferroni-corrected p-value	Fold change (572/WT)		P value	FDR-corrected p-value	Bonferroni-corrected p-value	Fold change (L1-CR/WT)
Spermine	OL1	0.48	102.1149m/z		0.000209	0.000488	0.054131	0.144471		0.102344	0.19208	1	0.627632		0.000728	0.003017	0.188552	0.276396
Spermidine	OL1	0.52	146.1648m/z		3e-06	1.7e-05	0.000777	0.208409		0.010186	0.038796	1	0.579516		2.3e-05	0.000252	0.005957	0.390499
Arginine	OL1	0.64	175.1183m/z		0.00308	0.005154	0.79772	0.257252		0.055569	0.118544	1	0.576874		0.995409	0.998916	1	0.998569
Spermine	OL1	0.64	202.2151n		0.00015	0.000364	0.03885	0.0875696		0.003365	0.016759	0.871535	0.380376		0.024336	0.049831	1	0.523988
Glycerophosphocholine	OL1	0.64	257.1018n		0.011012	0.015216	1	0.571958		0.617663	0.692531	1	1.09239		0.196923	0.287041	1	0.752225
Threonine	OL1	0.66	119.0580n		1.6e-05	6e-05	0.004144	0.133889		0.000762	0.006545	0.197358	0.424173		0.002347	0.007477	0.607873	0.489521
L-Glutamic Acid	OL1	0.66	147.0527n		1e-06	7e-06	0.000259	0.153897		0.003278	0.016759	0.849002	0.554512		0.013439	0.030957	1	0.644058
Glutamine	OL1	0.66	147.0760m/z		2.4e-05	8.1e-05	0.006216	0.231015		0.706833	0.769201	1	0.936741		0.400602	0.503474	1	0.867259
L-Cartinine	OL1	0.66	162.1120m/z		<0.000001	<0.000001	0.000259	0.200276		0.000809	0.006545	0.209531	0.428904		<0.000001	1e-05	0.000259	0.2418
Phosphorylcholine	OL1	0.66	184.0729m/z		<0.000001	2e-06	0.000259	0.275384		0.779864	0.831499	1	0.962076		0.496391	0.598453	1	0.913732
Glycerophosphocholine	OL1	0.66	258.1092m/z		0.187393	0.216937	1	0.793879		0.27464	0.392993	1	1.27541		0.001411	0.005127	0.365449	0.606329
S-Adenosylmethionine	OL1	0.66	399.1428m/z		0.000103	0.000261	0.026677	0.0786387		0.021818	0.064215	1	0.493543		0.230365	0.326561	1	0.710268
L-Alanine	OL1	0.66	90.0547m/z		<0.000001	<0.000001	0.000259	0.0700555		2e-06	0.000209	0.000518	0.345606		<0.000001	1e-05	0.000259	0.264269
Creatine	OL1	0.7	131.0691n		<0.000001	<0.000001	0.000259	0.191228		0.001928	0.012803	0.499352	0.579549		1.9e-05	0.000222	0.004921	0.470034
Creatinine	OL1	0.7	136.0476m/z		8e-06	3.8e-05	0.002072	0.158887		0.115506	0.20775	1	0.729125		0.000263	0.001356	0.068117	0.421413
Deoxycarnitine	OL1	0.72	146.1171m/z		1.9e-05	6.6e-05	0.004921	0.5104		0.005813	0.025094	1	0.587024		5e-06	7.5e-05	0.001295	0.378993
Thioproline	OL1	0.74	134.0266m/z		0.002559	0.004443	0.662781	0.352876		0.031402	0.080995	1	0.6691		0.417393	0.517728	1	0.88444
Trigonelline	OL1	0.74	138.0544m/z		<0.000001	<0.000001	0.000259	0.0522245		<0.000001	1.9e-05	0.000259	0.110706		8.1e-05	0.000632	0.020979	0.380844
Ectoine	OL1	0.74	143.0810m/z		0.001588	0.002979	0.411292	106.259		0.050205	0.112097	1	13.2085		0.176816	0.262175	1	0.394308
N,N-Dimethyl-Arginine	OL1	0.74	203.1493m/z		0.00029	0.000654	0.07511	0.416721		0.183825	0.297567	1	0.748223		0.001909	0.006556	0.494431	0.498643
N-Acetylglucosamine	OL1	0.74	204.0857m/z		<0.000001	3e-06	0.000259	0.0848843		5e-06	0.000275	0.001295	0.251267		0.000125	0.000781	0.032375	0.402379
Raffinose	OL1	0.74	504.1676n		0.835053	0.848256	1	0.837179		0.141287	0.245592	1	0.26164		0.977309	0.984944	1	0.981595
Maltotetraose	OL1	0.76	689.2097m/z		0.769941	0.788346	1	1.36337		0.130645	0.231761	1	0.193391		0.744328	0.806877	1	1.30466
L-Serine	OL1	0.8	106.0496m/z		<0.000001	<0.000001	0.000259	0.072358		0.000346	0.003899	0.089614	0.562857		0.000253	0.001334	0.065527	0.569831
Spermine	OL1	0.9	102.1148m/z		<0.000001	2e-06	0.000259	0.201981		0.005673	0.024904	1	0.523081		9.4e-05	0.000714	0.024346	0.511408
N-Methyl-A-Aminoisobutyric acid	OL1	0.9	117.0787n		0.728533	0.754972	1	1.02553		0.515679	0.624116	1	0.916208		0.000349	0.001606	0.090391	0.656447
Cytosine	OL1	0.92	112.0502m/z		<0.000001	2e-06	0.000259	0.119649		0.013699	0.046077	1	0.384504		0.000213	0.001222	0.055167	0.52389
Iminodiacetic Acid	OL1	0.92	134.0442m/z		<0.000001	4e-06	0.000259	0.064561		1.5e-05	0.000331	0.003885	0.23197		0.002222	0.007168	0.575498	0.559867
4-Guanidinobutyric Acid	OL1	0.92	146.0920m/z		1e-05	4.4e-05	0.00259	0.364497		0.000552	0.005503	0.142968	0.404159		0.000737	0.003017	0.190883	0.557616
Mannose	OL1	0.96	145.0490m/z		0.00041	0.000871	0.10619	0.407586		0.240526	0.360094	1	0.724003		0.024215	0.049831	1	0.568488
Kyotorphin	OL1	1	169.5940m/z		0.010725	0.0149	1	0		0.070296	0.143361	1	0.326309		0.737861	0.803242	1	0.879069
L-Glutathione Reduced	OL1	1.04	307.0826n		<0.000001	<0.000001	0.000259	0.218403		0.003589	0.017539	0.929551	0.59101		5.8e-05	0.000479	0.015022	0.523514
Dl-Methionine Sulfoxide	OL1	1.07	166.0526m/z		0.006007	0.009028	1	1.70666		0.788777	0.837267	1	1.06761		0.002668	0.008394	0.691012	0.56974
Nicotinic Acid	OL1	1.11	124.0390m/z		0.000689	0.001395	0.178451	43.9624		0.000787	0.006545	0.203833	68.698		0.011937	0.028256	1	46.2051
Valyl-Glutamate	OL1	1.11	247.1277m/z		0.003331	0.005453	0.862729	0.0200449		0.044941	0.103926	1	0.357739		0.55889	0.655425	1	0.79667
Uric Acid	OL1	1.13	169.0350m/z		<0.000001	1e-06	0.000259	0.102853		0.196615	0.314341	1	0.769328		<0.000001	2.1e-05	0.000259	0.225602
N-Carboxyethyl-Gamma-	OL1	1.13	176.0910m/z		0.005244	0.008217	1	0.240019		0.636797	0.704831	1	0.815629		0.649644	0.728731	1	0.858761
Nicotinamide	OL1	1.2	123.0550m/z		<0.000001	<0.000001	0.000259	0.248269		0.010363	0.038898	1	0.644004		0.000275	0.001365	0.071225	0.554485
Oxoproline	OL1	1.24	129.0424n		<0.000001	<0.000001	0.000259	0.357479		0.019817	0.061101	1	0.717621		0.000114	0.000757	0.029526	0.629911
Hydroxybutyrylcarnitine	OL1	1.26	248.1485m/z		<0.000001	2e-06	0.000259	0.0710671		0.048789	0.109881	1	0.634313		<0.000001	2.1e-05	0.000259	0.167942
Acetoacetate	OL1	1.38	103.0386m/z		0.000371	0.000816	0.096089	0.486418		0.038671	0.091888	1	0.590518		0.079397	0.131311	1	0.670069
Histidinyl-Isoleucine	OL1	1.42	269.1595m/z		0.023769	0.031488	1	0.113181		0.108484	0.200696	1	2.11381		0.076037	0.126564	1	2.34144
Succinic Acid	OL1	1.45	118.0264n		3.1e-05	9.9e-05	0.008029	0.317487		0.000638	0.006123	0.165242	0.363665		0.000113	0.000757	0.029267	0.378435
Xanthine	OL1	1.45	153.0403m/z		0.006609	0.009818	1	4.08416		0.027985	0.075492	1	7.73536		0.033181	0.062486	1	0.365985
Alanylvaline	OL1	1.52	189.1227m/z		0.0004	0.000858	0.1036	0.0113018		0.254437	0.374839	1	0.735491		0.438799	0.541676	1	1.21307
Hydroxybutyrylcarnitine	OL1	1.54	248.1484m/z		<0.000001	<0.000001	0.000259	0.0410199		0.000955	0.007497	0.247345	0.44093		<0.000001	1.3e-05	0.000259	0.151562
Lysyl-Leucine	OL1	1.56	260.1959m/z		0.000879	0.001699	0.227661	0.239707		0.027675	0.075492	1	2.76082		0.056066	0.096434	1	2.74673
Glycylvaline	OL1	1.63	175.1070m/z		0.002791	0.004814	0.722869	0.0622962		0.321118	0.447147	1	0.753968		0.401999	0.503474	1	1.3342
Oxidized Glutathione	OL1	1.63	612.1502n		0.322248	0.353922	1	0.853854		0.074934	0.149292	1	0.803849		0.073999	0.124782	1	0.616872
L-Isoleucine	OL1	1.85	131.0940n		0.031884	0.041595	1	0.637604		0.130211	0.231761	1	1.5668		0.056686	0.096854	1	0.705298
Dl-Leucine	OL1	1.85	132.1015m/z		8.1e-05	0.000213	0.020979	0.455621		0.778159	0.831499	1	0.955867		0.000338	0.001606	0.087542	0.60485
Pterine	OL1	1.9	164.0563m/z		1.4e-05	5.4e-05	0.003626	0.0347877		0.004067	0.019506	1	0.42992		0.006549	0.017974	1	0.497762
Decanoyl-L-Carnitine	OL1	11.09	316.2468m/z		0.007481	0.010802	1	6.93076		0.006518	0.027229	1	5.15942		0.045494	0.079847	1	0.304895
Dodecanoylcarnitine	OL1	12.44	344.2779m/z		5e-05	0.000144	0.01295	30.8982		0.040784	0.096028	1	3.6976		0.816565	0.859888	1	0.847305
Tetradecenoyl-L-Carnitine	OL1	12.97	370.2935m/z		0.000649	0.001324	0.168091	3.83768		0.148026	0.25058	1	2.06876		0.000127	0.000781	0.032893	0.0225805
Glycylcholic Acid	OL1	13.23	465.3074n		0.003089	0.005154	0.800051	2.84994		0.083229	0.163306	1	2.23586		0.59233	0.687936	1	1.22032
Tetradecanoylcarnitine	OL1	13.42	372.3092m/z		0.007122	0.010341	1	3.10732		0.011042	0.039719	1	3.64882		0.798949	0.847595	1	0.922656
Taurocholic Acid	OL1	13.66	538.2790m/z		0.006737	0.00995	1	8.98623		0.035725	0.086474	1	5.38173		0.236324	0.329577	1	2.66395
12,13-Dihome	OL1	13.73	337.2336m/z		0.035244	0.045746	1	1.2574		0.239291	0.360094	1	0.820499		0.00466	0.013663	1	0.655029
Sphinganine	OL1	13.91	302.3041m/z		0.002144	0.003826	0.555296	0.461956		0.028273	0.075492	1	0.675063		0.206046	0.295333	1	1.61107
Glycochenodeoxycholic Acid	OL1	13.99	449.3125n		0.020142	0.026961	1	2.11475		0.254717	0.374839	1	1.53554		0.016093	0.036103	1	0.48473
Gamma-Muricholic Acid	OL1	14.02	408.2859n		0.754119	0.775273	1	1.06993		0.675113	0.744061	1	1.11384		0.199488	0.287531	1	0.730633
Nutriacholic Acid	OL1	14.05	355.2616m/z		0.333793	0.365041	1	1.25168		0.537315	0.632566	1	1.18545		0.270829	0.365566	1	0.754437
Hexadecanoylcarnitine	OL1	14.18	400.3406m/z		0.465083	0.498027	1	1.20225		0.110778	0.203486	1	1.72022		0.001575	0.005642	0.407925	0.408916
Chenodeoxycholic Acid Glycine	OL1	14.18	449.3121n		0.002816	0.004825	0.729344	1.93551		0.929241	0.943817	1	0.975447		0.007683	0.020435	1	0.552132
Oleoylcarnitine	OL1	14.37	426.3563m/z		0.015447	0.020894	1	2.82374		0.113127	0.206244	1	1.99246		4.5e-05	0.000412	0.011655	0.265591
16-Hydroxy Hexadecanoic Acid	OL1	14.57	272.2338n		0.001692	0.003075	0.438228	1.38584		0.017989	0.056134	1	0.615114		0.028671	0.056721	1	0.672686
Octadecanoylcarnitine	OL1	14.76	428.3722m/z		0.129831	0.155194	1	1.71139		0.020898	0.062938	1	3.01974		0.0352	0.064868	1	0.555906
12-Hydroxy-9-Cis-Octadecenoic Acid	OL1	14.91	281.2461m/z		0.036099	0.046387	1	1.60801		0.396918	0.519201	1	0.857348		0.038678	0.070773	1	0.682517
Deoxycholic Acid	OL1	14.91	392.2914n		3.4e-05	0.000106	0.008806	0.273725		0.000777	0.006545	0.201243	0.445506		0.002111	0.006896	0.546749	0.516504
12-Hydroxy-9-Cis-Octadecenoic Acid	OL1	15.25	321.2389m/z		0.162465	0.19153	1	1.22443		0.623209	0.694232	1	0.897821		0.031057	0.059648	1	0.68113
12-Hydroxystearic Acid	OL1	15.35	300.2650n		0.062629	0.077013	1	1.19955		0.026084	0.07424	1	0.658962		0.005866	0.01663	1	0.604403
Glycerol-Myristate	OL1	15.41	285.2409m/z		0.014515	0.019843	1	1.97389		0.001244	0.009208	0.322196	0.511501		0.232136	0.327274	1	0.792615
3-Hydroxyhexadecanoic Acid	OL1	15.48	237.2200m/z		0.008712	0.012235	1	0.567928		0.015861	0.052082	1	0.543547		0.287744	0.379882	1	0.792447
Calcifediol	OL1	15.73	383.3294m/z		0.575445	0.611113	1	0.835934		0.476541	0.587734	1	1.33317		0.494821	0.598453	1	0.83543
Calcifediol	OL1	15.76	401.3404m/z		0.000154	0.000369	0.039886	0		0.00673	0.027668	1	0.315014		0.045909	0.08003	1	0.532703
Palmitoylethanolamide	OL1	15.84	299.2810n		0.002254	0.003968	0.583786	4.62764		0.004823	0.021916	1	2.58293		0.130002	0.201078	1	1.89466
Docosahexaenoate	OL1	16.21	328.2390n		0.373694	0.406946	1	1.1933		0.051344	0.113478	1	2.56368		0.003501	0.010628	0.906759	0.349125
Arachidonic Acid	OL1	16.23	327.2285m/z		0.185661	0.215905	1	1.31298		0.097718	0.186096	1	2.10824		0.009916	0.024599	1	0.390152
7Z,10Z,13Z,16Z,19Z-Docosapentaenoic Acid	OL1	16.38	330.2544n		0.97329	0.97329	1	0.992573		0.302594	0.423632	1	1.535		0.009317	0.023419	1	0.4111
Stearoylethanolamide	OL1	16.43	327.3121n		0.006911	0.010114	1	4.60763		0.010778	0.039405	1	3.01544		0.150529	0.228451	1	1.97962
25-Hydroxycholesterol	OL1	16.52	385.3447m/z		0.007964	0.011308	1	4.50994		0.028112	0.075492	1	4.86391		0.856737	0.88063	1	1.11927
7Î±-Hydroxy-4-Cholesten-3-One	OL1	16.98	383.3293m/z		0.052391	0.065264	1	1.99106		0.007988	0.032325	1	2.47988		0.262712	0.358622	1	1.47533
7-Ketocholesterol	OL1	16.98	400.3328n		0.754156	0.775273	1	1.07785		0.015886	0.052082	1	2.31075		0.535754	0.63698	1	1.20595
7-Dehydrocholesterol	OL1	17.03	385.3450m/z		0.043294	0.054542	1	0.593303		0.139043	0.243325	1	1.35965		0.594612	0.687936	1	1.20469
Cholesterol 5Î±,6Î±-Epoxide	OL1	17.29	402.3482n		0.078525	0.095275	1	1.8194		0.159133	0.266395	1	1.59531		0.835413	0.869099	1	0.949321
S-Adenosylhomocysteine	OL1	2.02	384.1211n		4e-05	0.000119	0.01036	0.122942		0.422237	0.539525	1	0.841347		0.001139	0.004323	0.295001	0.405722
3-Hydroxy-3-Methylglutaric Acid	OL1	2.09	145.0490m/z		0.228507	0.259851	1	0.784251		0.192281	0.309322	1	0.703045		0.084171	0.138319	1	0.676949
2-Hydroxyadipic Acid	OL1	2.09	163.0594m/z		0.000378	0.000824	0.097902	0.0745469		0.011655	0.040249	1	0.402054		0.043608	0.078678	1	0.570507
Propionylcarnitine	OL1	2.09	218.1383m/z		<0.000001	4e-06	0.000259	0.16212		0.233817	0.354144	1	0.768883		<0.000001	2.1e-05	0.000259	0.186484
4-Acetamidobutanoic Acid	OL1	2.38	145.0735n		2e-05	7.2e-05	0.00518	0.236452		0.482832	0.589999	1	0.857632		0.000481	0.002105	0.124579	0.442692
S-Lactoylglutathione	OL1	2.43	380.1111m/z		0.002032	0.003652	0.526288	18.6005		0.948821	0.956205	1	0.982426		0.860452	0.880939	1	1.05901
Adenosine	OL1	2.5	267.0959n		2.7e-05	8.7e-05	0.006993	0.14303		0.002878	0.016759	0.745402	0.429155		0.001356	0.005069	0.351204	0.431385
Glycyltyrosine	OL1	2.57	239.1015m/z		0.001248	0.002376	0.323232	0.0114365		0.054246	0.117081	1	0.472171		0.54948	0.647332	1	1.29598
Alanyltyrosine	OL1	2.6	253.1171m/z		4e-06	1.9e-05	0.001036	0.0136892		0.593333	0.678306	1	1.08588		0.086855	0.141827	1	1.44574
Inosine	OL1	2.6	268.0801n		1.4e-05	5.4e-05	0.003626	0.0171152		0.046117	0.105702	1	0.584979		0.001709	0.00596	0.442631	0.432048
Guanosine	OL1	2.6	283.0908n		1.4e-05	5.5e-05	0.003626	0.0416863		0.807055	0.853173	1	1.30371		0.001945	0.006556	0.503755	0.39803
4-Acetamidobutanoic Acid	OL1	2.62	145.0733n		0.153678	0.182006	1	0.874173		0.113872	0.206244	1	0.763134		0.092393	0.148984	1	0.756726
Glutarate	OL1	2.7	132.0419n		6.9e-05	0.000184	0.017871	3.42898		0.901567	0.931106	1	0.977714		0.459954	0.565086	1	0.890675
Cyclic Amp	OL1	2.85	330.0586m/z		0.000383	0.000827	0.099197	0.235902		0.033908	0.08285	1	0.576094		0.272563	0.365566	1	0.783693
S-Lactoylglutathione	OL1	2.88	380.1110m/z		0.388402	0.421178	1	1.66588		0.94519	0.956205	1	0.968897		0.185042	0.272805	1	1.48822
Arginyl-Phenylalanine	OL1	2.91	322.1863m/z		0.240903	0.272741	1	0.487572		0.372749	0.502823	1	1.39894		0.801602	0.847595	1	1.11959
Î²-Nicotinamide Adenine Dinucleotide	OL1	2.96	665.1223n		0.802882	0.818812	1	0.921813		0.134542	0.237051	1	0.576534		0.71567	0.785714	1	0.881555
Valyl-Valine	OL1	3.01	217.1536m/z		0.000816	0.001601	0.211344	0.0395039		0.052138	0.113478	1	0.532194		0.259961	0.356755	1	0.74781
L-Phenylalanine	OL1	3.23	165.0785n		4.5e-05	0.000132	0.011655	0.348377		0.520023	0.626446	1	1.1973		0.031211	0.059648	1	0.595338
Alanylisoleucine	OL1	3.26	203.1381m/z		0.000761	0.001522	0.197099	0.0448909		0.88995	0.92569	1	1.03593		0.034345	0.063747	1	2.12046
Adipoyl-L-Carnitine	OL1	3.41	290.1584m/z		0.01243	0.017083	1	1.55625		0.006027	0.02559	1	10.1831		0.000154	0.000925	0.039886	0.36377
P-Aminobenzoic Acid	OL1	3.46	137.0475n		0.623584	0.656808	1	0.831912		0.394729	0.518959	1	0.875227		0.959452	0.970739	1	1.00497
Threoninyl-Leucine	OL1	3.48	232.1412n		0.00015	0.000364	0.03885	0.0557271		0.208128	0.320863	1	1.34416		0.003055	0.009491	0.791245	2.56163
5'-Deoxyadenosine	OL1	3.53	252.1081m/z		7e-06	3.4e-05	0.001813	0.0170819		2.3e-05	0.000418	0.005957	0.107751		3.8e-05	0.000374	0.009842	0.185567
Alanyl-Leucine	OL1	3.61	203.1384m/z		0.000318	0.000705	0.082362	0.0336406		0.366749	0.499937	1	1.22909		0.020569	0.043857	1	2.02147
Glycyl-Isoleucine	OL1	3.63	189.1227m/z		0.000764	0.001522	0.197876	0.0497614		0.394642	0.518959	1	0.778633		0.140771	0.214904	1	2.02804
Isobutyryl-L-Carnitine	OL1	3.65	231.1461n		2e-06	1e-05	0.000518	0.165459		0.021386	0.063667	1	0.583887		1.2e-05	0.000145	0.003108	0.29681
Dimethylmalonic Acid	OL1	3.75	132.0420n		0.180667	0.211052	1	1.16726		0.780132	0.831499	1	1.04699		0.217169	0.309555	1	0.829462
Threoninyl-Leucine	OL1	3.75	232.1412n		0.031463	0.041255	1	0.102776		0.02418	0.069583	1	3.51598		0.029375	0.056983	1	4.40529
Valyl-Tyrosine	OL1	3.77	281.1485m/z		0.00165	0.003029	0.42735	0.0318515		0.817487	0.860687	1	1.05556		0.659418	0.736493	1	1.12672
1-Methyladenosine	OL1	3.77	282.1185m/z		4e-06	1.9e-05	0.001036	0.0935571		0.003326	0.016759	0.861434	0.5405		0.005943	0.016666	1	0.573029
Phenylalanylalanine	OL1	3.82	237.1223m/z		0.005663	0.008704	1	0.0406233		0.258051	0.375479	1	1.40182		0.239743	0.332546	1	1.44939
Pantothenate	OL1	4.02	219.1100n		3e-06	1.6e-05	0.000777	0.180675		0.904321	0.931106	1	0.974457		6e-06	7.5e-05	0.001554	0.249352
N-Acetylproline	OL1	4.68	158.0805m/z		6.5e-05	0.000178	0.016835	8.86741		0.036651	0.087894	1	2.81098		0.07528	0.126119	1	0.526479
N-Acetylmethionine	OL1	4.68	191.0610n		0.007782	0.011111	1	0.0786208		0.997162	0.997162	1	1.00141		0.498828	0.598593	1	1.27584
2-Methylbutyrylglycine	OL1	4.8	159.0891n		0.050274	0.063026	1	1.91614		0.063666	0.132979	1	0.474392		0.696175	0.770872	1	1.15781
2-Methylbutyroylcarnitine	OL1	4.85	246.1692m/z		<0.000001	<0.000001	0.000259	0.0637681		0.38952	0.517362	1	0.817408		<0.000001	1.3e-05	0.000259	0.246176
Gamma-Glutamylleucine	OL1	4.85	261.1432m/z		0.036847	0.047113	1	0.272932		0.508957	0.618873	1	1.26439		0.756169	0.816282	1	1.11058
Methylthioadenosine	OL1	4.88	297.0886n		<0.000001	3e-06	0.000259	0.157499		0.001612	0.010987	0.417508	0.525302		0.000107	0.000744	0.027713	0.444391
4-Hydroxybenzaldehyde	OL1	5.27	105.0333m/z		0.005446	0.008431	1	0.497842		0.256513	0.375349	1	1.69736		0.000173	0.001013	0.044807	0.271463
4-Hydroxybenzaldehyde	OL1	5.5	105.0333m/z		0.093805	0.113182	1	2.8553		0.447296	0.562378	1	0.816796		0.318951	0.417712	1	2.23307
Isoleucyl-Leucine	OL1	5.5	245.1852m/z		0.004332	0.006873	1	0.0020824		0.599738	0.678306	1	0.818799		0.334545	0.431564	1	1.33752
Phenylacetylglycine	OL1	5.87	193.0734n		0.294841	0.325211	1	0.767282		0.09947	0.188049	1	2.37021		0.133593	0.20516	1	0.656352
Isoleucyl-Leucine	OL1	5.97	245.1851m/z		6.5e-05	0.000178	0.016835	0.0291309		0.009548	0.036911	1	1.80599		0.021077	0.044574	1	2.99109
Vitamin B12	OL1	6.05	1354.5668n		0.022193	0.029552	1	4.85105		0.031597	0.080995	1	5.26474		0.09149	0.148455	1	2.55237
Biotin	OL1	6.15	244.0875n		8.7e-05	0.000226	0.022533	0.323325		0.259872	0.376016	1	1.27017		0.005439	0.015592	1	0.612105
Leucyl-Leucine	OL1	6.31	245.1852m/z		0.002401	0.004197	0.621859	0.0347543		0.002837	0.016759	0.734783	2.48183		0.033758	0.063112	1	3.21457
Hexanoylcarnitine	OL1	6.54	260.1849m/z		3.7e-05	0.000112	0.009583	0.10844		0.561529	0.655118	1	0.862704		0.119285	0.187656	1	0.72815
Riboflavin	OL1	6.8	376.1367n		2.6e-05	8.6e-05	0.006734	0.0660736		0.769228	0.830126	1	0.903031		0.012246	0.028723	1	0.563102
2-Octenedioic Acid	OL1	7.16	172.0731n		0.00046	0.00096	0.11914	1.79481		0.023865	0.069451	1	0.615829		0.000275	0.001365	0.071225	0.508164
3-(2-Hydroxyphenyl)Propanoate	OL1	7.24	189.0515m/z		0.052567	0.065264	1	53.321		0.90879	0.931106	1	0.871771		0.959365	0.970739	1	0.928659
Benzoate	OL1	7.76	105.0332m/z		0.000183	0.000435	0.047397	2.40749		0.575953	0.668932	1	0.853026		0.478446	0.585019	1	0.827666
Lumichrome	OL1	8.97	242.0796n		3.6e-05	0.00011	0.009324	0.262612		0.061356	0.129197	1	0.712269		0.006109	0.016948	1	0.541149
1,3-Diaminopropane	OL2a	0.46	75.0915m/z		0.127757	0.153428	1	0.0775542		0.362116	0.496233	1	0.455108		0.905817	0.923718	1	1.15248
Spermidine	OL2a	0.48	73.5860m/z		2.2e-05	7.4e-05	0.005698	0.126334		0.02882	0.076168	1	0.568328		0.000105	0.000744	0.027195	0.305181
5-Aminolevulinate	OL2a	0.64	131.0578n		<0.000001	<0.000001	0.000259	0.0365437		0.000107	0.001631	0.027713	0.320661		<0.000001	2.1e-05	0.000259	0.292144
Betaine	OL2a	0.64	140.0678m/z		0.004316	0.006873	1	0.189149		0.26142	0.376154	1	0.681038		0.011069	0.026443	1	0.301401
L-Homoserine	OL2a	0.64	142.0470m/z		<0.000001	<0.000001	0.000259	0.110855		5.8e-05	0.000944	0.015022	0.497031		2e-06	3.7e-05	0.000518	0.419993
Glutamine	OL2a	0.64	146.0685n		6e-06	2.8e-05	0.001554	0.217953		0.400471	0.521216	1	0.872384		0.58408	0.681867	1	0.915364
Galactose	OL2a	0.64	180.0629n		0.000843	0.001641	0.218337	0.365053		3.7e-05	0.000643	0.009583	0.454194		0.007424	0.019953	1	0.600443
Phosphorylcholine	OL2a	0.64	183.0654n		1.3e-05	5.4e-05	0.003367	0.252896		0.342896	0.473775	1	0.826165		0.791294	0.843611	1	1.05092
Galactose	OL2a	0.64	219.0257m/z		1e-06	7e-06	0.000259	0.137624		1e-05	0.00032	0.00259	0.364915		0.004473	0.013265	1	0.557712
Sarcosine	OL2a	0.66	122.0808m/z		2.9e-05	9.2e-05	0.007511	2537.86		0.005285	0.023601	1	579.118		0.032185	0.061057	1	6.08256
Cis-4-Hydroxy-D-Proline	OL2a	0.66	132.0652m/z		5.5e-05	0.000153	0.014245	0.0372842		0.00055	0.005503	0.14245	0.242032		0.000618	0.002659	0.160062	0.285587
L-Asparagine	OL2a	0.66	155.0421m/z		<0.000001	<0.000001	0.000259	0.0839066		<0.000001	1.9e-05	0.000259	0.344139		<0.000001	2.1e-05	0.000259	0.350566
Hypotaurine	OL2a	0.66	219.0461m/z		2e-06	1.2e-05	0.000518	0.245579		1.1e-05	0.00032	0.002849	0.149153		5e-06	7.5e-05	0.001295	0.284383
Glycine	OL2a	0.68	76.0391m/z		<0.000001	2e-06	0.000259	0.0866315		6e-06	0.000276	0.001554	0.259765		<0.000001	2.1e-05	0.000259	0.157895
Taurine	OL2a	0.7	126.0214m/z		1e-05	4.4e-05	0.00259	0.0562728		0.167682	0.276622	1	0.725494		9.9e-05	0.00073	0.025641	0.229235
Glycyl-Glutamate	OL2a	0.7	205.0809m/z		0.005927	0.008966	1	0.142918		0.482933	0.589999	1	0.749005		0.617087	0.705904	1	0.844141
Lactose	OL2a	0.7	365.1037m/z		0.6537	0.685718	1	1.29195		0.969229	0.972986	1	1.03514		0.374667	0.476178	1	2.0512
L-Proline	OL2a	0.72	115.0630n		<0.000001	<0.000001	0.000259	0.240372		0.008851	0.034732	1	0.562913		<0.000001	2.1e-05	0.000259	0.415379
Glycyl-Serine	OL2a	0.72	145.0601m/z		0.145328	0.172913	1	0.357838		0.412803	0.53458	1	0.630539		0.159361	0.239042	1	0.401279
Alanyl-Threonine	OL2a	0.74	173.0912m/z		0.004166	0.006692	1	0.248885		0.757287	0.820658	1	1.1051		0.6215	0.706375	1	0.884156
Galactosamine	OL2a	0.74	179.0788n		<0.000001	3e-06	0.000259	0.132175		4e-06	0.000275	0.001036	0.324742		0.000126	0.000781	0.032634	0.429954
Glutamyl-Valine	OL2a	0.74	229.1171m/z		0.003979	0.006431	1	#DIV/0!		0.389283	0.517362	1	#DIV/0!				0	#DIV/0!
Palatinose	OL2a	0.74	325.1114m/z		0.930945	0.94194	1	0.906421		0.166417	0.276294	1	0.259162		0.597297	0.687959	1	1.49726
Î²-Nicotinamide Mononucleotide	OL2a	0.74	335.0624m/z		0.196759	0.226758	1	5.88178		0.159425	0.266395	1	3.28136		0.273206	0.365566	1	0.593702
5-Hydroxypipecolic Acid	OL2a	0.76	128.0702m/z		2e-06	1e-05	0.000518	0.132256		0.000145	0.001877	0.037555	0.321703		3e-06	5.4e-05	0.000777	0.175344
N2-Acetylornithine	OL2a	0.76	175.1069m/z		5e-06	2.5e-05	0.001295	0.153198		0.544013	0.637554	1	0.839967		4e-05	0.000387	0.01036	0.264013
N-Acetylhistidine	OL2a	0.76	198.0883m/z		<0.000001	1e-06	0.000259	0.142989		0.003082	0.016759	0.798238	0.46374		0.848861	0.876025	1	0.962769
N-Acetylputrescine	OL2a	0.78	131.1177m/z		2.5e-05	8.2e-05	0.006475	0.218931		0.145432	0.24945	1	0.725238		0.000764	0.003078	0.197876	0.469439
Malate	OL2a	0.78	134.0212n		<0.000001	2e-06	0.000259	0.145522		0.003097	0.016759	0.802123	0.453426		0.028488	0.056721	1	0.739882
Gamma-Glutamylglutamate	OL2a	0.78	276.0944n		0.003304	0.005443	0.855736	0.0112835		0.055839	0.118544	1	0.381705		0.760298	0.81732	1	1.09526
L-Homocysteic Acid	OL2a	0.8	184.0277m/z		1e-06	9e-06	0.000259	0.0408767		0.076014	0.150287	1	1.61549		0.288592	0.379882	1	1.27014
L-Proline	OL2a	0.83	98.0599m/z		0.242949	0.27385	1	0.585982		0.032799	0.082476	1	0.204442		0.234295	0.328522	1	0.55868
2'-Deoxycytidine	OL2a	0.87	210.0877m/z		<0.000001	2e-06	0.000259	0.0633952		0.033809	0.08285	1	1.72997		0.632791	0.712926	1	1.12095
Glycylproline	OL2a	0.9	155.0809m/z		0.003163	0.005244	0.819217	0.174111		0.017324	0.055394	1	0.378145		0.013059	0.030353	1	0.354095
1-Deoxy-D-Glucitol	OL2a	0.9	167.0919m/z		0.000277	0.000631	0.071743	0.366933		0.086015	0.167502	1	0.64413		0.018258	0.03992	1	0.625487
Cytidine	OL2a	0.92	243.0846n		1.4e-05	5.4e-05	0.003626	0.0371351		0.604064	0.680228	1	0.713918		0.044716	0.079018	1	0.61761
Cytidine Monophosphate	OL2a	0.92	323.0507n		<0.000001	5e-06	0.000259	0.207493		1.4e-05	0.000331	0.003626	0.291945		0.001056	0.004127	0.273504	0.460475
Cytidine 2',3'-Cyclic Phosphate	OL2a	0.92	338.0734m/z		0.000555	0.001151	0.143745	0		0.041847	0.097642	1	0.277938		0.000737	0.003017	0.190883	0.0324047
L-Proline	OL2a	0.94	148.0963m/z		0.003018	0.005102	0.781662	0.709711		0.597351	0.678306	1	1.13023		5.7e-05	0.000479	0.014763	0.396491
Acetoacetate	OL2a	0.96	85.0281m/z		0.000125	0.000309	0.032375	0.390697		0.064843	0.134354	1	0.697317		7.7e-05	0.000619	0.019943	0.32972
Proline Betaine	OL2a	0.98	144.1014m/z		0.000252	0.000577	0.065268	0.370635		0.020471	0.062376	1	0.588326		3.5e-05	0.000364	0.009065	0.266042
Alpha-Ketoglutarate	OL2a	0.98	147.0284m/z		5.1e-05	0.000147	0.013209	0.193662		0.010802	0.039405	1	0.417164		0.025886	0.052586	1	0.580482
L-Glutathione Reduced	OL2a	0.98	307.0826n		0.001349	0.002548	0.349391	2.28694		0.70318	0.768454	1	1.13466		0.022914	0.047837	1	0.447966
Dl-Glyceraldehyde	OL2a	1.02	113.0205m/z		0.250156	0.279522	1	0.774794		0.026868	0.074827	1	0.523607		0.00935	0.023419	1	0.441031
Gamma-Glutamylcysteine	OL2a	1.05	215.0473m/z		5e-06	2.4e-05	0.001295	0.211107		0.004789	0.021916	1	0.534414		0.000399	0.001774	0.103341	0.513255
Thioproline	OL2a	1.13	134.0266m/z		0.006926	0.010114	1	0.27456		0.424954	0.539525	1	0.799742		0.823226	0.859888	1	1.05801
Valyl-Alanine	OL2a	1.13	189.1227m/z		0.019138	0.025752	1	0.0256165		0.07089	0.143441	1	0.289194		0.176309	0.262175	1	0.486175
Isomaltose	OL2a	1.13	375.1493m/z				0	#DIV/0!		0.389283	0.517362	1	#DIV/0!		0.389283	0.492329	1	#DIV/0!
Glycyl-Glutamate	OL2a	1.15	187.0706m/z		0.441509	0.474761	1	2.64019		0.026702	0.074827	1	14.5308		0.198824	0.287531	1	5.22002
Citric Acid	OL2a	1.15	192.0263n		1.2e-05	4.9e-05	0.003108	0.262615		0.003022	0.016759	0.782698	0.473777		0.000343	0.001606	0.088837	0.457476
Alpha-Ketoglutarate	OL2a	1.18	129.0180m/z		<0.000001	<0.000001	0.000259	0.128148		0.002797	0.016759	0.724423	0.404588		2e-05	0.000222	0.00518	0.486492
Alanyl-Proline	OL2a	1.18	169.0963m/z		4.4e-05	0.00013	0.011396	0.0206034		0.457498	0.572122	1	0.767529		0.000253	0.001334	0.065527	0.151724
Valyl-Glycine	OL2a	1.18	175.1070m/z		0.002969	0.005054	0.768971	0.0566562		0.029415	0.076953	1	0.386865		0.62812	0.710767	1	1.199
D-Ribose-5-Phosphate	OL2a	1.18	213.0148m/z		0.000247	0.000572	0.063973	0.217288		0.000258	0.003114	0.066822	0.181042		0.04447	0.079018	1	0.518503
Oxoproline	OL2a	1.24	152.0315m/z		0.042542	0.054125	1	0.711299		0.909536	0.931106	1	1.02571		0.004773	0.013836	1	0.601107
Valyl-Aspartate	OL2a	1.24	233.1122m/z		0.219868	0.252259	1	0.718592		0.142767	0.246511	1	1.85821		0.365228	0.468212	1	1.31364
7-Methylguanine	OL2a	1.31	166.0717m/z		<0.000001	2e-06	0.000259	0.0827785		8e-06	0.000282	0.002072	0.275193		1e-06	2.5e-05	0.000259	0.230343
N-Acetylthreonine	OL2a	1.33	161.0682n		<0.000001	<0.000001	0.000259	0.307024		1.5e-05	0.000331	0.003885	0.573556		0.000293	0.001427	0.075887	0.668805
N-Acetyl-Beta-Alanine	OL2a	1.36	114.0546m/z		0.000115	0.000289	0.029785	0.351469		0.000732	0.006545	0.189588	0.447407		0.001409	0.005127	0.364931	0.453935
N-Acetyl-Beta-Alanine	OL2a	1.36	132.0652m/z		<0.000001	4e-06	0.000259	0.0932097		0.000265	0.003114	0.068635	0.398937		8e-06	9.8e-05	0.002072	0.274084
N-Acetylglutamate	OL2a	1.4	190.0703m/z		7e-06	3.4e-05	0.001813	0.154321		0.43716	0.552315	1	0.836947		0.154912	0.233728	1	0.775171
3-Amino-5-Hydroxybenzoate	OL2a	1.45	186.0754m/z		0.000891	0.00171	0.230769	0.0484101		0.001588	0.010987	0.411292	0.126597		0.006972	0.018934	1	0.289946
Alanyl-Proline	OL2a	1.47	187.1070m/z		0.061499	0.075987	1	0		0.065628	0.134902	1	0.017862		0.32377	0.421883	1	0.462777
Uridine	OL2a	1.6	244.0684n		<0.000001	3e-06	0.000259	0.028925		0.001281	0.009215	0.331779	0.307666		0.008674	0.022378	1	0.458184
Methionyl-Glycine	OL2a	1.67	207.0788m/z		0.00824	0.011635	1	0		0.302579	0.423632	1	0.634807		0.124578	0.194795	1	1.81324
Propionyl Glycine	OL2a	1.71	131.0588n		<0.000001	1e-06	0.000259	0.135429		0.003127	0.016759	0.809893	0.545084		0.003983	0.011949	1	0.654649
3-Hydroxyisobutyrate	OL2a	1.76	105.0542m/z		0.015082	0.020509	1	0.204185		0.011565	0.040249	1	0.179769		0.015852	0.035877	1	0.248447
3-Hydroxyisobutyrate	OL2a	1.9	105.0543m/z		<0.000001	2e-06	0.000259	0.0926723		0.004663	0.021916	1	0.54077		5.3e-05	0.000467	0.013727	0.378995
10-Hydroxydecanoic Acid	OL2a	10.15	171.1370m/z		0.00377	0.006132	0.97643	1.38722		0.089165	0.172341	1	0.771161		0.000982	0.003899	0.254338	0.594014
10-Hydroxy-2-Decenoic Acid	OL2a	10.17	169.1214m/z		0.029334	0.038661	1	1.45339		0.527864	0.627749	1	0.886396		0.00309	0.009491	0.80031	0.626043
3-Hydroxyhexadecanoylcarnitine	OL2a	13.71	398.3247m/z		0.00467	0.007363	1	3.83868		0.072239	0.145039	1	2.78893		0.000223	0.001225	0.057757	0.225847
7-Ketochenodeoxycholate	OL2a	13.81	413.2649m/z		0.000121	0.000302	0.031339	0.248498		0.002181	0.014124	0.564879	0.49908		0.008453	0.022029	1	0.570509
12,13-Dihome	OL2a	14.39	279.2305m/z		0.005418	0.008431	1	1.99907		0.204797	0.31779	1	0.775027		0.017397	0.038362	1	0.573577
Oleoylcarnitine	OL2a	14.47	458.3827m/z		0.945666	0.94936	1	1.0274		0.047802	0.108604	1	1.6675		0.195943	0.287041	1	1.91345
Hexadecanedioic Acid	OL2a	14.5	287.2203m/z		0.227204	0.259517	1	0.468926		0.178968	0.293371	1	0.496475		0.411463	0.512838	1	11.8926
12-Hydroxy-9-Cis-Octadecenoic Acid	OL2a	14.5	331.2829m/z		5.3e-05	0.000149	0.013727	0.0649932		2.2e-05	0.000418	0.005698	0.0216393		0.001116	0.004296	0.289044	0.294706
12-Hydroxy-9-Cis-Octadecenoic Acid	OL2a	14.86	298.2496n		0.078006	0.095275	1	1.58747		0.245101	0.364834	1	1.41834		0.016526	0.036757	1	0.498838
12-Hydroxy-9-Cis-Octadecenoic Acid	OL2a	15.04	321.2386m/z		0.548061	0.584447	1	1.06038		0.4247	0.539525	1	0.859674		0.001957	0.006556	0.506863	0.578925
Glycerol-Myristate	OL2a	15.41	302.2443n		0.002208	0.003913	0.571872	3.97583		0.000371	0.004002	0.096089	0.412321		0.821031	0.859888	1	0.949503
Eicosapentaenoate	OL2a	15.56	325.2124m/z		0.007725	0.011091	1	2.69128		0.012793	0.043596	1	3.57447		0.366584	0.468212	1	1.35586
10Z-Nonadecenoic Acid	OL2a	15.95	297.2774m/z		0.260391	0.288451	1	0.876874		0.017572	0.055502	1	0.617354		0.010931	0.026357	1	0.609258
Palmitoylethanolamide	OL2a	16.16	300.2882m/z		0.590016	0.624009	1	0.726206		0.292703	0.414263	1	1.94588		0.061588	0.104538	1	4.70808
Linoleic Acid	OL2a	16.25	303.2286m/z		0.256893	0.285807	1	0.717879		0.343899	0.473775	1	1.3538		0.044148	0.079018	1	0.534217
Calcifediol	OL2a	16.49	383.3290m/z		0.656958	0.686334	1	0.901659		0.528656	0.627749	1	1.14169		0.531682	0.635064	1	0.884541
7Î±-Hydroxycholesterol	OL2a	17.06	403.3553m/z		0.664268	0.691161	1	0.90094		0.467822	0.579741	1	1.15369		0.998916	0.998916	1	0.999681
Glycyltyrosine	OL2a	2.22	239.1016m/z		9e-06	4.1e-05	0.002331	0.0139444		0.011246	0.0399	1	0.593779		0.549076	0.647332	1	1.10533
5-Hydroxytryptophan	OL2a	2.27	220.0840n		3e-06	1.6e-05	0.000777	0.140604		0.681479	0.747895	1	0.922954		0.668534	0.743456	1	0.845547
N-Acetylcysteine	OL2a	2.3	164.0369m/z		3.7e-05	0.000113	0.009583	0.328834		0.421738	0.539525	1	0.855061		0.242437	0.334486	1	0.801074
4-Pyridoxolactone	OL2a	2.3	166.0492m/z		1.6e-05	5.9e-05	0.004144	0.26401		0.031898	0.080995	1	0.565258		0.008108	0.021346	1	0.533048
3-Hydroxyisobutyrate	OL2a	2.43	105.0543m/z		<0.000001	<0.000001	0.000259	0		0.370308	0.502145	1	0.772038		0.050841	0.088034	1	0.668483
Leucyl-Alanine	OL2a	2.5	203.1380m/z		0.000435	0.000916	0.112665	0.0371675		0.103369	0.192609	1	0.633539		0.61835	0.705904	1	1.12024
Cyclic Gmp	OL2a	2.5	378.0793m/z		1.6e-05	5.9e-05	0.004144	0		0.000117	0.001685	0.030303	0.156982		0.002073	0.006856	0.536907	0.404655
Leucyl-Alanine	OL2a	2.72	203.1385m/z		6.6e-05	0.000178	0.017094	0.0613359		0.624541	0.694232	1	1.10446		0.130155	0.201078	1	1.46584
Butenylcarnitine	OL2a	2.75	262.1643m/z		<0.000001	<0.000001	0.000259	0.0431267		0.002341	0.014789	0.606319	0.486365		<0.000001	1e-05	0.000259	0.148619
2-[[(2S)-2-Amino-4-Methylpentanoyl]Amino]Acetic Acid	OL2a	2.8	189.1228m/z		0.001643	0.003029	0.425537	0.0386702		0.181513	0.295673	1	0.64733		0.287175	0.379882	1	1.29817
Butenylcarnitine	OL2a	2.8	252.1205m/z				0	#DIV/0!		0.051958	0.113478	1	#DIV/0!		0.026301	0.053012	1	#DIV/0!
Cyclic Gmp	OL2a	2.8	378.0798m/z		1.3e-05	5.3e-05	0.003367	0.00318276		0.000136	0.00185	0.035224	0.202436		0.000223	0.001225	0.057757	0.295576
Alanyltyrosine	OL2a	2.85	253.1172m/z		7.8e-05	0.000206	0.020202	0.0124307		0.591488	0.678306	1	1.10327		0.325715	0.422284	1	1.26476
Cyclic Amp	OL2a	3.16	330.0586m/z		0.078592	0.095275	1	0.580549		0.003343	0.016759	0.865837	0.181032		0.020266	0.043571	1	0.435041
3-Methoxytyrosine	OL2a	3.19	212.0907m/z		<0.000001	4e-06	0.000259	0		0.530799	0.627749	1	1.31371		0.010878	0.026357	1	2.08687
Cyclic Gmp	OL2a	3.19	346.0532m/z		0.935029	0.942363	1	1.03966		0.227402	0.348503	1	0.377148		0.483516	0.58843	1	0.711709
L-Phenylalanine	OL2a	3.26	148.0749m/z		0.000602	0.001237	0.155918	0.174907		0.202885	0.31779	1	0.716979		0.029154	0.056983	1	0.517902
1-Methyladenosine	OL2a	3.48	282.1184m/z		0.000795	0.001571	0.205905	0.0113964		0.926974	0.943817	1	0.931626		0.718809	0.785817	1	0.881549
Valyl-Methionine	OL2a	3.53	249.1256m/z		0.001699	0.003075	0.440041	0.005791		0.204907	0.31779	1	1.43119		0.019194	0.041613	1	2.93108
Pantothenate	OL2a	3.58	202.1065m/z		0.000194	0.000457	0.050246	2.1116		0.199526	0.315106	1	1.27659		0.771185	0.825584	1	0.947717
Dimethylmalonic Acid	OL2a	3.8	150.0766m/z		1.8e-05	6.6e-05	0.004662	0.128977		0.008356	0.033294	1	0.576136		0.001682	0.005943	0.435638	0.508466
Valyl-Methionine	OL2a	3.9	249.1256m/z		0.035842	0.046288	1	0		0.5921	0.678306	1	1.29733		0.009256	0.023419	1	3.09877
Dimethylmalonic Acid	OL2a	4.02	97.0281m/z		9.9e-05	0.000255	0.025641	0.592277		0.001123	0.008551	0.290857	0.503272		0.000365	0.001654	0.094535	0.518325
N-Methyltetrahydrofolic Acid	OL2a	4.14	422.1576m/z		0.173012	0.203032	1	3.0615		0.033335	0.08285	1	11.1143		0.841832	0.872259	1	0.887633
Phenylalanylalanine	OL2a	4.19	237.1223m/z		0.00569	0.008704	1	0		0.28712	0.408594	1	0.579434		0.273466	0.365566	1	1.4461
Tryptophan	OL2a	4.42	237.1226m/z		0.000297	0.000665	0.076923	0.00961012		0.527957	0.627749	1	1.14997		0.04158	0.075546	1	2.20122
2-Hydroxy-4-(Methylthio)Butanoate	OL2a	4.49	173.0249m/z		0.246688	0.276851	1	2.14353		0.094442	0.181189	1	4.53595		0.010294	0.025294	1	4.44183
5-Hydroxyhexanoic Acid	OL2a	4.62	133.0853m/z		0.395185	0.426733	1	1.23447		0.016632	0.053846	1	0.494032		0.11329	0.179318	1	0.597613
Cis-4-Hydroxycyclohexylacetic Acid	OL2a	5.19	141.0905m/z		0.0016	0.002979	0.4144	1.64965		0.146676	0.249929	1	0.792945		0.013814	0.031539	1	0.613935
Valeryl-L-Carnitine	OL2a	5.45	228.1583m/z		0.005931	0.008966	1	3.16121		0.233659	0.354144	1	1.71846		0.713468	0.785714	1	1.11682
2-Hydroxy-3-Methylvaleric Acid	OL2a	6.36	133.0854m/z		2.1e-05	7.4e-05	0.005439	3.95252		0.459464	0.572122	1	1.2754		0.109198	0.173908	1	0.608167
Dl-2-Aminocaprylic Acid	OL2a	6.39	160.1325m/z		2e-06	1e-05	0.000518	0.259452		0.834401	0.874938	1	0.939698		2e-06	3.4e-05	0.000518	0.197543
2-Octenedioic Acid	OL2a	6.75	137.0592m/z		0.006406	0.009572	1	1.62123		0.883935	0.923142	1	0.973565		0.022991	0.047837	1	0.696819
Indole-3-Carboxylic Acid	OL2a	7.47	194.0804m/z		0.009585	0.013388	1	0		0.198671	0.315106	1	3.02558		0.0288	0.056721	1	0.126918
Caprylate	OL2a	9.15	127.1114m/z		0.04322	0.054542	1	1.46632		0.598523	0.678306	1	0.824962		0.108004	0.173075	1	0.594322
Supplementary Table S2. Pairwise comparison between RT4 cells and each ALDH1L1-deficient clone.
FC and p-values were calculated by GraphPad Prism 9.4.1
An "m/z" following the mass denotes an ion mass whereas an "n" denotes a neutral mass
False Discovery Rate (FDR) adjustments for p-values were calculated using the Benjamini-Hochberg method
Bonferonni-adjusted p-values were calculated by multiplying nominal p-values by the total number of tests (259). A value of 1 was imputed for correced p-values greater than 1
