# Supplementary material for: Exploratory Metabolomics Underscores the Folate Enzyme ALDH1L1 as a Regulator of Glycine and Methylation Reactions
Source: Molecules. 2022 Dec 1;27(23):8394. doi: 10.3390/molecules27238394 (PMC9740053; doi:10.3390/molecules27238394)
Supplement: Supplementary file 1 [file molecules-27-08394-s001.zip › Supplementary Table S3.xlsx]

## Sheet: Sheet1
Metabolite	Ontology	Retention	Mass	Fold change	p-value	FDR-corrected p-value	Bonferroni-corrected p-value
	level	time, min		(KO/WT)
Glycine	OL2a	0.68	76.0391m/z	0.17	1.2318e-12	3.1904e-10	3.19036e-10
7-Methylguanine	OL2a	1.31	166.0717m/z	0.2	6.5185e-12	8.4414e-10	1.68829e-09
5'-Deoxyadenosine	OL1	3.53	219.1081m/z	0.1	2.0509e-11	1.7706e-09	5.31183e-09
Hypotaurine	OL2a	0.66	219.0461m/z	0.23	1.0138e-10	6.3105e-09	2.62574e-08
Alanine	OL1	0.66	90.0547m/z	0.23	1.2182e-10	6.3105e-09	3.15514e-08
5-Hydroxypipecolic acid	OL2a	0.76	128.0702m/z	0.21	3.3423e-10	1.4427e-08	8.65656e-08
Asparagine	OL2a	0.66	155.0421m/z	0.26	9.2106e-10	3.4079e-08	2.38555e-07
Trigonelline	OL1	0.74	138.0544m/z	0.18	3.1509e-09	1.0201e-07	8.16083e-07
N-Acetylglucosamine	OL1	0.74	204.0857m/z	0.25	7.893e-09	2.0558e-07	2.04429e-06
Cyclic GMP	OL2a	2.8	378.0798m/z	0.17	7.9373e-09	2.0558e-07	2.05576e-06
5-Aminolevulinate	OL2a	0.64	131.0578n	0.22	8.8981e-09	2.0951e-07	2.30461e-06
Galactosamine	OL2a	0.74	179.0788n	0.3	1.4044e-08	2.9562e-07	3.6374e-06
N-Acetyl-beta-alanine	OL2a	1.36	132.0652m/z	0.26	1.4838e-08	2.9562e-07	3.84304e-06
Succinic acid	OL1	1.45	118.0264n	0.35	2.0393e-08	3.6052e-07	5.28179e-06
Carnitine	OL1	0.66	162.1120m/z	0.29	2.088e-08	3.6052e-07	5.40792e-06
12-Hydroxy-9-cis-octadecenoic acid	OL2a	14.5	331.2829m/z	0.14	3.0655e-08	4.9623e-07	7.93964e-06
cis-4-Hydroxy-D-proline	OL2a	0.66	132.0652m/z	0.19	3.4414e-08	5.243e-07	8.91323e-06
Hydroxybutyrylcarnitine	OL1	1.54	248.1484m/z	0.21	1.3314e-07	1.9158e-06	3.44833e-05
Cytidine monophosphate	OL2a	0.92	323.0507n	0.32	2.002e-07	2.729e-06	5.18518e-05
N-Acetyl-beta-alanine	OL2a	1.36	114.0546m/z	0.42	2.7609e-07	3.5754e-06	7.15073e-05
Cyclic GMP	OL2a	2.5	378.0793m/z	0.19	3.6826e-07	4.5419e-06	9.53793e-05
Homoserine	OL2a	0.64	142.0470m/z	0.34	4.1838e-07	4.9255e-06	0.00010836
Butenylcarnitine	OL2a	2.75	262.1643m/z	0.23	7.2206e-07	8.131e-06	0.000187014
3-Amino-5-hydroxybenzoate	OL2a	1.45	186.0754m/z	0.16	7.9519e-07	8.5814e-06	0.000205954
4-Guanidinobutyric acid	OL1	0.92	146.0920m/z	0.44	9.4705e-07	9.8115e-06	0.000245286
Citric acid	OL2a	1.15	192.0263n	0.4	1.2135e-06	1.2088e-05	0.000314296
Deoxycholic acid	OL1	14.91	392.2914n	0.41	1.5925e-06	1.5277e-05	0.000412457
Threonine	OL1	0.66	119.0580n	0.35	2.9601e-06	2.6897e-05	0.000766666
Adenosine	OL1	2.5	267.0959n	0.33	3.0116e-06	2.6897e-05	0.000780004
Methylthioadenosine	OL1	4.88	297.0886n	0.38	3.5618e-06	3.075e-05	0.000922506
Deoxycarnitine	OL1	0.72	146.1171m/z	0.49	3.7255e-06	3.1126e-05	0.000964904
Iminodiacetic acid	OL1	0.92	134.0442m/z	0.29	4.0772e-06	3.3e-05	0.00105599
Creatine	OL1	0.7	131.0691n	0.41	5.9154e-06	4.4378e-05	0.00153209
Proline	OL2a	0.72	115.0630n	0.41	5.997e-06	4.4378e-05	0.00155322
alpha-Ketoglutarate	OL2a	1.18	129.0180m/z	0.34	7.6675e-06	5.4096e-05	0.00198588
Spermidine	OL1	0.52	146.1648m/z	0.39	7.728e-06	5.4096e-05	0.00200155
Galactose	OL2a	0.64	219.0257m/z	0.35	8.525e-06	5.8105e-05	0.00220798
3-Hydroxyisobutyrate	OL2a	1.9	105.0543m/z	0.34	9.3628e-06	6.2179e-05	0.00242497
gamma-Glutamylcysteine	OL2a	1.05	215.0473m/z	0.42	1.305e-05	8.2441e-05	0.00337995
Spermine	OL1	0.9	102.1148m/z	0.41	1.5484e-05	9.5483e-05	0.00401036
Isobutyrylcarnitine	OL1	3.65	231.1461n	0.35	1.6094e-05	9.694e-05	0.00416835
Glutathione reduced	OL1	1.04	307.0826n	0.44	1.6924e-05	9.9622e-05	0.00438332
Proline betaine	OL2a	0.98	144.1014m/z	0.41	1.9321e-05	0.00011121	0.00500414
Glycylproline	OL2a	0.9	155.0809m/z	0.3	2.1373e-05	0.00012034	0.00553561
Spermidine	OL2a	0.48	73.5860m/z	0.33	2.9309e-05	0.00016151	0.00759103
Uridine	OL2a	1.6	244.0684n	0.26	3.6791e-05	0.00019852	0.00952887
3-Hydroxyisobutyrate	OL2a	1.76	105.0542m/z	0.22	4.7379e-05	0.00025043	0.0122712
Pterine	OL1	1.9	164.0563m/z	0.32	5.1977e-05	0.00026924	0.013462
Cytidine 2',3'-cyclic phosphate	OL2a	0.92	338.0734m/z	0.11	5.3168e-05	0.00027001	0.0137705
Spermine	OL1	0.64	202.2151n	0.33	5.4264e-05	0.00027027	0.0140544
D-Ribose-5-phosphate	OL2a	1.18	213.0148m/z	0.31	5.9488e-05	0.00028602	0.0154074
7-Ketochenodeoxycholate	OL2a	13.81	413.2649m/z	0.44	5.9634e-05	0.00028602	0.0154452
Dimethylmalonic acid	OL2a	3.8	150.0766m/z	0.41	6.096e-05	0.00028707	0.0157886
Hydroxybutyrylcarnitine	OL1	1.26	248.1485m/z	0.29	7.9145e-05	0.00036604	0.0204986
Nicotinamide	OL1	1.2	123.0550m/z	0.48	8.4705e-05	0.00038489	0.0219386
Serine	OL1	0.8	106.0496m/z	0.4	9.0366e-05	0.00040353	0.0234048
Galactose	OL2a	0.64	180.0629n	0.47	0.00010789	0.00047363	0.0279435
Acetoacetate	OL2a	0.96	85.0281m/z	0.47	0.00012443	0.00053714	0.0322274
Cytosine	OL1	0.92	112.0502m/z	0.34	0.0001267	0.00053794	0.0328153
1-Methyladenosine	OL1	3.77	282.1185m/z	0.4	0.00013791	0.00057612	0.0357187
Calcifediol	OL1	15.76	401.3404m/z	0.29	0.00022623	0.00091551	0.0585936
2-Hydroxyadipic acid	OL1	2.09	163.0594m/z	0.35	0.00023804	0.0009485	0.0616524
Spermine	OL1	0.48	102.1149m/z	0.35	0.00027566	0.0010818	0.0713959
Propionylglycine	OL2a	1.71	131.0588n	0.45	0.00029035	0.0011224	0.0752006
alpha-Ketoglutarate	OL2a	0.98	147.0284m/z	0.4	0.00029856	0.0011372	0.077327
Inosine	OL1	2.6	268.0801n	0.34	0.00031618	0.0011868	0.0818906
Glutamic acid	OL1	0.66	147.0527n	0.45	0.0003215	0.0011896	0.0832685
4-Pyridoxolactone	OL2a	2.3	166.0492m/z	0.45	0.00044365	0.0016184	0.114905
Cyclic AMP	OL2a	3.16	330.0586m/z	0.4	0.00048687	0.0017514	0.126099
Nicotinic acid	OL1	1.11	124.0390m/z	52.5	0.0006061	0.0021504	0.15698
Creatinine	OL1	0.7	136.0476m/z	0.44	0.00063149	0.0022102	0.163556
Taurine	OL2a	0.7	126.0214m/z	0.34	0.00078084	0.002661	0.202238
Uric acid	OL1	1.13	169.0350m/z	0.37	0.00088471	0.0029758	0.22914
Malate	OL2a	0.78	134.0212n	0.45	0.00090629	0.0030093	0.234729
N-Acetylputrescine	OL2a	0.78	131.1177m/z	0.47	0.00094764	0.0031068	0.245439
Propionylcarnitine	OL1	2.09	218.1383m/z	0.37	0.00104	0.0033669	0.26936
Valylalanine	OL2a	1.13	189.1227m/z	0.27	0.002495	0.0077857	0.646205
2-Methylbutyroylcarnitine	OL1	4.85	246.1692m/z	0.38	0.0031144	0.0096026	0.80663
Betaine	OL2a	0.64	140.0678m/z	0.39	0.004029	0.012277	1
S-Adenosylhomocysteine	OL1	2.02	384.1211n	0.46	0.0054926	0.016169	1
S-Adenosylmethionine	OL1	0.66	399.1428m/z	0.43	0.0055948	0.016169	1
Phenylalanine	OL2a	3.26	148.0749m/z	0.47	0.0056185	0.016169	1
Valylvaline	OL1	3.01	217.1536m/z	0.44	0.0063937	0.018127	1
Alanylproline	OL2a	1.18	169.0963m/z	0.32	0.0064388	0.018127	1
N2-Acetylornithine	OL2a	0.76	175.1069m/z	0.42	0.0084728	0.023099	1
Alanylproline	OL2a	1.47	187.1070m/z	0.17	0.010233	0.027609	1
Pantothenate	OL1	4.02	219.1100n	0.47	0.016123	0.041758	1
Palmitoylethanolamide	OL1	15.84	299.2810n	3.03	0.020142	0.05165	1
Proline	OL2a	0.83	98.0599m/z	0.45	0.02049	0.052029	1
Valylglutamate	OL1	1.11	247.1277m/z	0.39	0.021588	0.054284	1
Stearoylethanolamide	OL1	16.43	327.3121n	3.2	0.023273	0.057959	1
DL-2-Aminocaprylic acid	OL2a	6.39	160.1325m/z	0.47	0.025429	0.062725	1
3-Hydroxyisobutyrate	OL2a	2.43	105.0543m/z	0.49	0.02761	0.066832	1
Vitamin B12	OL1	6.05	1354.5668n	4.22	0.030578	0.071998	1
Kyotorphin	OL1	1	169.5940m/z	0.41	0.033523	0.078221	1
Taurocholic acid	OL1	13.66	538.2790m/z	5.62	0.037063	0.085708	1
Eicosapentanoate	OL2a	15.56	325.2124m/z	2.54	0.038141	0.086653	1
